# Supplementary material for: Amoeba Genome Reveals Dominant Host Contribution to Plastid Endosymbiosis
Source: Mol Biol Evol. 2020 Aug 13;38(2):344–57. doi: 10.1093/molbev/msaa206 (PMC7826189; doi:10.1093/molbev/msaa206)
Supplement: msaa206_Supplementary_Data [file msaa206_supplementary_data.zip]

Archive with 6 entries (5 files):
- msaa206-suppl_data/
- msaa206-suppl_data/Response to reviewers_R1.pdf
- msaa206-suppl_data/Supplementary information-old.pdf
- msaa206-suppl_data/Supplementary information_final.pdf
- msaa206-suppl_data/Supplementary_tables_final.xlsx
- msaa206-suppl_data/Supplementary_tables_R1-old.xlsx
