# Supplementary material for: Amoeba Genome Reveals Dominant Host Contribution to Plastid Endosymbiosis
Source: Mol Biol Evol. 2020 Aug 13;38(2):344–57. doi: 10.1093/molbev/msaa206 (PMC7826189; doi:10.1093/molbev/msaa206)
Supplement: msaa206_Supplementary_Data [file msaa206_supplementary_data.zip › msaa206-suppl_data/Supplementary_tables_final.xlsx]

## Sheet: Table S1
Supplementary Table S1. Genomic sequencing information for Paulinella micropora KR01.
PacBio RS sequencing subreads summary
Sample	Number of Bases	Number of Reads	N50 Read Length	Mean Read Length
Paulinella micropora strain KR01 xenic culture	148962628479	18796456	11938	7925
Illumina HiSeq 2500 sequencing statistics
Sample ID	Read Order	Index	Yield(Bases)	Reads	% of >= Q30 Bases(PF)	Mean Quality Score(PF)
Paulinella micropora strain KR01 xenic culture	1	ATCACG	6469415721	64053621	86.8	34.7
Paulinella micropora strain KR01 xenic culture	2	ATCACG	6469415721	64053621	81.65	33.46
Paulinella micropora strain KR01 axenic culture	1	GTTTCG	12511206431	123873331	80.01	33.24
Paulinella micropora strain KR01 axenic culture	2	GTTTCG	12511206431	123873331	71.7	31.29

## Sheet: Table S2
Supplementary Table S2. RNA Sequencing information for Paulinella micropora KR01.
Illumina HiSeq 2500 sequencing statistics
Sample ID	Condition	Read Order	Index	Yield(Bases)	Reads	% of >= Q30 Bases(PF)	Mean Quality Score(PF)
Paulinella micropora strain KR01 xenic culture	Control light condition time point 0h in 12/12h(light/dark) cycle	1	CGATGT	2631106863	26050563	90	35.52
Paulinella micropora strain KR01 xenic culture	Control light condition time point 0h in 12/12h(light/dark) cycle	2	CGATGT	2631106863	26050563	84.89	34.32
Paulinella micropora strain KR01 xenic culture	Control light condition time point 6h in 12/12h(light/dark) cycle	1	TGACCA	2238166565	22160065	89.79	35.47
Paulinella micropora strain KR01 xenic culture	Control light condition time point 6h in 12/12h(light/dark) cycle	2	TGACCA	2238166565	22160065	85.47	34.44
Paulinella micropora strain KR01 xenic culture	Control light condition time point 12h in 12/12h(light/dark) cycle	1	ACAGTG	1674610300	16580300	90	35.52
Paulinella micropora strain KR01 xenic culture	Control light condition time point 12h in 12/12h(light/dark) cycle	2	ACAGTG	1674610300	16580300	85.13	34.39
Paulinella micropora strain KR01 xenic culture	Control light condition time point 18h in 12/12h(light/dark) cycle	1	CTTGTA	1589326506	15735906	89.98	35.52
Paulinella micropora strain KR01 xenic culture	Control light condition time point 18h in 12/12h(light/dark) cycle	2	CTTGTA	1589326506	15735906	85.28	34.42
Paulinella micropora strain KR01 xenic culture	Control light condition time point 24.5h in 12/12h(light/dark) cycle	1	GCCAAT	1723048284	17059884	89.78	35.47
Paulinella micropora strain KR01 xenic culture	Control light condition time point 24.5h in 12/12h(light/dark) cycle	2	GCCAAT	1723048284	17059884	85.16	34.39
Paulinella micropora strain KR01 xenic culture	Control light condition time point 0h in 12/12h(light/dark) cycle, replicate 1	1	GTTTCG	2528536414	25035014	96.01	36.78
Paulinella micropora strain KR01 xenic culture	Control light condition time point 0h in 12/12h(light/dark) cycle, replicate 1	2	GTTTCG	2528536414	25035014	93.89	36.3
Paulinella micropora strain KR01 xenic culture	Control light condition time point 0h in 12/12h(light/dark) cycle, replicate 2	1	GCCAAT	3316105124	32832724	93.24	36.14
Paulinella micropora strain KR01 xenic culture	Control light condition time point 0h in 12/12h(light/dark) cycle, replicate 2	2	GCCAAT	3316105124	32832724	90.63	35.56
Paulinella micropora strain KR01 xenic culture	Control light condition time point 0h in 12/12h(light/dark) cycle, replicate 3	1	GGCTAC	2432450569	24083669	94.83	36.5
Paulinella micropora strain KR01 xenic culture	Control light condition time point 0h in 12/12h(light/dark) cycle, replicate 3	2	GGCTAC	2432450569	24083669	92.42	35.96
Paulinella micropora strain KR01 xenic culture	Control light condition time point 0.5h in 12/12h(light/dark) cycle, replicate 1	1	ACTTGA	2580633123	25550823	94.4	36.41
Paulinella micropora strain KR01 xenic culture	Control light condition time point 0.5h in 12/12h(light/dark) cycle, replicate 1	2	ACTTGA	2580633123	25550823	92.09	35.9
Paulinella micropora strain KR01 xenic culture	Control light condition time point 0.5h in 12/12h(light/dark) cycle, replicate 2	1	CAGATC	2740588439	27134539	95.89	36.74
Paulinella micropora strain KR01 xenic culture	Control light condition time point 0.5h in 12/12h(light/dark) cycle, replicate 2	2	CAGATC	2740588439	27134539	93.5	36.18
Paulinella micropora strain KR01 xenic culture	Control light condition time point 0.5h in 12/12h(light/dark) cycle, replicate 3	1	TGACCA	2975130033	29456733	93.27	36.15
Paulinella micropora strain KR01 xenic culture	Control light condition time point 0.5h in 12/12h(light/dark) cycle, replicate 3	2	TGACCA	2975130033	29456733	91	35.63
Paulinella micropora strain KR01 xenic culture	Control light condition time point 6h in 12/12h(light/dark) cycle, replicate 1	1	GTGGCC	2818888790	27909790	95.95	36.76
Paulinella micropora strain KR01 xenic culture	Control light condition time point 6h in 12/12h(light/dark) cycle, replicate 1	2	GTGGCC	2818888790	27909790	94.11	36.35
Paulinella micropora strain KR01 xenic culture	Control light condition time point 6h in 12/12h(light/dark) cycle, replicate 2	1	AGTTCC	2952432505	29232005	93.4	36.18
Paulinella micropora strain KR01 xenic culture	Control light condition time point 6h in 12/12h(light/dark) cycle, replicate 2	2	AGTTCC	2952432505	29232005	90.72	35.58
Paulinella micropora strain KR01 xenic culture	Control light condition time point 6h in 12/12h(light/dark) cycle, replicate 3	1	GTTTCG	2694965022	26682822	94.97	36.54
Paulinella micropora strain KR01 xenic culture	Control light condition time point 6h in 12/12h(light/dark) cycle, replicate 3	2	GTTTCG	2694965022	26682822	92.51	35.98
Paulinella micropora strain KR01 xenic culture	Control light condition time point 12h in 12/12h(light/dark) cycle, replicate 1	1	CTTGTA	2751819336	27245736	93.5	36.2
Paulinella micropora strain KR01 xenic culture	Control light condition time point 12h in 12/12h(light/dark) cycle, replicate 1	2	CTTGTA	2751819336	27245736	90.17	35.45
Paulinella micropora strain KR01 xenic culture	Control light condition time point 12h in 12/12h(light/dark) cycle, replicate 2	1	CGTACG	2899486285	28707785	95	36.55
Paulinella micropora strain KR01 xenic culture	Control light condition time point 12h in 12/12h(light/dark) cycle, replicate 2	2	CGTACG	2899486285	28707785	92.6	36.01
Paulinella micropora strain KR01 xenic culture	Control light condition time point 12h in 12/12h(light/dark) cycle, replicate 3	1	GAGTGG	3114988066	30841466	95.3	36.62
Paulinella micropora strain KR01 xenic culture	Control light condition time point 12h in 12/12h(light/dark) cycle, replicate 3	2	GAGTGG	3114988066	30841466	92.16	35.92
Paulinella micropora strain KR01 xenic culture	Control light condition time point 18h in 12/12h(light/dark) cycle, replicate 1	1	CTTGTA	2835141205	28070705	95.72	35.72
Paulinella micropora strain KR01 xenic culture	Control light condition time point 18h in 12/12h(light/dark) cycle, replicate 1	2	CTTGTA	2835141205	28070705	93.2	35.15
Paulinella micropora strain KR01 xenic culture	Control light condition time point 18h in 12/12h(light/dark) cycle, replicate 2	1	CGATGT	3663647235	36273735	93.46	36.2
Paulinella micropora strain KR01 xenic culture	Control light condition time point 18h in 12/12h(light/dark) cycle, replicate 2	2	CGATGT	3663647235	36273735	89.99	35.4
Paulinella micropora strain KR01 xenic culture	Control light condition time point 18h in 12/12h(light/dark) cycle, replicate 3	1	ACTGAT	3272703404	32403004	93.28	36.15
Paulinella micropora strain KR01 xenic culture	Control light condition time point 18h in 12/12h(light/dark) cycle, replicate 3	2	ACTGAT	3272703404	32403004	90.37	35.49
Paulinella micropora strain KR01 xenic culture	Control light condition time point 30h in 12/12h(light/dark) cycle, replicate 1	1	GGCTAC	2603080878	25773078	94.16	36.35
Paulinella micropora strain KR01 xenic culture	Control light condition time point 30h in 12/12h(light/dark) cycle, replicate 1	2	GGCTAC	2603080878	25773078	91.58	35.77
Paulinella micropora strain KR01 xenic culture	Control light condition time point 30h in 12/12h(light/dark) cycle, replicate 2	1	ATGTCA	3706578598	36698798	94.49	36.43
Paulinella micropora strain KR01 xenic culture	Control light condition time point 30h in 12/12h(light/dark) cycle, replicate 2	2	ATGTCA	3706578598	36698798	92.05	35.88
Paulinella micropora strain KR01 xenic culture	Control light condition time point 30h in 12/12h(light/dark) cycle, replicate 3	1	ATTCCT	3480729367	34462667	93.2	36.13
Paulinella micropora strain KR01 xenic culture	Control light condition time point 30h in 12/12h(light/dark) cycle, replicate 3	2	ATTCCT	3480729367	34462667	90.81	35.59
Paulinella micropora strain KR01 xenic culture	Control light condition time point 42h in 12/12h(light/dark) cycle, replicate 1	1	ACTGAT	2517612759	24926859	96.02	36.78
Paulinella micropora strain KR01 xenic culture	Control light condition time point 42h in 12/12h(light/dark) cycle, replicate 1	2	ACTGAT	2517612759	24926859	94.46	36.43
Paulinella micropora strain KR01 xenic culture	Control light condition time point 42h in 12/12h(light/dark) cycle, replicate 2	1	ATTCCT	2491865536	24671936	95.53	35.69
Paulinella micropora strain KR01 xenic culture	Control light condition time point 42h in 12/12h(light/dark) cycle, replicate 2	2	ATTCCT	2491865536	24671936	94.04	35.35
Paulinella micropora strain KR01 xenic culture	Control light condition time point 42h in 12/12h(light/dark) cycle, replicate 3	1	GATCAG	3281006513	32485213	93.99	36.31
Paulinella micropora strain KR01 xenic culture	Control light condition time point 42h in 12/12h(light/dark) cycle, replicate 3	2	GATCAG	3281006513	32485213	90.79	35.57
Paulinella micropora strain KR01 xenic culture	High light stress light condition time point 0h in 12/12h(light/dark) cycle, replicate 1	1	GAGTGG	2532558840	25074840	96.24	36.84
Paulinella micropora strain KR01 xenic culture	High light stress light condition time point 0h in 12/12h(light/dark) cycle, replicate 1	2	GAGTGG	2532558840	25074840	93.6	36.24
Paulinella micropora strain KR01 xenic culture	High light stress light condition time point 0h in 12/12h(light/dark) cycle, replicate 2	1	TTAGGC	2442119602	24179402	94.28	36.38
Paulinella micropora strain KR01 xenic culture	High light stress light condition time point 0h in 12/12h(light/dark) cycle, replicate 2	2	TTAGGC	2442119602	24179402	92.19	35.92
Paulinella micropora strain KR01 xenic culture	High light stress light condition time point 0h in 12/12h(light/dark) cycle, replicate 3	1	TTAGGC	3392632723	33590423	94.87	36.51
Paulinella micropora strain KR01 xenic culture	High light stress light condition time point 0h in 12/12h(light/dark) cycle, replicate 3	2	TTAGGC	3392632723	33590423	92.97	36.08
Paulinella micropora strain KR01 xenic culture	High light stress light condition time point 0.5h in 12/12h(light/dark) cycle, replicate 1	1	TAGCTT	3049219694	30190294	94.4	36.41
Paulinella micropora strain KR01 xenic culture	High light stress light condition time point 0.5h in 12/12h(light/dark) cycle, replicate 1	2	TAGCTT	3049219694	30190294	92.19	35.91
Paulinella micropora strain KR01 xenic culture	High light stress light condition time point 0.5h in 12/12h(light/dark) cycle, replicate 2	1	ATCACG	2507103406	24822806	94.08	36.33
Paulinella micropora strain KR01 xenic culture	High light stress light condition time point 0.5h in 12/12h(light/dark) cycle, replicate 2	2	ATCACG	2507103406	24822806	91.91	35.85
Paulinella micropora strain KR01 xenic culture	High light stress light condition time point 0.5h in 12/12h(light/dark) cycle, replicate 3	1	ATCACG	2788959561	27613461	94.68	36.46
Paulinella micropora strain KR01 xenic culture	High light stress light condition time point 0.5h in 12/12h(light/dark) cycle, replicate 3	2	ATCACG	2788959561	27613461	92.76	36.03
Paulinella micropora strain KR01 xenic culture	High light stress light condition time point 6h in 12/12h(light/dark) cycle, replicate 1	1	AGTCAA	2814060586	27861986	93.28	36.15
Paulinella micropora strain KR01 xenic culture	High light stress light condition time point 6h in 12/12h(light/dark) cycle, replicate 1	2	AGTCAA	2814060586	27861986	90.9	35.62
Paulinella micropora strain KR01 xenic culture	High light stress light condition time point 6h in 12/12h(light/dark) cycle, replicate 2	1	ACTTGA	3524682648	34897848	94.96	36.53
Paulinella micropora strain KR01 xenic culture	High light stress light condition time point 6h in 12/12h(light/dark) cycle, replicate 2	2	ACTTGA	3524682648	34897848	92.88	36.06
Paulinella micropora strain KR01 xenic culture	High light stress light condition time point 6h in 12/12h(light/dark) cycle, replicate 3	1	CGATGT	2847440884	28192484	96.09	36.8
Paulinella micropora strain KR01 xenic culture	High light stress light condition time point 6h in 12/12h(light/dark) cycle, replicate 3	2	CGATGT	2847440884	28192484	93.57	36.21
Paulinella micropora strain KR01 xenic culture	High light stress light condition time point 12h in 12/12h(light/dark) cycle, replicate 1	1	CAGATC	3575292738	35398938	93.37	36.17
Paulinella micropora strain KR01 xenic culture	High light stress light condition time point 12h in 12/12h(light/dark) cycle, replicate 1	2	CAGATC	3575292738	35398938	90.34	35.47
Paulinella micropora strain KR01 xenic culture	High light stress light condition time point 12h in 12/12h(light/dark) cycle, replicate 2	1	GATCAG	3107906148	30771348	94.93	36.53
Paulinella micropora strain KR01 xenic culture	High light stress light condition time point 12h in 12/12h(light/dark) cycle, replicate 2	2	GATCAG	3107906148	30771348	92.34	35.94
Paulinella micropora strain KR01 xenic culture	High light stress light condition time point 12h in 12/12h(light/dark) cycle, replicate 3	1	TGACCA	2692175705	26655205	95.95	36.76
Paulinella micropora strain KR01 xenic culture	High light stress light condition time point 12h in 12/12h(light/dark) cycle, replicate 3	2	TGACCA	2692175705	26655205	94.14	36.35
Paulinella micropora strain KR01 xenic culture	High light stress light condition time point 18h in 12/12h(light/dark) cycle, replicate 1	1	GCCAAT	2607821515	25820015	95.96	36.76
Paulinella micropora strain KR01 xenic culture	High light stress light condition time point 18h in 12/12h(light/dark) cycle, replicate 1	2	GCCAAT	2607821515	25820015	94.13	36.35
Paulinella micropora strain KR01 xenic culture	High light stress light condition time point 18h in 12/12h(light/dark) cycle, replicate 2	1	TAGCTT	2458794904	24344504	95.02	36.55
Paulinella micropora strain KR01 xenic culture	High light stress light condition time point 18h in 12/12h(light/dark) cycle, replicate 2	2	TAGCTT	2458794904	24344504	93.02	36.09
Paulinella micropora strain KR01 xenic culture	High light stress light condition time point 18h in 12/12h(light/dark) cycle, replicate 3	1	ACAGTG	2605201676	25794076	96.05	36.79
Paulinella micropora strain KR01 xenic culture	High light stress light condition time point 18h in 12/12h(light/dark) cycle, replicate 3	2	ACAGTG	2605201676	25794076	93.93	36.31
Paulinella micropora strain KR01 xenic culture	High light stress light condition time point 30h in 12/12h(light/dark) cycle, replicate 1	1	CGTACG	2622765576	25967976	95.98	36.77
Paulinella micropora strain KR01 xenic culture	High light stress light condition time point 30h in 12/12h(light/dark) cycle, replicate 1	2	CGTACG	2622765576	25967976	93.87	36.29
Paulinella micropora strain KR01 xenic culture	High light stress light condition time point 30h in 12/12h(light/dark) cycle, replicate 2	1	GTGAAA	3387106710	33535710	94.1	36.34
Paulinella micropora strain KR01 xenic culture	High light stress light condition time point 30h in 12/12h(light/dark) cycle, replicate 2	2	GTGAAA	3387106710	33535710	91.7	35.8
Paulinella micropora strain KR01 xenic culture	High light stress light condition time point 30h in 12/12h(light/dark) cycle, replicate 3	1	GTGGCC	2514886163	24899863	94.83	36.5
Paulinella micropora strain KR01 xenic culture	High light stress light condition time point 30h in 12/12h(light/dark) cycle, replicate 3	2	GTGGCC	2514886163	24899863	92.73	36.03
Paulinella micropora strain KR01 xenic culture	High light stress light condition time point 42h in 12/12h(light/dark) cycle, replicate 1	1	CCGTCC	3288862495	32562995	93.93	36.3
Paulinella micropora strain KR01 xenic culture	High light stress light condition time point 42h in 12/12h(light/dark) cycle, replicate 1	2	CCGTCC	3288862495	32562995	91.66	35.78
Paulinella micropora strain KR01 xenic culture	High light stress light condition time point 42h in 12/12h(light/dark) cycle, replicate 2	1	GTCCGC	3080914201	30504101	94.02	36.32
Paulinella micropora strain KR01 xenic culture	High light stress light condition time point 42h in 12/12h(light/dark) cycle, replicate 2	2	GTCCGC	3080914201	30504101	91.98	35.87
Paulinella micropora strain KR01 xenic culture	High light stress light condition time point 42h in 12/12h(light/dark) cycle, replicate 3	1	ACAGTG	2925562162	28965962	93.4	36.18
Paulinella micropora strain KR01 xenic culture	High light stress light condition time point 42h in 12/12h(light/dark) cycle, replicate 3	2	ACAGTG	2925562162	28965962	90.48	35.52
Paulinella micropora strain KR01 axenic culture	Normal growing condition temperature 24C during light cycle	1	TGACCA	2853341809	28250909	93.61	36.22
Paulinella micropora strain KR01 axenic culture	Normal growing condition temperature 24C during light cycle	2	TGACCA	2853341809	28250909	91.03	35.54
Paulinella micropora strain KR01 axenic culture	180min in 4C during light cycle	1	CGATGT	2898432653	28697353	93.72	36.25
Paulinella micropora strain KR01 axenic culture	180min in 4C during light cycle	2	CGATGT	2898432653	28697353	90.35	35.36
Paulinella micropora strain KR01 axenic culture	30min in 38C during light cycle	1	CTTGTA	2562882070	25375070	94.16	36.33
Paulinella micropora strain KR01 axenic culture	30min in 38C during light cycle	2	CTTGTA	2562882070	25375070	92.32	35.83

## Sheet: Table S3
Supplementary Table S3. Statistics of the assembled genome of Paulinella micropora KR01.
	unzip		quiver	illumina error correction	After contamination filtering
	primary	haplotig	primary	primary	primary
Number of contigs	7489	14359	7440	7440	7048
Total size of contigs	758466000	442730074	763065834	762995855	707124085
Longest contig size	3532458	7447058	3535397	3535397	952128
Number of contigs > 1K nt	7440	14340	7440	7440	7048
Number of contigs > 10K nt	7438	12947	7438	7438	7046
Number of contigs > 100K nt	2630	122	2652	2651	2539
Number of contigs > 1M nt	8	5	8	8	0
Mean contig size	101277	30833	102563	102553	100330
Median contig size	71741	24304	72935	72936	73826
N50 contig length	146131	37568	147053	147044	143028
L50 contig count	1555	3491	1556	1556
GC Contents (%)	44.9	45.19	44.92	44.91	43.77
WGS Mapping Rate (%)	0.8911
Properly Paired (%)	0.8205

## Sheet: Table S4
Supplementary Table S4. Detailed information about repeat content in the Paulinella micropora KR01 genome.
sequences: 7048
total length: 707124085 bp (707124085 bp excl N/X-runs)
GC level: 43.77 %
bases masked: 537655435 bp ( 76.03 %)
	number of elements*	length occupied	percentage of sequence
SINEs:	2469	394164 bp	0.0006
ALUs	0	0 bp	0
MIRs	0	0 bp	0
LINEs:	111130	39550603 bp	0.0559
LINE1	704	576375 bp	0.0008
LINE2	84958	18953155 bp	0.0268
L3/CR1	776	1387677 bp	0.002
LTR elements:	94513	73322144 bp	0.1037
ERVL	0	0 bp	0
ERVL-MaLRs	0	0 bp	0
ERV_classI	967	50694 bp	0.0001
ERV_classII	102	203170 bp	0.0003
DNA elements:	214482	68469204 bp	0.0968
hAT-Charlie	8512	2357537 bp	0.0033
TcMar-Tigger	0	0 bp	0
Unclassified:	479029	205283536 bp	0.2903
Total interspersed repeats:		387019651 bp	0.5473
Small RNA:	2469	394164 bp	0.0006
Satellites:	20466	2232404 bp	0.0032
Simple repeats:	1142803	150007754 bp	0.2121
Low complexity:	39459	5065862 bp	0.0072
* most repeats fragmented by insertions or deletions
have been counted as one element

## Sheet: Table S5
Supplementary Table S5. COG function enrichment result (p-value < 0.05) of photosynthetic Paulinella gained OGFs when compared to the full set of OGFs in KR01.
term_id	term_name	source	p_value	term_size	query_size	intersection_size	effective_domain_size	intersections
Signal transduction mechanisms	NA	OGF_COG	1.53592e-05	1059	1226	164	11188	OG0011695, OG0009888, OG0014090, OG0011001, OG0013101, OG0009483, OG0014036, OG0011159, OG0013008, OG0013302, OG0013291, OG0013744, OG0012361, OG0011301, OG0013497, OG0013747, OG0013571, OG0003203, OG0012014, OG0013969, OG0011880, OG0009378, OG0013268, OG0012932, OG0008371, OG0014147, OG0012607, OG0013948, OG0013816, OG0013922, OG0012265, OG0012822, OG0012765, OG0011652, OG0011204, OG0012251, OG0…

## Sheet: Table S6
Supplementary Table S6. List of KR01 signal transduction mechanism genes in photosynthetic Paulinella gained OGFs.
OGF name	Photosynthetic Paulinella common ancestor gained OGF	COG function of OGF	KR01 genes in this OGF	gene_name	Preferred_name	COG Functional Category	eggNOG free text description	DEG (p-value < 0.05 and |log2 (fold change)| > 1)	Diurnal	chromatophore targeted candidates	Module	MMseqs2 hits to nr database
OG0011695	O	Signal transduction mechanisms	g30255.t1	g30255.t1	MgPP2CL-1	T	phosphatase 2C				m21	protein phosphatase [Cryptococcus neoformans var. grubii].	protein phosphatase [Kwoniella dejecticola CBS 10117].	protein phosphatase [Kwoniella pini CBS 10737].	protein phosphatase [Cryptococcus neoformans var. grubii Bt1].	protein phosphatase [Cryptococcus neoformans var. grubii AD2-60a].
OG0009888	O	Signal transduction mechanisms	g68954.t1	g68954.t1	PDK2	T	pyruvate dehydrogenase (acetyl-transferring) kinase activity				m3	pyruvate DeHydogenase Kinase family member [Capsaspora owczarzaki ATCC 30864].	predicted protein [Nematostella vectensis].	pyruvate dehydrogenase (acetyl-transferring) kinase, mitochondrial-like [Stylophora pistillata].	pyruvate dehydrogenase (acetyl-transferring) kinase isozyme 2, mitochondrial [Exaiptasia pallida].	PREDICTED: pyruvate dehydrogenase (acetyl-transferring) kinase, mitochondrial-like [Priapulus caudatus].
OG0014090	O	Signal transduction mechanisms	g14980.t1	g14980.t1	ynbD	T	phosphatase				m1	hypothetical protein D6680_13695 [Cyanobacteria bacterium J007].	protein-tyrosine-phosphatase [Oscillatoria acuminata].	hypothetical protein C4527_24760 [Candidatus Omnitrophica bacterium].	hypothetical protein [Calothrix parasitica].	hypothetical protein [Myxococcus macrosporus].
OG0011001	O	Signal transduction mechanisms	g8970.t1	g8970.t1		T	protein serine/threonine phosphatase activity				m20	predicted protein [Hordeum vulgare subsp. vulgare].	unnamed protein product [Vitrella brassicaformis CCMP3155].	unnamed protein product (mitochondrion) [Plasmodiophora brassicae].	hypothetical protein EMIHUDRAFT_417800 [Emiliania huxleyi CCMP1516].	hypothetical protein EMIHUDRAFT_420605 [Emiliania huxleyi CCMP1516].
OG0013101	O	Signal transduction mechanisms	g46731.t1	g46731.t1	TEP1	T					m14	phosphatidylinositol 3,4,5-trisphosphate 3-phosphatase and dual-specificity protein phosphatase PTEN-like [Mucor ambiguus].	hypothetical protein MUCCIDRAFT_112349 [Mucor circinelloides f. lusitanicus CBS 277.49].	hypothetical protein HMPREF1544_01061 [Mucor circinelloides f. circinelloides 1006PhL].	hypothetical protein PHYBLDRAFT_152585 [Phycomyces blakesleeanus NRRL 1555(-)].	phosphatase and tensin homolog [Lichtheimia corymbifera JMRC:FSU:9682].
OG0009483	O	Signal transduction mechanisms	g3825.t1	g3825.t1	FAM109A	T	Family with sequence similarity 109 member				m2	PREDICTED: uncharacterized protein LOC431987 isoform X1 [Xenopus laevis].	sesquipedalian-1 isoform X1 [Pseudonaja textilis].	sesquipedalian-1 isoform X2 [Pseudonaja textilis].	PREDICTED: sesquipedalian-1 [Ornithorhynchus anatinus].	sesquipedalian-1 [Notechis scutatus].
OG0014036	O	Signal transduction mechanisms	g60240.t1	g60240.t1		T	Translation initiation factor IF-2, N-terminal region				m11	hypothetical protein PBRA_004357 [Plasmodiophora brassicae].	phosphatidylinositol-4-phosphate-5-kinase (PIPK-C) [Achlya hypogyna].	hypothetical protein H257_17790 [Aphanomyces astaci].	hypothetical protein SDRG_09460 [Saprolegnia diclina VS20].	hypothetical protein BBJ28_00022508 [Nothophytophthora sp. Chile5].
OG0011159	O	Signal transduction mechanisms	g56338.t1	g56338.t1	TPTE2	T	protein tyrosine/serine/threonine phosphatase activity				m11	thrombospondin type-1 domain-containing protein 1-like [Paramormyrops kingsleyae].	PREDICTED: voltage-sensitive phosphatase 2 isoform X1 [Xenopus laevis].	voltage-sensitive phosphatase 2 [Xenopus laevis].	PREDICTED: phosphatidylinositol 3,4,5-trisphosphate 3-phosphatase TPTE2-like isoform X2 [Priapulus caudatus].	PREDICTED: transmembrane phosphoinositide 3-phosphatase and tensin homolog 2 L homeolog isoform X1 [Xenopus laevis].
OG0013008	O	Signal transduction mechanisms	g1537.t1	g1537.t1	RGS1	T	regulation of G-protein coupled receptor protein signaling pathway				m1	enolase protein, partial [Reticulomyxa filosa].	unnamed protein product [Enterobius vermicularis].	hypothetical protein RFI_31437, partial [Reticulomyxa filosa].	regulator of G-protein signaling 21 [Danio rerio].	hypothetical protein BOX15_Mlig030707g1 [Macrostomum lignano].
OG0013302	O	Signal transduction mechanisms	g12783.t1	g12783.t1	C9	U	coreceptor activity involved in Wnt signaling pathway, planar cell polarity pathway				m49	coadhesin-like [Stylophora pistillata].	SCO-spondin-like isoform X2 [Crassostrea virginica].	SCO-spondin-like isoform X1 [Crassostrea virginica].	LOW QUALITY PROTEIN: uncharacterized protein LOC110237202 [Exaiptasia pallida].	uncharacterized protein LOC111136803 isoform X1 [Crassostrea virginica].
OG0013291	O	Signal transduction mechanisms	g39599.t1	g39599.t1	RhoGEF4	T	Domain found in Dishevelled, Egl-10, and Pleckstrin (DEP)	TP18_DOWN			m12	pleckstrin domain-containing protein [Heterostelium album PN500].	hypothetical protein SAMD00019534_044790 [Acytostelium subglobosum LB1].	hypothetical protein SAMD00019534_055130 [Acytostelium subglobosum LB1].	Dbl homology domain-containing protein, partial [Piptocephalis cylindrospora].	PREDICTED: putative protein tag-52 [Aplysia californica].
OG0013744	O	Signal transduction mechanisms	g33448.t1	g33448.t1		T	RhoGEF domain				m1	RhoGEF domain containing protein [Acanthamoeba castellanii str. Neff].	Rho guanine nucleotide exchange factor, putative [Hondaea fermentalgiana].	hypothetical protein PROFUN_05020 [Planoprotostelium fungivorum].	hypothetical protein SPPG_05697 [Spizellomyces punctatus DAOM BR117].	hypothetical protein CAOG_004008 [Capsaspora owczarzaki ATCC 30864].
OG0012361	O	Signal transduction mechanisms	g3049.t1	g3049.t1		T	Translation initiation factor IF-2, N-terminal region				m1	phosphatidylinositol 4-phosphate 5-kinase 8-like isoform X3 [Coffea arabica].	phosphatidylinositol 4-phosphate 5-kinase 8-like isoform X1 [Coffea arabica].	phosphatidylinositol 4-phosphate 5-kinase 8 [Coffea eugenioides].
OG0011301	O	Signal transduction mechanisms	g11635.t1	g11635.t1	MARK4	T	positive regulation of protein localization to centrosome				m4	hypothetical protein PBRA_009211 [Plasmodiophora brassicae].	hypothetical protein RFI_40259, partial [Reticulomyxa filosa].	testis-specific serine/threonine-protein kinase 5-like [Trichechus manatus latirostris].	serine/threonine-protein kinase MARK2-like isoform X2 [Myotis lucifugus].	serine/threonine-protein kinase MARK2-like isoform X1 [Myotis lucifugus].
OG0013497	O	Signal transduction mechanisms	g57592.t1	g57592.t1	CAMK1D	T	Calcium calmodulin-dependent protein kinase				m7	hypothetical protein PBRA_001303 [Plasmodiophora brassicae].	PREDICTED: calcium/calmodulin-dependent protein kinase type 1D-like [Saccoglossus kowalevskii].	PREDICTED: calcium/calmodulin-dependent protein kinase type 1-like [Aethina tumida].	Pkinase-domain-containing protein [Rhizoclosmatium globosum].	Pkinase-domain-containing protein, partial [Neocallimastix californiae].
OG0013747	O	Signal transduction mechanisms	g77827.t1	g77827.t1		T	It is involved in the biological process described with protein phosphorylation				m51	CAMK/CAMKL protein kinase Ppk16 [Schizosaccharomyces octosporus yFS286].	CAMK/CAMKL protein kinase Ppk16 [Schizosaccharomyces cryophilus OY26].	unnamed protein product [Dracunculus medinensis].	putative serine/threonine protein kinase Ppk16 [Schizosaccharomyces pombe].	unnamed protein product [Gongylonema pulchrum].
OG0013571	O	Signal transduction mechanisms	g69282.t1	g69282.t1	MPK12	T	PAS domain				m17	cmgc mapk protein kinase [Plasmopara halstedii].	mitogen-activated kinase [Micractinium conductrix].	CMGC/MAPK protein kinase [Saprolegnia diclina VS20].	CMGC/MAPK protein kinase [Saprolegnia parasitica CBS 223.65].	Mitogen-activated protein kinase [Ectocarpus siliculosus].
OG0003203	O	Signal transduction mechanisms	g24640.t1, g66060.t1	g24640.t1		T	PhoQ Sensor				m9	CHASE2 domain-containing protein [Phormidium sp. HE10JO].	twocomponent hybrid sensor and regulator kinase [Acanthamoeba castellanii str. Neff].	response regulator [Kiloniella laminariae].	GAF domain-containing protein [Paenibacillus ginsengarvi].	hybrid sensor histidine kinase/response regulator [Glaciimonas sp. PCH181].
OG0003203	O	Signal transduction mechanisms	g24640.t1, g66060.t1	g66060.t1	ywpD	T	Histidine kinase				m5	transporter substrate-binding domain-containing protein [Burkholderiales bacterium JOSHI_001].	response regulator [bacterium A37T11].	PAS domain S-box protein [Thiotrichales bacterium HS_08].	multi-sensor hybrid histidine kinase [Candidatus Magnetomorum sp. HK-1].	Aerobic respiration control sensor protein ArcB [Thiotrichales bacterium HS_08].
OG0012014	O	Signal transduction mechanisms	g19876.t1	g19876.t1		T	calcium ion binding				m19	Calmodulin, partial [Trichinella pseudospiralis].	Calmodulin, partial [Trichinella zimbabwensis].	Calmodulin [Trichinella pseudospiralis].	PREDICTED: calmodulin-beta-like isoform X3 [Aethina tumida].	Calmodulin [Trichinella papuae].
OG0013969	O	Signal transduction mechanisms	g2970.t1	g2970.t1		T	belongs to the protein kinase superfamily				m6	putative serine/threonine-protein kinase [Toxocara canis].	Tau-tubulin kinase 1 [Trichinella sp. T6].	hypothetical protein M513_10012, partial [Trichuris suis].	Pkinase domain containing protein [Trichuris trichiura].	Tau-tubulin kinase 1 [Trichinella murrelli].
OG0011880	O	Signal transduction mechanisms	g11889.t1	g11889.t1								serine/threonine protein kinase [Planctomycetes bacterium].	hypothetical protein D6731_20315 [Planctomycetes bacterium].	CAMK family protein kinase [Tritrichomonas foetus].	unnamed protein product [Schistocephalus solidus].
OG0009378	O	Signal transduction mechanisms	g6007.t1	g6007.t1	BRSK1	T	Serine threonine-protein kinase				m1	Ser/Thr protein kinase, partial [Lotus japonicus].	CBL-interacting protein kinase 25 [Theobroma cacao].	CBL-interacting serine/threonine-protein kinase 12 [Arachis ipaensis].	CBL-interacting protein kinase 19 [Capsicum chinense].	CBL-interacting serine/threonine-protein kinase 26 isoform X1 [Capsella rubella].
OG0013268	O	Signal transduction mechanisms	g78077.t1	g78077.t1	FGD4	T	FYVE, RhoGEF and PH				m7	pleckstrin domain-containing protein [Heterostelium album PN500].	hypothetical protein SAMD00019534_066270 [Acytostelium subglobosum LB1].	hypothetical protein SAMD00019534_092760 [Acytostelium subglobosum LB1].	hypothetical protein SAMD00019534_114890 [Acytostelium subglobosum LB1].	hypothetical protein DICPUDRAFT_99199 [Dictyostelium purpureum].
OG0012932	O	Signal transduction mechanisms	g58988.t1	g58988.t1	PPM1B	T	N-terminal protein myristoylation				m64	protein phosphatase 1B [Plutella xylostella].	hypothetical protein TRIADDRAFT_52773 [Trichoplax adhaerens].	unnamed protein product [Mesocestoides corti].	PREDICTED: protein phosphatase 1B isoform X2 [Dipodomys ordii].	PREDICTED: protein phosphatase 1B isoform X3 [Dipodomys ordii].
OG0008371	O	Signal transduction mechanisms	g61771.t1, g61772.t1	g61771.t1							m11
OG0008371	O	Signal transduction mechanisms	g61771.t1, g61772.t1	g61772.t1	ARHGAP25	T	Rho GTPase-activating protein				m11	uncharacterized protein LOC110987868 isoform X1 [Acanthaster planci].	uncharacterized protein LOC110987868 isoform X2 [Acanthaster planci].	PREDICTED: arf-GAP with dual PH domain-containing protein 1-like [Hydra vulgaris].
OG0014147	O	Signal transduction mechanisms	g61669.t1	g61669.t1		U	Inositol polyphosphate phosphatase, catalytic domain homologues				m1	phosphatidylinositol 3,4,5-trisphosphate 5-phosphatase 2-like [Stylophora pistillata].	phosphatidylinositol 3,4,5-trisphosphate 5-phosphatase 2-like isoform X2 [Pocillopora damicornis].	phosphatidylinositol 3,4,5-trisphosphate 5-phosphatase 2-like isoform X1 [Pocillopora damicornis].	PREDICTED: phosphatidylinositol 3,4,5-trisphosphate 5-phosphatase 2-like [Acropora digitifera].	hypothetical protein DICPUDRAFT_156222 [Dictyostelium purpureum].
OG0012607	O	Signal transduction mechanisms	g60735.t1	g60735.t1							m20	PREDICTED: LOW QUALITY PROTEIN: rho GTPase-activating protein 10 [Esox lucius].	PREDICTED: rho GTPase-activating protein 10-like [Salmo salar].	Rho GTPase activating protein, putative, partial [Acanthamoeba castellanii str. Neff].	PREDICTED: rho GTPase-activating protein 10-like [Scleropages formosus].	rho GTPase-activating protein 10 [Acanthochromis polyacanthus].
OG0013948	O	Signal transduction mechanisms	g31868.t1	g31868.t1		T	Domain found in Dishevelled, Egl-10, and Pleckstrin (DEP)				m1	unnamed protein product (mitochondrion) [Plasmodiophora brassicae].	hypothetical protein PBRA_005151 [Plasmodiophora brassicae].	hypothetical protein PBRA_007297 [Plasmodiophora brassicae].	hypothetical protein DICPUDRAFT_46997 [Dictyostelium purpureum].
OG0013816	O	Signal transduction mechanisms	g60424.t1	g60424.t1							m22	FAS-associated factor 2-like [Acanthaster planci].	hypothetical protein CISIN_1g012346mg [Citrus sinensis].	hypothetical protein BSLG_05522 [Batrachochytrium salamandrivorans].	hypothetical protein CUMW_043830 [Citrus unshiu].	plant UBX domain-containing protein 10 [Citrus clementina].
OG0013922	O	Signal transduction mechanisms	g30958.t1	g30958.t1		T	It is involved in the biological process described with protein phosphorylation				m9	CK1/CK1/CK1-D protein kinase [Kwoniella bestiolae CBS 10118].	casein kinase 1-like protein 2 isoform X2 [Panicum hallii].	casein kinase 1-like protein 2 isoform X1 [Panicum hallii].	casein kinase I-like isoform X3 [Physcomitrella patens].	casein kinase I-like isoform X1 [Physcomitrella patens].
OG0012265	O	Signal transduction mechanisms	g80705.t1	g80705.t1		T	Guanine nucleotide exchange factor for Rho/Rac/Cdc42-like GTPases				m31	hypothetical protein CAOG_03110 [Capsaspora owczarzaki ATCC 30864].	PREDICTED: LOW QUALITY PROTEIN: phosphatidylinositol 3,4,5-trisphosphate-dependent Rac exchanger 1 protein, partial [Scleropages formosus].	PREDICTED: phosphatidylinositol 3,4,5-trisphosphate-dependent Rac exchanger 1 protein-like isoform X1 [Salmo salar].	PREDICTED: phosphatidylinositol 3,4,5-trisphosphate-dependent Rac exchanger 1 protein-like [Sinocyclocheilus rhinocerous].	phosphatidylinositol 3,4,5-trisphosphate-dependent Rac exchanger 1 protein isoform X2 [Oreochromis niloticus].
OG0012822	O	Signal transduction mechanisms	g6553.t1	g6553.t1		T	protein serine/threonine kinase activity				m20	PREDICTED: calcium/calmodulin-dependent protein kinase type II delta 1 chain isoform X11 [Sinocyclocheilus rhinocerous].	PREDICTED: calcium/calmodulin-dependent protein kinase type II delta 1 chain isoform X9 [Sinocyclocheilus rhinocerous].	calcium/calmodulin-dependent protein kinase type II alpha chain isoform X13 [Cryptotermes secundus].	calcium/calmodulin-dependent protein kinase type II subunit delta isoform X5 [Zonotrichia albicollis].	calcium/calmodulin-dependent protein kinase type II alpha chain isoform X4 [Cryptotermes secundus].
OG0012765	O	Signal transduction mechanisms	g36054.t1	g36054.t1		T	PhoQ Sensor				m12	PhnD/SsuA/transferrin family substrate-binding protein [Sulfuriflexus mobilis].	hypothetical protein A2522_08800 [Gallionellales bacterium RIFOXYD12_FULL_53_10].	hypothetical protein A2Z87_00125 [Gallionellales bacterium GWA2_54_124].	hypothetical protein DIZ80_03695 [endosymbiont of Galathealinum brachiosum].	EAL domain-containing protein [Thiomicrospira microaerophila].
OG0011652	O	Signal transduction mechanisms	g1051.t1	g1051.t1	NELL2	T	NEL-like 2 (chicken)					fibrillin-2-like [Exaiptasia pallida].	hypothetical protein BRAFLDRAFT_99311 [Branchiostoma floridae].	PREDICTED: fibropellin-1-like, partial [Acropora digitifera].	Fibropellin-1 [Stylophora pistillata].	LOW QUALITY PROTEIN: uncharacterized protein LOC111333367 [Stylophora pistillata].
OG0011204	O	Signal transduction mechanisms	g9224.t1	g9224.t1							m11	PREDICTED: DENN domain-containing protein 4C isoform X2 [Ictalurus punctatus].	PREDICTED: DENN domain-containing protein 4C isoform X1 [Ictalurus punctatus].	DENN domain-containing protein 4C isoform X1 [Astyanax mexicanus].	DENN domain-containing protein 4C isoform X3 [Astyanax mexicanus].	DENN domain-containing protein 4C isoform X2 [Astyanax mexicanus].
OG0012251	O	Signal transduction mechanisms	g71256.t1	g71256.t1		T	Protein kinase domain				m3	serine/threonine-protein kinase HT1 [Sorghum bicolor].	Protein kinase superfamily protein [Zea mays].	protein kinase [Zea mays].
OG0011974	O	Signal transduction mechanisms	g12864.t1	g12864.t1		T	Protein kinase superfamily protein	TP06_DOWN, TP30_DOWN	diurnal		m52	PREDICTED: probable serine/threonine protein kinase IREH1 isoform X1 [Vigna angularis].	PREDICTED: probable serine/threonine protein kinase IRE4 isoform X1 [Gossypium raimondii].	hypothetical protein B456_009G203700 [Gossypium raimondii].	PREDICTED: probable serine/threonine protein kinase IRE4 isoform X4 [Gossypium raimondii].	PREDICTED: probable serine/threonine protein kinase IRE4 isoform X2 [Gossypium raimondii].
OG0013170	O	Signal transduction mechanisms	g1529.t1	g1529.t1		T	Protein present in Fab1, YOTB, Vac1, and EEA1				m15	uncharacterized protein LOC107449669 [Parasteatoda tepidariorum].	FERM, RhoGEF and pleckstrin domain-containing protein 1 [Rhincodon typus].	microtubule-associated protein futsch-like isoform X2 [Orbicella faveolata].	microtubule-associated protein futsch-like isoform X1 [Orbicella faveolata].	hypothetical protein LOTGIDRAFT_123253, partial [Lottia gigantea].
OG0011337	O	Signal transduction mechanisms	g6794.t1	g6794.t1		T	MyTH4 domain				m12	uncharacterized protein LOC108632725 isoform X1 [Ceratina calcarata].	uncharacterized protein LOC108632725 isoform X3 [Ceratina calcarata].	uncharacterized protein LOC108632725 isoform X2 [Ceratina calcarata].	uncharacterized protein LOC106647033 isoform X2 [Copidosoma floridanum].	uncharacterized protein LOC106647033 isoform X4 [Copidosoma floridanum].
OG0012350	O	Signal transduction mechanisms	g31931.t1	g31931.t1		T	Translation initiation factor IF-2, N-terminal region				m5	hypothetical protein DICPUDRAFT_55653 [Dictyostelium purpureum].	hypothetical protein DDB_G0267588 [Dictyostelium discoideum AX4].	hypothetical protein Rsub_02889 [Raphidocelis subcapitata].	hypothetical protein MNEG_14355 [Monoraphidium neglectum].	phosphatidylinositol-4-phosphate 5-Kinase [Naegleria gruberi strain NEG-M].
OG0009662	O	Signal transduction mechanisms	g19579.t1	g19579.t1		T	Serine/Threonine protein kinases, catalytic domain				m23	putative protein serine/threonine kinase [Tieghemostelium lacteum].	hypothetical protein PROFUN_00240 [Planoprotostelium fungivorum].	STE20 family protein kinase [Heterostelium album PN500].	hypothetical protein XENTR_v90021039mg [Xenopus tropicalis].	PREDICTED: mitogen-activated protein kinase kinase kinase kinase 1-like isoform X1 [Xenopus laevis].
OG0011102	O	Signal transduction mechanisms	g48101.t1	g48101.t1		T	His Kinase A (phosphoacceptor) domain	TP06_UP	diurnal		m4	hypothetical protein AURDEDRAFT_105975 [Auricularia subglabra TFB-10046 SS5].	hypothetical protein EXIGLDRAFT_838129 [Exidia glandulosa HHB12029].	response regulator [alpha proteobacterium AAP38].	response regulator [Thauera phenylacetica].	response regulator [Niveispirillum cyanobacteriorum].
OG0008157	O	Signal transduction mechanisms	g49856.t1	g49856.t1		T	Protein tyrosine kinase				m3	PREDICTED: serine/threonine-protein kinase STY46-like [Oryza brachyantha].	serine/threonine-protein kinase STY46 [Sorghum bicolor].	Os02g0120100, partial [Oryza sativa Japonica Group].	hypothetical protein GQ55_1G013700 [Panicum hallii var. hallii].	hypothetical protein Glove_624g49 [Diversispora epigaea].
OG0009555	O	Signal transduction mechanisms	g431.t1	g431.t1		T	cellular response to bisphenol A				m28	SNF-related serine/threonine-protein kinase-like isoform X2 [Paramormyrops kingsleyae].	SNF-related serine/threonine-protein kinase-like isoform X1 [Paramormyrops kingsleyae].	PREDICTED: SNF-related serine/threonine-protein kinase [Erinaceus europaeus].	PREDICTED: SNF-related serine/threonine-protein kinase [Esox lucius].	PREDICTED: SNF-related serine/threonine-protein kinase-like [Scleropages formosus].
OG0009743	O	Signal transduction mechanisms	g61122.t1	g61122.t1		T	PhoQ Sensor				m9	GAF domain-containing hybrid sensor histidine kinase/response regulator [Flavobacterium sp. T13].	GAF domain-containing hybrid sensor histidine kinase/response regulator [Flavobacterium anhuiense].	GAF domain-containing hybrid sensor histidine kinase/response regulator [Flavobacterium cutihirudinis].	response regulator [Alteromonadales bacterium TW-7].	GAF domain-containing hybrid sensor histidine kinase/response regulator [Flavobacterium sp. HTF].
OG0013495	O	Signal transduction mechanisms	g20463.t1	g20463.t1		T	Rab guanyl-nucleotide exchange factor activity				m20	hypothetical protein PHYSODRAFT_468694 [Phytophthora sojae].	hypothetical protein, variant [Saprolegnia diclina VS20].	hypothetical protein SDRG_02606 [Saprolegnia diclina VS20].	hypothetical protein SPRG_17723 [Saprolegnia parasitica CBS 223.65].	hypothetical protein SPRG_09946 [Saprolegnia parasitica CBS 223.65].
OG0009349	O	Signal transduction mechanisms	g81619.t1	g81619.t1		T	Calmodulin	TP30_UP, TP18_UP, TP12_UP, TP42_UP			m1	calmodulin, putative [Theileria equi strain WA].	RecName: Full=Calmodulin; Short=CaM.	calmodulin [Rhizoclosmatium globosum].	calmodulin-like protein 12 [Acanthaster planci].	calmodulin [Fonticula alba].
OG0013666	O	Signal transduction mechanisms	g74352.t1	g74352.t1		T	PhoQ Sensor				m33	histidine kinase [Sulfitobacter pseudonitzschiae].	response regulator [Sulfitobacter pseudonitzschiae].	response regulator [Sulfitobacter sp. 20_GPM-1509m].	PAS domain-containing hybrid sensor histidine kinase/response regulator [Leisingera sp. ANG1].	MULTISPECIES: PAS domain-containing hybrid sensor histidine kinase/response regulator [unclassified Leisingera].
OG0013882	O	Signal transduction mechanisms	g77589.t1	g77589.t1		T	Serine threonine protein kinase. Source PGD				m11	hypothetical protein PC110_g1413 [Phytophthora cactorum].	STE/STE7 protein kinase [Aphanomyces invadans].	serine/threonine protein kinase [Achlya hypogyna].	Mitogen-activated protein kinase kinase 6 [Phytophthora nicotianae].	STE/STE7 protein kinase [Phytophthora parasitica].
OG0011735	O	Signal transduction mechanisms	g45179.t1	g45179.t1		T	protein serine/threonine kinase activity				m7	SNF-related serine/threonine-protein kinase-like, partial [Agrilus planipennis].	SNF-related serine/threonine-protein kinase isoform X3 [Agrilus planipennis].	MAP/microtubule affinity-regulating kinase 3 isoform X2 [Agrilus planipennis].	MAP/microtubule affinity-regulating kinase 3 isoform X1 [Agrilus planipennis].	PREDICTED: LOW QUALITY PROTEIN: SNF-related serine/threonine-protein kinase-like [Aethina tumida].
OG0013870	O	Signal transduction mechanisms	g49611.t1	g49611.t1		T	Adenylyl- / guanylyl cyclase, catalytic domain				m9	hypothetical protein B6D38_04040 [Anaerolineae bacterium UTCFX1].	AAA family ATPase [filamentous cyanobacterium Phorm 6].	AAA family ATPase [filamentous cyanobacterium Phorm 46].	adenylate/guanylate cyclase domain-containing protein [Anaerolineales bacterium].	hypothetical protein DCC56_10600 [Anaerolineae bacterium].
OG0014049	O	Signal transduction mechanisms	g73437.t1	g73437.t1		T	Protein present in Fab1, YOTB, Vac1, and EEA1				m36	hypothetical protein PBRA_002276 [Plasmodiophora brassicae].	unnamed protein product (mitochondrion) [Plasmodiophora brassicae].	Rho/RAC guanine nucleotide exchange factor, putative [Entamoeba invadens IP1].	FYVE, RhoGEF and PH domain-containing protein 1-like isoform X1 [Athalia rosae].	FYVE, RhoGEF and PH domain-containing protein 1-like isoform X2 [Athalia rosae].
OG0013294	O	Signal transduction mechanisms	g66303.t1	g66303.t1		T	protein serine/threonine kinase activity				m46	hypothetical protein PBRA_007302 [Plasmodiophora brassicae].	CAMK/CAMK1 protein kinase, variant 4 [Aphanomyces astaci].	CAMK/CAMK1 protein kinase, variant 3 [Aphanomyces astaci].	CAMK/CAMK1 protein kinase [Aphanomyces astaci].	CAMK/CAMK1 protein kinase [Aphanomyces invadans].
OG0009300	O	Signal transduction mechanisms	g30066.t1	g30066.t1	BRSK1	T	Serine threonine-protein kinase					serine/threonine-protein kinase SIK3 isoform X1 [Camponotus floridanus].	Putative CAMK/CAMKL/BRSK protein kinase [Rhizopus microsporus].	hypothetical protein MUCCIDRAFT_135438 [Mucor circinelloides f. lusitanicus CBS 277.49].	hypothetical protein CU097_012813 [Rhizopus azygosporus].	Putative CAMK/CAMKL protein kinase [Rhizopus microsporus].
OG0009405	O	Signal transduction mechanisms	g80238.t1	g80238.t1		T	serine threonine-protein kinase				m16	PREDICTED: inversin-like isoform X2 [Sinocyclocheilus anshuiensis].	PREDICTED: inversin-like isoform X1 [Sinocyclocheilus anshuiensis].	ankyrin repeat protein Diego [Clytia hemisphaerica].	Hypothetical protein PENO1_085300 [Penicillium sp. 'occitanis'].	hypothetical protein H072_10944 [Dactylellina haptotyla CBS 200.50].
OG0008227	O	Signal transduction mechanisms	g38884.t1, g75747.t1, g77330.t1	g38884.t1		T	termination of G-protein coupled receptor signaling pathway				m7	PREDICTED: regulator of G-protein signaling loco-like isoform X1 [Branchiostoma belcheri].	PREDICTED: regulator of G-protein signaling loco-like isoform X3 [Branchiostoma belcheri].	PREDICTED: regulator of G-protein signaling loco-like isoform X4 [Branchiostoma belcheri].	hypothetical protein BRAFLDRAFT_84869 [Branchiostoma floridae].	regulator of G-protein signaling 5 [Esox lucius].
OG0008227	O	Signal transduction mechanisms	g38884.t1, g75747.t1, g77330.t1	g75747.t1		T	termination of G-protein coupled receptor signaling pathway				m7	PREDICTED: regulator of G-protein signaling loco-like isoform X1 [Branchiostoma belcheri].	PREDICTED: regulator of G-protein signaling loco-like isoform X3 [Branchiostoma belcheri].	PREDICTED: regulator of G-protein signaling loco-like isoform X4 [Branchiostoma belcheri].	hypothetical protein BRAFLDRAFT_84869 [Branchiostoma floridae].	regulator of G-protein signaling 5 [Esox lucius].
OG0008227	O	Signal transduction mechanisms	g38884.t1, g75747.t1, g77330.t1	g77330.t1		T	termination of G-protein coupled receptor signaling pathway					PREDICTED: regulator of G-protein signaling loco-like isoform X1 [Branchiostoma belcheri].	PREDICTED: regulator of G-protein signaling loco-like isoform X3 [Branchiostoma belcheri].	PREDICTED: regulator of G-protein signaling loco-like isoform X4 [Branchiostoma belcheri].	hypothetical protein BRAFLDRAFT_84869 [Branchiostoma floridae].	regulator of G-protein signaling 5 [Esox lucius].
OG0012257	O	Signal transduction mechanisms	g72116.t1	g72116.t1		T	Protein tyrosine kinase				m1	hypothetical protein PROFUN_05500 [Planoprotostelium fungivorum].	hypothetical protein SELMODRAFT_146775, partial [Selaginella moellendorffii].	serine/threonine-protein kinase HT1 [Selaginella moellendorffii].	hypothetical protein SELMODRAFT_157107 [Selaginella moellendorffii].
OG0012736	O	Signal transduction mechanisms	g3671.t1	g3671.t1		T	RhoGEF domain	TP12_DOWN			m12	rho guanine nucleotide exchange factor 39-like [Pocillopora damicornis].	rho guanine nucleotide exchange factor 39-like [Stylophora pistillata].	FYVE, RhoGEF and PH domain-containing protein 6 [Stylophora pistillata].	hypothetical protein AMAG_01212 [Allomyces macrogynus ATCC 38327].	hypothetical protein AMAG_05400 [Allomyces macrogynus ATCC 38327].
OG0011494	O	Signal transduction mechanisms	g69723.t1	g69723.t1	EEF2K	T	elongation factor-2 kinase activity				m0	PREDICTED: eukaryotic elongation factor 2 kinase-like [Saccoglossus kowalevskii].	PREDICTED: eukaryotic elongation factor 2 kinase isoform X4 [Sinocyclocheilus grahami].	PREDICTED: eukaryotic elongation factor 2 kinase isoform X3 [Sinocyclocheilus grahami].	PREDICTED: eukaryotic elongation factor 2 kinase isoform X1 [Sinocyclocheilus grahami].	hypothetical protein DAPPUDRAFT_299989 [Daphnia pulex].
OG0014095	O	Signal transduction mechanisms	g27823.t1	g27823.t1		T	protein serine/threonine kinase activity	TP18_DOWN, TP12_DOWN, TP42_DOWN			m12	phosphorylase b kinase gamma catalytic chain, skeletal muscle/heart isoform [Terrapene carolina triunguis].	phosphorylase b kinase gamma catalytic chain, skeletal muscle/heart isoform [Halyomorpha halys].	phosphorylase b kinase gamma catalytic chain, skeletal muscle/heart isoform [Pelodiscus sinensis].	phosphorylase b kinase gamma catalytic chain, skeletal muscle/heart isoform isoform X2 [Chrysemys picta bellii].	phosphorylase b kinase gamma catalytic chain, skeletal muscle/heart isoform-like [Rhincodon typus].
OG0011016	O	Signal transduction mechanisms	g7299.t1	g7299.t1		T	Kinase-like				m5	cGMP-dependent protein kinase, isozyme 1 [Nilaparvata lugens].	cGMP-dependent protein kinase, putative [Phytophthora infestans T30-4].	PREDICTED: cGMP-dependent protein kinase 1 isoform X2 [Dipodomys ordii].	PREDICTED: cGMP-dependent protein kinase 1 isoform X1 [Dipodomys ordii].	cGMP-dependent protein kinase 1-like isoform X1 [Acanthaster planci].
OG0012139	O	Signal transduction mechanisms	g71393.t1	g71393.t1		T	calmodulin				m22	PREDICTED: calmodulin-like protein 3 [Callithrix jacchus].	uncharacterized protein LOC110089531 [Pogona vitticeps].	PREDICTED: calmodulin-beta isoform X1 [Tribolium castaneum].	PREDICTED: neo-calmodulin isoform X3 [Tribolium castaneum].	PREDICTED: neo-calmodulin isoform X2 [Tribolium castaneum].
OG0011799	O	Signal transduction mechanisms	g37546.t1	g37546.t1	AIF1	T	Calcium-binding protein	TP42_UP			m1	allograft inflammatory factor 1 [Salpingoeca rosetta].	allograft inflammatory factor 1 [Crassostrea gigas].	allograft inflammatory factor 1 [Apostichopus japonicus].	allograft inflammatory factor-1 [Mytilus galloprovincialis].
OG0013363	O	Signal transduction mechanisms	g74938.t1	g74938.t1	DENND5A	T	Rab guanyl-nucleotide exchange factor activity				m19	DENN domain-containing protein 1C [Hondaea fermentalgiana].	hypothetical protein AMSG_12376 [Thecamonas trahens ATCC 50062].	hypothetical protein PBRA_004650 [Plasmodiophora brassicae].	unnamed protein product (mitochondrion) [Plasmodiophora brassicae].	hypothetical protein RMATCC62417_01658 [Rhizopus microsporus].
OG0012281	O	Signal transduction mechanisms	g7369.t1	g7369.t1	ITSN2	T	Intersectin 2				m39	Intersectin-1 [Blattella germanica].	Intersectin-2 [Cyphomyrmex costatus].	Cytoplasmic protein NCK2 [Trichinella pseudospiralis].	Cytoplasmic protein NCK2, partial [Trichinella pseudospiralis].	hypothetical protein TRAVEDRAFT_138524 [Trametes versicolor FP-101664 SS1].
OG0013344	O	Signal transduction mechanisms	g43675.t1	g43675.t1		T	Source PGD	TP18_DOWN, TP12_DOWN			m12	PREDICTED: phosphatidylinositol 3,4,5-trisphosphate-dependent Rac exchanger 2 protein [Gekko japonicus].	hypothetical protein ZHAS_00011922 [Anopheles sinensis].	RhoGEF domain containing protein [Acanthamoeba castellanii str. Neff].	Rho guanine nucleotide exchange factor, putative [Hondaea fermentalgiana].	unnamed protein product (mitochondrion) [Plasmodiophora brassicae].
OG0011325	O	Signal transduction mechanisms	g52440.t1	g52440.t1		T	ERAD pathway				m27	sel1 repeat family protein [Moraxella catarrhalis].	SEL1-like repeat protein [Parachlamydia sp. C2].	sel1 repeat family protein [Helicobacter ailurogastricus].	predicted protein, partial [Micromonas pusilla CCMP1545].	hypothetical protein AURANDRAFT_54293 [Aureococcus anophagefferens].
OG0008275	O	Signal transduction mechanisms	g38747.t1	g38747.t1		T	Calmodulin	TP12_UP, TP42_UP			m1	hypothetical protein BBJ29_001640 [Phytophthora kernoviae].	hypothetical protein BBI17_003494 [Phytophthora kernoviae].	hypothetical protein BBP00_00007459 [Phytophthora kernoviae].	RecName: Full=Calmodulin; Short=CaM.	hypothetical protein GUITHDRAFT_151413 [Guillardia theta CCMP2712].
OG0011661	O	Signal transduction mechanisms	g44448.t1	g44448.t1		T	serine threonine-protein kinase				m19	PREDICTED: serine/threonine-protein kinase WNK1-like [Saccoglossus kowalevskii].	unnamed protein product [Thelazia callipaeda].	unnamed protein product [Enterobius vermicularis].	BMA-WNK-1, isoform c, partial [Brugia malayi].	unnamed protein product, partial [Brugia timori].
OG0013014	O	Signal transduction mechanisms	g57202.t1	g57202.t1		T	Cytoskeletal-regulatory complex EF hand	TP06_UP, TP30_UP, TP18_UP, TP12_UP, TP42_UP			m1	predicted protein [Nematostella vectensis].	PREDICTED: calmodulin-A-like isoform X3 [Branchiostoma belcheri].	PREDICTED: calmodulin-A-like isoform X1 [Branchiostoma belcheri].	PREDICTED: calmodulin-A-like isoform X2 [Branchiostoma belcheri].	PREDICTED: calmodulin-A-like [Branchiostoma belcheri].
OG0011241	O	Signal transduction mechanisms	g14.t1	g14.t1	CFHR5	T	Domain abundant in complement control proteins; SUSHI repeat; short complement-like repeat (SCR)	TP18_DOWN, TP12_DOWN, TP42_DOWN			m12	hypothetical protein A2289_07420 [Deltaproteobacteria bacterium RIFOXYA12_FULL_58_15].	hypothetical protein A2341_08345 [Deltaproteobacteria bacterium RIFOXYB12_FULL_58_9].	PREDICTED: multiple epidermal growth factor-like domains protein 6 [Biomphalaria glabrata].	mucin-2-like isoform X3 [Crassostrea virginica].	hypothetical protein BE221DRAFT_58418, partial [Ostreococcus tauri].
OG0013800	O	Signal transduction mechanisms	g5445.t1	g5445.t1		U	negative regulation of epidermal growth factor-activated receptor activity				m34	PREDICTED: zinc finger FYVE domain-containing protein 1-like [Octopus bimaculoides].	PREDICTED: pleckstrin homology domain-containing family F member 1 [Clupea harengus].	hypothetical protein AMSG_11214 [Thecamonas trahens ATCC 50062].	hypothetical protein SAMD00019534_059600 [Acytostelium subglobosum LB1].	Dbl homology domain-containing protein [Sistotremastrum niveocremeum HHB9708].
OG0013145	O	Signal transduction mechanisms	g70941.t1	g70941.t1		T	C2 domain of PTEN tumour-suppressor protein				m1	Phosphatidylinositol-3,4,5-trisphosphate 3-phosphatase and dual-specificity protein phosphatase PTEN (macronuclear) [Oxytricha trifallax].	hypothetical protein SAMD00019534_000240, partial [Acytostelium subglobosum LB1].	hypothetical protein (macronuclear) [Paramecium tetraurelia strain d4-2].	protein tyrosine phosphatase [Tieghemostelium lacteum].
OG0013942	O	Signal transduction mechanisms	g14411.t1	g14411.t1		T	guanylate cyclase activity				m8	hypothetical protein EMIHUDRAFT_108611 [Emiliania huxleyi CCMP1516].	Soluble guanylate cyclase gcy-36 [Symbiodinium microadriaticum].	LINE-1 reverse transcriptase-like [Symbiodinium microadriaticum].	hypothetical protein AK812_SmicGene6519 [Symbiodinium microadriaticum].	hypothetical protein EMIHUDRAFT_461320 [Emiliania huxleyi CCMP1516].
OG0011497	O	Signal transduction mechanisms	g55406.t1	g55406.t1		V	dual specificity protein phosphatase				m2	PREDICTED: dual specificity protein phosphatase PHS1-like isoform X1 [Nelumbo nucifera].	hypothetical protein SDRG_00159 [Saprolegnia diclina VS20].	dual specificity protein phosphatase PHS1 [Phalaenopsis equestris].	dual specificity protein phosphatase PHS1 isoform X2 [Lactuca sativa].	dual specificity protein phosphatase PHS1 isoform X1 [Lactuca sativa].
OG0013243	O	Signal transduction mechanisms	g65560.t1	g65560.t1		T	Domain found in Dishevelled, Egl-10, and Pleckstrin (DEP)				m1	hypothetical protein SPPG_05256 [Spizellomyces punctatus DAOM BR117].	FYVE, RhoGEF and PH domain-containing protein 6-like isoform X2 [Crassostrea virginica].	FYVE, RhoGEF and PH domain-containing protein 6-like isoform X1 [Crassostrea virginica].	FYVE, RhoGEF and PH domain-containing protein 6-like isoform X3 [Crassostrea virginica].	activating transcription factor 7-interacting protein 1-like isoform X1 [Crassostrea virginica].
OG0013188	O	Signal transduction mechanisms	g29920.t1	g29920.t1		T	GAF domain				m15	hypothetical protein CVT99_15495 [Bacteroidetes bacterium HGW-Bacteroidetes-16].	hypothetical protein A2W85_15660 [Bacteroidetes bacterium GWF2_41_31].	hypothetical protein COW63_01445 [Bacteroidetes bacterium CG18_big_fil_WC_8_21_14_2_50_41_14].	hypothetical protein CO098_10020 [Bacteroidetes bacterium CG_4_9_14_3_um_filter_41_19].	hypothetical protein CVU13_03740 [Bacteroidetes bacterium HGW-Bacteroidetes-8].
OG0009488	O	Signal transduction mechanisms	g16520.t1	g16520.t1		T	RAC-beta serine threonine protein				m1	hypothetical protein RFI_13168 [Reticulomyxa filosa].	Tpk1p [Saccharomyces cerevisiae x Saccharomyces kudriavzevii VIN7].	TPK1-like protein [Saccharomyces kudriavzevii IFO 1802].	Tpk1p [Saccharomyces cerevisiae YJM1386].	Chain A, CAMP-DEPENDENT PROTEIN KINASE TYPE 1.
OG0011330	O	Signal transduction mechanisms	g1536.t1	g1536.t1	FGD6	T	FYVE, RhoGEF and PH	TP18_DOWN, TP12_DOWN			m12	hypothetical protein PROFUN_02053 [Planoprotostelium fungivorum].	PREDICTED: pleckstrin homology domain-containing family F member 2-like [Sinocyclocheilus grahami].	PREDICTED: pleckstrin homology domain-containing family F member 2-like [Sinocyclocheilus rhinocerous].	unnamed protein product [Homo sapiens].	FGD6 isoform 6, partial [Pongo abelii].
OG0012089	O	Signal transduction mechanisms	g18458.t1	g18458.t1	IKS1	T	Protein tyrosine kinase				m7	hypothetical protein AC579_3672 [Pseudocercospora musae].	hypothetical protein MYCFIDRAFT_44605 [Pseudocercospora fijiensis CIRAD86].	hypothetical protein AC578_10647 [Pseudocercospora eumusae].	kinase-like protein [Sphaerulina musiva SO2202].	hypothetical protein CBER1_02087 [Cercospora berteroae].
OG0013499	O	Signal transduction mechanisms	g78911.t1	g78911.t1	ITSN2	T	Domain found in Dishevelled, Egl-10, and Pleckstrin (DEP)				m28	PREDICTED: sorbin and SH3 domain-containing protein 1 isoform X1 [Lepisosteus oculatus].	PREDICTED: sorbin and SH3 domain-containing protein 1 isoform X27 [Lepisosteus oculatus].	PREDICTED: sorbin and SH3 domain-containing protein 1 isoform X26 [Lepisosteus oculatus].	PREDICTED: sorbin and SH3 domain-containing protein 1 isoform X25 [Lepisosteus oculatus].	PREDICTED: sorbin and SH3 domain-containing protein 1 isoform X24 [Lepisosteus oculatus].
OG0012980	O	Signal transduction mechanisms	g29500.t1	g29500.t1	SH3BP1	T	establishment of epithelial cell apical/basal polarity				m1	SH3 domain-binding protein 1, partial [Phaethon lepturus].	SH3 domain-binding protein 1, partial [Calypte anna].	SH3 domain-binding protein 1-like [Carassius auratus].	PREDICTED: SH3 domain-binding protein 1-like [Cyprinus carpio].	hypothetical protein cypCar_00028897 [Cyprinus carpio].
OG0008310	O	Signal transduction mechanisms	g27391.t1	g27391.t1	ARHGEF3	T	Domain found in Dishevelled, Egl-10, and Pleckstrin (DEP)				m4	PREDICTED: rho guanine nucleotide exchange factor 3-like isoform X5 [Sinocyclocheilus grahami].	PREDICTED: rho guanine nucleotide exchange factor 3-like isoform X4 [Sinocyclocheilus grahami].	PREDICTED: rho guanine nucleotide exchange factor 3-like isoform X6 [Sinocyclocheilus grahami].	PREDICTED: rho guanine nucleotide exchange factor 3-like isoform X2 [Sinocyclocheilus grahami].	PREDICTED: rho guanine nucleotide exchange factor 3-like isoform X1 [Sinocyclocheilus grahami].
OG0013286	O	Signal transduction mechanisms	g64939.t1	g64939.t1		T	3-phosphoinositide-dependent protein kinase				m9	3-phosphoinositide-dependent protein kinase 1 [Auxenochlorella protothecoides].	hypothetical protein QG37_02493 [[Candida] auris].	hypothetical protein CJI97_000292 [[Candida] auris].	hypothetical protein C7M61_001521 [[Candida] pseudohaemulonis].	uncharacterized protein CXQ87_002617 [[Candida] duobushaemulonis].
OG0012749	O	Signal transduction mechanisms	g81889.t1	g81889.t1				TP12_DOWN			m12
OG0011742	O	Signal transduction mechanisms	g83122.t1	g83122.t1		T	PAS domain	TP06_UP			m16	Helmchrome putative blue light receptor for phototaxis [Ectocarpus siliculosus].	hypothetical protein SARC_00140 [Sphaeroforma arctica JP610].	putative LOV domain-containing protein [Scytosiphon lomentaria].	putative LOV domain-containing protein [Scytosiphon dotyi].
OG0009878	O	Signal transduction mechanisms	g21430.t1	g21430.t1		T	Protein kinase C terminal domain				m24	hypothetical protein RO3G_14938 [Rhizopus delemar RA 99-880].	hypothetical protein E5Q_01656 [Mixia osmundae IAM 14324].	AGC protein kinase, variant [Phytophthora parasitica INRA-310].	AGC protein kinase [Phytophthora parasitica INRA-310].	putative serine/thronine protein kinase [Suhomyces tanzawaensis NRRL Y-17324].
OG0011108	O	Signal transduction mechanisms	g33609.t1	g33609.t1		T	CGMP-dependent protein kinase				m1	hypothetical protein LOTGIDRAFT_210612 [Lottia gigantea].	PREDICTED: cGMP-dependent protein kinase 2-like isoform X2 [Branchiostoma belcheri].	PREDICTED: cGMP-dependent protein kinase 1-like isoform X4 [Branchiostoma belcheri].	PREDICTED: cGMP-dependent protein kinase 2-like isoform X1 [Branchiostoma belcheri].	PREDICTED: cGMP-dependent protein kinase 2-like isoform X3 [Branchiostoma belcheri].
OG0012830	O	Signal transduction mechanisms	g36874.t1	g36874.t1	PP2C	T	manganese ion binding				m28	probable protein phosphatase 2C 60 isoform X1 [Acanthaster planci].	probable protein phosphatase 2C 60 isoform X2 [Acanthaster planci].	Protein phosphatase 2C 2 [Choanephora cucurbitarum].	protein phosphatase-like protein [Leishmania braziliensis MHOM/BR/75/M2904].	protein phosphatase-like protein [Leptomonas pyrrhocoris].
OG0008359	O	Signal transduction mechanisms	g61127.t1	g61127.t1		T	Protein present in Fab1, YOTB, Vac1, and EEA1				m1	hypothetical protein DDB_G0278147 [Dictyostelium discoideum AX4].	hypothetical protein DICPUDRAFT_153285 [Dictyostelium purpureum].	pleckstrin (PH) domain-containing protein [Tieghemostelium lacteum].	hypothetical protein CAOG_06925 [Capsaspora owczarzaki ATCC 30864].	hypothetical protein PROFUN_03598 [Planoprotostelium fungivorum].
OG0013537	O	Signal transduction mechanisms	g64451.t1	g64451.t1		T	Dual specificity phosphatase, catalytic domain				m5	hypothetical protein [Simkania negevensis].	hypothetical protein AK812_SmicGene24486 [Symbiodinium microadriaticum].
OG0014010	O	Signal transduction mechanisms	g4035.t1	g4035.t1		T	Domain found in Dishevelled, Egl-10, and Pleckstrin (DEP)				m12	FYVE, RhoGEF and PH domain containing protein, putative [Entamoeba invadens IP1].	hypothetical protein SPRG_04152 [Saprolegnia parasitica CBS 223.65].	hypothetical protein ACHHYP_03278 [Achlya hypogyna].	hypothetical protein SDRG_01957 [Saprolegnia diclina VS20].	hypothetical protein H310_00850 [Aphanomyces invadans].
OG0011622	O	Signal transduction mechanisms	g32251.t1	g32251.t1		T	Serine threonine-protein kinase MARK2 isoform	TP06_DOWN			m59	hypothetical protein BATDEDRAFT_34366 [Batrachochytrium dendrobatidis JAM81].	serine threonine protein kinase [Lichtheimia corymbifera JMRC:FSU:9682].	hypothetical protein LRAMOSA03851 [Lichtheimia ramosa].	protein kinase domain containing protein [Acanthamoeba castellanii str. Neff].	Maternal embryonic leucine zipper kinase [Strongyloides ratti].
OG0012347	O	Signal transduction mechanisms	g31568.t1	g31568.t1		T	protein serine/threonine phosphatase activity				m1	hypothetical protein LAESUDRAFT_657523 [Laetiporus sulphureus 93-53].	hypothetical protein SCHCODRAFT_69511 [Schizophyllum commune H4-8].	hypothetical protein CVT26_013981 [Gymnopilus dilepis].	hypothetical protein GALMADRAFT_249333 [Galerina marginata CBS 339.88].	hypothetical protein GYMLUDRAFT_236804 [Gymnopus luxurians FD-317 M1].
OG0009509	O	Signal transduction mechanisms	g23724.t1	g23724.t1	CALML3	T	Ca2+ insensitive EF hand				m1	Calmodulin [Mizuhopecten yessoensis].	calmodulin, striated muscle [Columba livia].	calmodulin, striated muscle [Patagioenas fasciata monilis].	calmodulin [Ganoderma lucidum].	calmodulin [Lentinus tigrinus ALCF2SS1-6].
OG0011704	O	Signal transduction mechanisms	g11404.t1	g11404.t1	PPP5C	T	Serine threonine-protein phosphatase				m17	Serine/threonine-protein phosphatase [Phytophthora nicotianae].	Serine/threonine-protein phosphatase 5 [Phytophthora cactorum].	Metallophosphoesterase domain-containing protein [Cynara cardunculus var. scolymus].	PREDICTED: serine/threonine-protein phosphatase 5 isoform X2 [Vigna angularis].	serine threonine-protein phosphatase 5 [Plasmopara halstedii].
OG0009803	O	Signal transduction mechanisms	g12660.t1	g12660.t1		T	Universal stress protein family				m19	universal stress protein [Roseimaritima ulvae].	universal stress protein [Nitrospira cf. moscoviensis SBR1015].	universal stress protein [Candidatus Nitrospira nitrosa].	uncharacterized protein LOC100180822 [Ciona intestinalis].	PREDICTED: universal stress protein A-like protein [Acropora digitifera].
OG0012054	O	Signal transduction mechanisms	g4710.t1	g4710.t1	ARAP1	T	phosphatidylinositol-3,4,5-trisphosphate binding				m11	PREDICTED: rho GTPase-activating protein 12 isoform X5 [Latimeria chalumnae].	PREDICTED: rho GTPase-activating protein 12 isoform X3 [Latimeria chalumnae].	PREDICTED: rho GTPase-activating protein 12 isoform X8 [Latimeria chalumnae].	PREDICTED: rho GTPase-activating protein 12 isoform X6 [Latimeria chalumnae].	PREDICTED: rho GTPase-activating protein 12 isoform X7 [Latimeria chalumnae].
OG0013624	O	Signal transduction mechanisms	g51536.t1	g51536.t1		T	Serine-threonine phosophatase 2C				m22	serine-threonine phosophatase 2C (PP2C) [Besnoitia besnoiti].	serine-threonine phosophatase 2C (PP2C) [Hammondia hammondi].	serine-threonine phosophatase 2c [Cystoisospora suis].	serine-threonine phosophatase 2C (PP2C) [Toxoplasma gondii ME49].	unnamed protein product [Vitrella brassicaformis CCMP3155].
OG0012656	O	Signal transduction mechanisms	g81231.t1	g81231.t1	colA	T	Belongs to the BolA IbaG family				m9	BolA family transcriptional regulator [Sphingomonas hengshuiensis].	BolA family transcriptional regulator [Sphingomonas dokdonensis].	BolA family transcriptional regulator [Sphingomonas sp. Leaf17].	BolA family transcriptional regulator [Sphingomonas jeddahensis].	BolA family transcriptional regulator [Croceicoccus mobilis].
OG0012503	O	Signal transduction mechanisms	g63663.t1	g63663.t1	FBN3	T	EGF domain				m33	basal body protein NBP-1 [Naegleria gruberi strain NEG-M].	LOW QUALITY PROTEIN: von Willebrand factor D and EGF domain-containing protein, partial [Otolemur garnettii].	von Willebrand factor D and EGF domain-containing protein isoform X4 [Microcebus murinus].	von Willebrand factor D and EGF domain-containing protein isoform X5 [Microcebus murinus].	von Willebrand factor D and EGF domain-containing protein isoform X2 [Microcebus murinus].
OG0009309	O	Signal transduction mechanisms	g68607.t1	g68607.t1	pip5k1b	T	Translation initiation factor IF-2, N-terminal region				m53	putative phosphatidylinositol phosphate kinase [Tieghemostelium lacteum].	hypothetical protein SAMD00019534_071470 [Acytostelium subglobosum LB1].	putative phosphatidylinositol phosphate kinase [Cavenderia fasciculata].	putative phosphatidylinositol phosphate kinase [Heterostelium album PN500].	hypothetical protein SCLCIDRAFT_78092, partial [Scleroderma citrinum Foug A].
OG0011231	O	Signal transduction mechanisms	g6755.t1	g6755.t1		T	PFAM HPP family				m5	HPP family protein [Desulfosarcina cetonica].	hypothetical protein A2Y80_00900 [Deltaproteobacteria bacterium RBG_13_58_19].	hypothetical protein SDRG_10765 [Saprolegnia diclina VS20].	hypothetical protein SPRG_11243 [Saprolegnia parasitica CBS 223.65].	HPP family protein [Desulfovibrio alaskensis].
OG0012873	O	Signal transduction mechanisms	g75054.t1	g75054.t1		T	response to arachidonic acid				m10	serine/threonine-protein phosphatase 5 isoform X2 [Cucumis sativus].	serine/threonine-protein phosphatase 5-like [Cucurbita maxima].	serine/threonine-protein phosphatase 5 isoform X1 [Populus trichocarpa].	serine/threonine-protein phosphatase 5 isoform X2 [Medicago truncatula].	serine/threonine-protein phosphatase 5 isoform X1 [Abrus precatorius].
OG0011671	O	Signal transduction mechanisms	g49171.t1	g49171.t1							m1
OG0013142	O	Signal transduction mechanisms	g39713.t1	g39713.t1							m44	cAMP-dependent protein kinase regulatory subunit [Hondaea fermentalgiana].	unnamed protein product [Angiostrongylus costaricensis].	hypothetical protein K493DRAFT_346854 [Basidiobolus meristosporus CBS 931.73].	Regulator of G-protein signaling rgs-6 [Caenorhabditis elegans].
OG0009440	O	Signal transduction mechanisms	g3776.t1	g3776.t1		T	PH domain				m8	hypothetical protein PBRA_007302 [Plasmodiophora brassicae].	unnamed protein product [Vitrella brassicaformis CCMP3155].	camk protein kinase [Cystoisospora suis].	hypothetical protein NCLIV_044860 [Neospora caninum Liverpool].	calcium dependent protein kinase CDPK7, partial [Toxoplasma gondii GAB2-2007-GAL-DOM2].
OG0011157	O	Signal transduction mechanisms	g49342.t1	g49342.t1		T	metal ion binding				m1	PREDICTED: zinc finger FYVE domain-containing protein 9 [Tribolium castaneum].	FYVE, RhoGEF and PH domain-containing protein 2-like isoform X1 [Lingula anatina].	FYVE, RhoGEF and PH domain-containing protein 2-like isoform X2 [Lingula anatina].	FYVE, RhoGEF and PH domain-containing protein 2-like isoform X3 [Lingula anatina].	FYVE, RhoGEF and PH domain-containing protein 2 [Lingula anatina].
OG0011065	O	Signal transduction mechanisms	g108.t1	g108.t1	pkp1	T	dehydrogenase kinase	TP30_DOWN, TP18_DOWN, TP42_DOWN	diurnal		m3	unnamed protein product [Vitrella brassicaformis CCMP3155].
OG0011568	O	Signal transduction mechanisms	g16848.t1	g16848.t1		T	cGMP-dependent protein kinase activity				m12	cGMP-dependent protein kinase, isozyme 1 [Hypsibius dujardini].	PREDICTED: cGMP-dependent protein kinase 2-like isoform X6 [Branchiostoma belcheri].	PREDICTED: cGMP-dependent protein kinase 2-like isoform X3 [Branchiostoma belcheri].	cGMP-dependent protein kinase, isozyme 2 forms cD4/T1/T3A/T3B isoform X3 [Bombus impatiens].	cGMP-dependent protein kinase, isozyme 2 forms cD4/T1/T3A/T3B isoform X3 [Galleria mellonella].
OG0014087	O	Signal transduction mechanisms	g8666.t1	g8666.t1		T	Protein phosphatase 2A homologues, catalytic domain.				m46	PREDICTED: uncharacterized protein LOC106814873 [Priapulus caudatus].	uncharacterized protein LOC108734935 isoform X1 [Agrilus planipennis].	uncharacterized protein LOC108734935 isoform X2 [Agrilus planipennis].	uncharacterized protein LOC108734935 isoform X3 [Agrilus planipennis].	uncharacterized protein LOC111426117 [Onthophagus taurus].
OG0013360	O	Signal transduction mechanisms	g64177.t1	g64177.t1		T	negative regulation of bile acid biosynthetic process				m2	phosphodiesterase [Pseudoalteromonas sp. T1lg23B].	phosphodiesterase [Pseudoalteromonas luteoviolacea].
OG0009962	O	Signal transduction mechanisms	g10684.t1, g49820.t1	g10684.t1		T	phosphatase 2C				m20	PREDICTED: probable protein phosphatase 2C T23F11.1 isoform X3 [Branchiostoma belcheri].	PREDICTED: probable protein phosphatase 2C T23F11.1 isoform X4 [Branchiostoma belcheri].	PREDICTED: probable protein phosphatase 2C T23F11.1 isoform X2 [Branchiostoma belcheri].	PREDICTED: probable protein phosphatase 2C T23F11.1 isoform X1 [Branchiostoma belcheri].	probable protein phosphatase 2C T23F11.1 [Pocillopora damicornis].
OG0009962	O	Signal transduction mechanisms	g10684.t1, g49820.t1	g49820.t1		T	phosphatase 2C				m32	Probable protein phosphatase 2C T23F11.1 [Caenorhabditis elegans].	PREDICTED: probable protein phosphatase 2C T23F11.1 isoform X1 [Branchiostoma belcheri].	PREDICTED: probable protein phosphatase 2C T23F11.1 isoform X2 [Branchiostoma belcheri].	PREDICTED: probable protein phosphatase 2C T23F11.1 isoform X4 [Branchiostoma belcheri].	PREDICTED: probable protein phosphatase 2C T23F11.1 isoform X3 [Branchiostoma belcheri].
OG0009321	O	Signal transduction mechanisms	g1725.t1	g1725.t1	PTC2	T	phosphatase 2C				m1	similar to Saccharomyces cerevisiae YER089C PTC2 Type 2C protein phosphatase (PP2C) [Kazachstania saulgeensis].	LAMI_0D12332g1_1 [Lachancea mirantina].	protein phosphatase 2C isoform gamma [Thecamonas trahens ATCC 50062].	hypothetical protein SteCoe_33728 [Stentor coeruleus].	hypothetical protein Kpol_479p20 [Vanderwaltozyma polyspora DSM 70294].
OG0008329	O	Signal transduction mechanisms	g11017.t1, g60560.t1, g68964.t1	g11017.t1		T	Regulator of G protein signaling domain				m41	hypothetical protein PSACC_00779 [Paramicrosporidium saccamoebae].	unnamed protein product [Litomosoides sigmodontis].	cAMP-dependent protein kinase regulatory subunit [Hondaea fermentalgiana].	RGS-domain-containing protein, partial [Periconia macrospinosa].	hypothetical protein WUBG_06530 [Wuchereria bancrofti].
OG0008329	O	Signal transduction mechanisms	g11017.t1, g60560.t1, g68964.t1	g60560.t1
OG0008329	O	Signal transduction mechanisms	g11017.t1, g60560.t1, g68964.t1	g68964.t1		T	Regulator of G protein signaling domain				m20	hypothetical protein PSACC_00779 [Paramicrosporidium saccamoebae].	RGS-domain-containing protein, partial [Periconia macrospinosa].	cAMP-dependent protein kinase regulatory subunit [Hondaea fermentalgiana].
OG0011232	O	Signal transduction mechanisms	g49279.t1	g49279.t1	ARHGAP25	T	Rho GTPase activating protein 25				m1	PREDICTED: rho GTPase-activating protein 25 [Scleropages formosus].	hypothetical protein Z043_119154 [Scleropages formosus].	rho GTPase-activating protein 22-like isoform X2 [Paramormyrops kingsleyae].	rho GTPase-activating protein 22-like isoform X1 [Paramormyrops kingsleyae].	rho GTPase-activating protein 22-like isoform X5 [Paramormyrops kingsleyae].
OG0013398	O	Signal transduction mechanisms	g57100.t1	g57100.t1	CDC42BPG	T	CDC42 binding protein kinase gamma (DMPK-like)				m1	serine/threonine-protein kinase MRCK gamma [Sarcophilus harrisii].	PREDICTED: rho-associated protein kinase 1 isoform X2 [Dendroctonus ponderosae].	PREDICTED: rho-associated protein kinase 1 isoform X1 [Dendroctonus ponderosae].	PREDICTED: ribosomal protein S6 kinase alpha-6 isoform X1 [Rhinolophus sinicus].	PREDICTED: ribosomal protein S6 kinase alpha-6 isoform X3 [Rhinolophus sinicus].
OG0012716	O	Signal transduction mechanisms	g55677.t1	g55677.t1		T	Domain found in Dishevelled, Egl-10, and Pleckstrin (DEP)				m65	RhoGEF domain-containing protein [Naegleria gruberi strain NEG-M].	pleckstrin (PH) domain-containing protein [Tieghemostelium lacteum].	hypothetical protein DICPUDRAFT_153285 [Dictyostelium purpureum].	hypothetical protein SPPG_05256 [Spizellomyces punctatus DAOM BR117].	hypothetical protein PROFUN_13638 [Planoprotostelium fungivorum].
OG0011279	O	Signal transduction mechanisms	g73633.t1	g73633.t1		T	Encodes a protein with hydroxyproline-rich glycoprotein (HRGP) motifs				m11	hypothetical protein BOX15_Mlig027585g3, partial [Macrostomum lignano].	hypothetical protein BOX15_Mlig027585g1 [Macrostomum lignano].	hypothetical protein BOX15_Mlig027585g4 [Macrostomum lignano].	GCC2 and GCC3 family protein [Tetrahymena thermophila SB210].	uncharacterized protein LOC106155638 [Lingula anatina].
OG0011130	O	Signal transduction mechanisms	g75055.t1	g75055.t1		T	response to arachidonic acid				m15	Serine/threonine-protein phosphatase [Hondaea fermentalgiana].	hypothetical protein H310_07590 [Aphanomyces invadans].	hypothetical protein DYB32_001380 [Aphanomyces invadans].	hypothetical protein SPRG_12473 [Saprolegnia parasitica CBS 223.65].	hypothetical protein, variant [Aphanomyces invadans].
OG0009292	O	Signal transduction mechanisms	g276.t1	g276.t1		T	RHOMBOID-like protein 12				m3	hypothetical protein [Monosiga brevicollis MX1].	predicted protein [Micromonas commoda].	rhomboid family protein [Planoprotostelium fungivorum].	rhomboid-domain-containing protein, partial [Coemansia reversa NRRL 1564].	predicted protein [Micromonas pusilla CCMP1545].
OG0013235	O	Signal transduction mechanisms	g41496.t1	g41496.t1	CALML3	T	Ca2+ insensitive EF hand	TP18_UP, TP12_UP, TP42_UP			m1	calmodulin, striated muscle [Columba livia].	uncharacterized protein LOC110440572 [Mizuhopecten yessoensis].	uncharacterized protein LOC110089531 [Pogona vitticeps].	calmodulin, striated muscle [Patagioenas fasciata monilis].	calmodulin, putative [Eimeria brunetti].
OG0013329	O	Signal transduction mechanisms	g51142.t1	g51142.t1	MDM12	T	Translation initiation factor IF-2, N-terminal region				m2	hypothetical protein M422DRAFT_215436 [Sphaerobolus stellatus SS14].	hypothetical protein PHYBLDRAFT_78888 [Phycomyces blakesleeanus NRRL 1555(-)].	FYVE and coiled-coil domain-containing protein 1 isoform X1 [Castor canadensis].	FYVE and coiled-coil domain-containing protein 1 isoform X2 [Castor canadensis].	hypothetical protein M407DRAFT_17916 [Tulasnella calospora MUT 4182].
OG0013212	O	Signal transduction mechanisms	g11292.t1	g11292.t1		T	CAMK CAMKL protein kinase				m19	Pkinase-domain-containing protein [Violaceomyces palustris].	CAMK/CAMKL/AMPK protein kinase [Kwoniella mangroviensis CBS 10435].	Pkinase-domain-containing protein [Rozella allomycis CSF55].	5'-AMP-activated protein kinase catalytic subunit alpha-1 [Xiphophorus maculatus].	kinase-like domain-containing protein [Catenaria anguillulae PL171].
OG0011759	O	Signal transduction mechanisms	g74255.t1	g74255.t1	PIGO	T	GPI ethanolamine phosphate transferase. Source PGD				m26	GPI ethanolamine phosphate transferase 3 [Chlorella sorokiniana].	GPI ethanolamine phosphate transferase 3 [Micractinium conductrix].	phosphatidylinositol glycan class O [Klebsormidium nitens].	unnamed protein product (mitochondrion) [Plasmodiophora brassicae].	hypothetical protein MNEG_15376 [Monoraphidium neglectum].
OG0012253	O	Signal transduction mechanisms	g70691.t1	g70691.t1		T	calmodulin-like protein				m2	PREDICTED: neo-calmodulin-like isoform X1 [Musa acuminata subsp. malaccensis].	calmodulin-like protein [Pinctada fucata].	Calmodulin [Neolecta irregularis DAH-3].	calmodulin, putative [Theileria equi strain WA].	calmodulin - moss (Physcomitrella patens).
OG0013712	O	Signal transduction mechanisms	g82471.t1	g82471.t1		T	Zinc-binding domain present in Lin-11, Isl-1, Mec-3.				m1	AGAP005425-PA [Anopheles gambiae str. PEST].	AAEL008358-PA, partial [Aedes aegypti].	LIM domain protein [Fasciola hepatica].	AGAP005425-PA-like protein [Anopheles sinensis].	ablim [Culex quinquefasciatus].
OG0007321	O	Signal transduction mechanisms	g51149.t1	g51149.t1	ITK	T	IL2-inducible T-cell kinase		diurnal		m28	hypothetical protein PROFUN_12363 [Planoprotostelium fungivorum].	CLL4A clavata1-like receptor S/T protein kinase protein [Planoprotostelium fungivorum].	Ephrin type-A receptor 3, partial [Schistosoma haematobium].	ephrin receptor, putative [Schistosoma mansoni].	putative leucine-rich repeat receptor-like protein kinase [Planoprotostelium fungivorum].
OG0009446	O	Signal transduction mechanisms	g4903.t1, g49989.t1	g4903.t1	CTR1	T	Serine threonine-protein kinase				m11	protein kinase domain containing protein [Acanthamoeba castellanii str. Neff].	SH2 domain-containing protein [Dictyostelium purpureum].	serine/threonine-protein kinase HT1-like [Asparagus officinalis].	uncharacterized protein A4U43_C03F5270 [Asparagus officinalis].	hypothetical protein SAMD00019534_068930 [Acytostelium subglobosum LB1].
OG0009446	O	Signal transduction mechanisms	g4903.t1, g49989.t1	g49989.t1	ATMRK1	T	serine threonine-protein kinase				m51	uncharacterized protein A4U43_C03F5270 [Asparagus officinalis].	serine/threonine-protein kinase HT1-like [Asparagus officinalis].	protein kinase domain containing protein [Acanthamoeba castellanii str. Neff].	similar to Raf-related MAP kinase kinase kinase [Cyanidioschyzon merolae strain 10D].	SH2 domain-containing protein [Dictyostelium purpureum].
OG0012568	O	Signal transduction mechanisms	g12536.t1	g12536.t1	PP2C	T	manganese ion binding				m1	protein phosphatase 2C domain-containing protein [Hammondia hammondi].	protein phosphatase 2C domain-containing protein [Toxoplasma gondii ME49].	protein phosphatase 2C domain-containing protein, partial [Toxoplasma gondii TgCatPRC2].	protein phosphatase 2C domain-containing protein [Toxoplasma gondii COUG].	hypothetical protein BESB_036010 [Besnoitia besnoiti].
OG0011224	O	Signal transduction mechanisms	g1303.t1	g1303.t1		T	PhoQ Sensor				m3	response regulator [Spirosoma montaniterrae].	response regulator [Spirosoma rigui].	response regulator [Thiocystis violascens].	response regulator [Spirosoma endophyticum].	response regulator [Rhodobacteraceae bacterium].
OG0013388	O	Signal transduction mechanisms	g8203.t1	g8203.t1	scarb2	T	Belongs to the CD36 family				m22	lysosome membrane protein 2 [Planoprotostelium fungivorum].	hypothetical protein CAOG_04346 [Capsaspora owczarzaki ATCC 30864].	PREDICTED: lysosome membrane protein 2 isoform X1 [Gekko japonicus].	PREDICTED: lysosome membrane protein 2 isoform X2 [Gekko japonicus].	PREDICTED: scavenger receptor class B member 1 isoform X1 [Galeopterus variegatus].
OG0012363	O	Signal transduction mechanisms	g81715.t1	g81715.t1	arsC	T	PFAM Protein-tyrosine phosphatase, low molecular weight				m16	arsenate reductase ArsC [bacterium].	arsenate reductase ArsC [Desulfovibrio inopinatus].	arsenate reductase [Lentisphaerae bacterium GWF2_50_93].	arsenate reductase ArsC [Candidatus Hydrogenedentes bacterium].	Arsenate reductase [Desulfovibrio sp. TomC].
OG0008346	O	Signal transduction mechanisms	g56425.t1, g65857.t1	g56425.t1							m3	CD97 antigen isoform X6 [Cavia porcellus].	CD97 antigen isoform X6 [Microtus ochrogaster].	adhesion G protein-coupled receptor E2 [Canis lupus familiaris].	CD97 antigen isoform X5 [Delphinapterus leucas].	CD97 antigen isoform X3 [Aotus nancymaae].
OG0008346	O	Signal transduction mechanisms	g56425.t1, g65857.t1	g65857.t1	CD97	T	Belongs to the G-protein coupled receptor 2 family				m3	CD97 antigen isoform X3 [Aotus nancymaae].	hypothetical protein BRAFLDRAFT_118405 [Branchiostoma floridae].	ADGRE5 isoform 12, partial [Pongo abelii].	ADGRE5 isoform 4 [Pongo abelii].	CD97 antigen isoform X3 [Pongo abelii].
OG0008343	O	Signal transduction mechanisms	g14013.t1	g14013.t1		T	sh3 domain protein	TP18_UP			m6	conserved unknown protein [Ectocarpus siliculosus].	putative uncharacterized protein [Clostridium sp. CAG:138].	hypothetical protein A3K51_02925 [candidate division Kazan bacterium RIFCSPLOWO2_01_FULL_45_19].	hypothetical protein [uncultured bacterium].	hypothetical protein B5F86_06195 [Lachnoclostridium sp. An298].
OG0013673	O	Signal transduction mechanisms	g50052.t1	g50052.t1		T	Kelch motif				m5	hypothetical protein [Burkholderia ubonensis].	hypothetical protein DME33_05570 [Verrucomicrobia bacterium].	hypothetical protein DME33_05555 [Verrucomicrobia bacterium].	unnamed protein product [Schistocephalus solidus].
OG0012335	O	Signal transduction mechanisms	g77217.t1	g77217.t1		T	CBS-domain-containing membrane protein				m20	hypothetical protein BOX15_Mlig034180g2 [Macrostomum lignano].	uncharacterized protein THITE_2117928 [Thermothielavioides terrestris NRRL 8126].	EF-hand [Ascoidea rubescens DSM 1968].	GL11703 [Drosophila persimilis].	PREDICTED: calmodulin [Crassostrea gigas].
OG0011598	O	Signal transduction mechanisms	g22283.t1	g22283.t1	Pten	T	phosphatase activity. It is involved in the biological process described with protein dephosphorylation				m65	Protein-tyrosine phosphatase domain-containing protein [Rozella allomycis CSF55].	hypothetical protein RvY_01761 [Ramazzottius varieornatus].	phosphatidylinositol 3,4,5-trisphosphate 3-phosphatase and dual-specificity protein phosphatase PTEN-like [Acanthaster planci].	AGAP009628-PA, partial [Anopheles gambiae str. PEST].	phosphatidylinositol 3,4,5-trisphosphate 3-phosphatase and protein-tyrosine-phosphatase PTEN1 isoform X1 [Solanum pennellii].
OG0009562	O	Signal transduction mechanisms	g355.t1	g355.t1	PRKG1	T	cGMP-dependent protein kinase activity				m1	PREDICTED: cGMP-dependent protein kinase 1-like isoform X5 [Branchiostoma belcheri].	cGMP-dependent protein kinase, isozyme 1 [Nilaparvata lugens].	cGMP-dependent protein kinase 1-like isoform X1 [Takifugu rubripes].	cGMP-dependent protein kinase, putative [Phytophthora infestans T30-4].	cGMP-dependent protein kinase 2 isoform X1 [Rhinopithecus roxellana].
OG0014185	O	Signal transduction mechanisms	g67598.t1	g67598.t1		T	guanylate cyclase activity				m24	hypothetical protein EMIHUDRAFT_108611 [Emiliania huxleyi CCMP1516].	hypothetical protein AK812_SmicGene6519 [Symbiodinium microadriaticum].	LINE-1 reverse transcriptase-like [Symbiodinium microadriaticum].	Soluble guanylate cyclase gcy-36 [Symbiodinium microadriaticum].	conserved unknown protein [Ectocarpus siliculosus].
OG0014137	O	Signal transduction mechanisms	g61282.t1	g61282.t1		T	protein serine/threonine kinase activity				m4	unnamed protein product (mitochondrion) [Plasmodiophora brassicae].	hypothetical protein PBRA_004567 [Plasmodiophora brassicae].	calcium-dependent protein kinase CDPK2B [Besnoitia besnoiti].	unnamed protein product [Vitrella brassicaformis CCMP3155].	calcium-dependent protein [Cystoisospora suis].
OG0013923	O	Signal transduction mechanisms	g8948.t1	g8948.t1							m19	NAD(P)H-binding protein [Curtobacterium sp. MCBA15_001].	FYVE zinc finger family protein, partial [Wuchereria bancrofti].	PREDICTED: 1-phosphatidylinositol 3-phosphate 5-kinase-like [Biomphalaria glabrata].	NAD(P)H-binding protein [Microbacterium sp. Leaf436].	SDR family oxidoreductase [Salinicoccus kekensis].
OG0012215	O	Signal transduction mechanisms	g49842.t1	g49842.t1				TP06_DOWN			m7
OG0005601	O	Signal transduction mechanisms	g32903.t1	g32903.t1							m19	regulator of G-protein signaling 7 isoform X3 [Ictidomys tridecemlineatus].	PREDICTED: regulator of G-protein signaling 7 isoform X2 [Manis javanica].	regulator of G-protein signaling 7 isoform X1 [Zalophus californianus].	regulator of G-protein signaling 7 isoform X9 [Zalophus californianus].	regulator of G-protein signaling 7 isoform X7 [Zalophus californianus].
OG0013715	O	Signal transduction mechanisms	g16629.t1	g16629.t1	ARHGAP17	T	Rho GTPase activating protein				m1	Rho GTPase-activating protein 12 [Tupaia chinensis].	rho GTPase-activating protein 12 isoform X1 [Tupaia chinensis].	rho GTPase-activating protein 12 isoform X2 [Tupaia chinensis].	rho GTPase-activating protein 12 isoform X3 [Tupaia chinensis].	rho GTPase-activating protein 12 isoform X4 [Tupaia chinensis].
OG0012953	O	Signal transduction mechanisms	g60515.t1	g60515.t1		T	PhoQ Sensor				m5	hybrid sensor histidine kinase/response regulator [Stanieria sp. NIES-3757].	response regulator [Bacteroidetes bacterium].	response regulator [Oscillatoria sp. PCC 10802].	two-component system protein A [Purpureocillium lilacinum].
OG0011367	O	Signal transduction mechanisms	g10069.t1	g10069.t1		T	Translation initiation factor IF-2, N-terminal region				m7	hypothetical protein PROFUN_08482 [Planoprotostelium fungivorum].	hypothetical protein H257_10334 [Aphanomyces astaci].	hypothetical protein B5M09_004436 [Aphanomyces astaci].	hypothetical protein DYB35_010616 [Aphanomyces astaci].	predicted protein [Naegleria gruberi strain NEG-M].
OG0009981	O	Signal transduction mechanisms	g81509.t1	g81509.t1		T	Histidine kinase		diurnal		m28	histidine kinase [Desulfonatronospira thiodismutans ASO3-1].	ATP-binding protein [Desulfonatronospira thiodismutans].	sensor histidine kinase [Desulfonatronovibrio magnus].	hypothetical protein CVV22_11315 [Ignavibacteriae bacterium HGW-Ignavibacteriae-1].	ATP-binding protein [Desulfonatronovibrio sp. MSAO_Bac4].
OG0013338	O	Signal transduction mechanisms	g67.t1	g67.t1	TPTE2	T	protein tyrosine/serine/threonine phosphatase activity				m4	hypothetical protein [Monosiga brevicollis MX1].	PREDICTED: voltage-sensitive phosphatase 2 isoform X1 [Xenopus laevis].	hypothetical protein cypCar_00019196 [Cyprinus carpio].	PREDICTED: phosphatidylinositol 3,4,5-trisphosphate 3-phosphatase TPTE2-like [Cyprinus carpio].
OG0009883	O	Signal transduction mechanisms	g31499.t1	g31499.t1		DTZ	Ca2 -binding protein (EF-Hand superfamily				m1	calmodulin-like [Crassostrea virginica].	uncharacterized protein LOC111128217 [Crassostrea virginica].	calmodulin, putative [Eimeria brunetti].	Calmodulin [Crassostrea gigas].	Calmodulin [Mizuhopecten yessoensis].
OG0013104	O	Signal transduction mechanisms	g20953.t1	g20953.t1		T	Domain found in Dishevelled, Egl-10, and Pleckstrin (DEP)				m26	hypothetical protein PC110_g9605 [Phytophthora cactorum].	LOW QUALITY PROTEIN: Serine/threonine protein kinase, partial [Phytophthora palmivora var. palmivora].	hypothetical protein CHGG_08398 [Chaetomium globosum CBS 148.51].	unnamed protein product [Schistocephalus solidus].	ankyrin repeat protein [Fasciola hepatica].
OG0006631	O	Signal transduction mechanisms	g13075.t1, g13077.t1, g45307.t1, g64057.t1	g13075.t1		KLT	Sushi, nidogen and EGF-like				m12	T9SS type A sorting domain-containing protein [Aquimarina macrocephali].	unnamed protein product [Oikopleura dioica].	hypothetical protein BRAFLDRAFT_79635 [Branchiostoma floridae].	unnamed protein product [Strongylus vulgaris].	neurogenic locus notch homolog protein 2-like, partial [Limulus polyphemus].
OG0006631	O	Signal transduction mechanisms	g13075.t1, g13077.t1, g45307.t1, g64057.t1	g13077.t1
OG0006631	O	Signal transduction mechanisms	g13075.t1, g13077.t1, g45307.t1, g64057.t1	g45307.t1	VSR1	S	Vacuolar-sorting receptor. Source PGD				m6	wall-associated receptor kinase-like 1 [Olea europaea var. sylvestris].	wall-associated receptor kinase 3-like [Dorcoceras hygrometricum].	latent-transforming growth factor beta-binding protein 4-like, partial [Cynoglossus semilaevis].	wall-associated receptor kinase 2-like isoform X1 [Olea europaea var. sylvestris].	putative wall-associated receptor kinase-like 16 isoform X2 [Olea europaea var. sylvestris].
OG0006631	O	Signal transduction mechanisms	g13075.t1, g13077.t1, g45307.t1, g64057.t1	g64057.t1		T	Wall-associated receptor				m17	wall-associated receptor kinase-like 1 [Olea europaea var. sylvestris].	Fibrillin-1, partial [Exaiptasia pallida].	wall-associated receptor kinase 3-like [Dorcoceras hygrometricum].	wall-associated receptor kinase 2-like [Sesamum indicum].
OG0011088	O	Signal transduction mechanisms	g2368.t1	g2368.t1				TP06_DOWN	diurnal		m52
OG0011644	O	Signal transduction mechanisms	g65302.t1	g65302.t1	PIK3CA	T	Belongs to the PI3 PI4-kinase family	TP12_DOWN			m12	unnamed protein product (mitochondrion) [Plasmodiophora brassicae].	hypothetical protein PBRA_003977 [Plasmodiophora brassicae].	phosphatidylinositol 3-kinase [Dictyostelium discoideum AX4].	hypothetical protein DICPUDRAFT_38568, partial [Dictyostelium purpureum].	predicted protein [Naegleria gruberi strain NEG-M].
OG0011761	O	Signal transduction mechanisms	g31245.t1	g31245.t1		T	Domain found in Dishevelled, Egl-10, and Pleckstrin (DEP)				m25	hypothetical protein SAMD00019534_080490 [Acytostelium subglobosum LB1].	pleckstrin domain-containing protein [Cavenderia fasciculata].	hypothetical protein PROFUN_05020 [Planoprotostelium fungivorum].
OG0009447	O	Signal transduction mechanisms	g42685.t1	g42685.t1		T	Serine threonine-protein kinase				m2	putative protein kinase [Oryza sativa Japonica Group].	uncharacterized protein A4U43_C03F5270 [Asparagus officinalis].	serine/threonine-protein kinase HT1-like [Asparagus officinalis].	serine/threonine-protein kinase STY13-like [Coffea arabica].
OG0009886	O	Signal transduction mechanisms	g58942.t1	g58942.t1	FGD6	T	FYVE, RhoGEF and PH				m5	PREDICTED: FYVE, RhoGEF and PH domain-containing protein 3, partial [Gekko japonicus].	PREDICTED: FYVE, RhoGEF and PH domain-containing protein 3 [Protobothrops mucrosquamatus].	FYVE, RhoGEF and PH domain-containing protein 3 isoform X1 [Pogona vitticeps].	FYVE, RhoGEF and PH domain-containing protein 3 isoform X3 [Pogona vitticeps].	FYVE, RhoGEF and PH domain-containing protein 3 [Rhincodon typus].
OG0011394	O	Signal transduction mechanisms	g40917.t1	g40917.t1							m20
OG0014110	O	Signal transduction mechanisms	g14029.t1	g14029.t1							m7
OG0012624	O	Signal transduction mechanisms	g18927.t1	g18927.t1	AGD4	T	ADP-ribosylation factor GTPase-activating protein				m1	hypothetical protein CAPTEDRAFT_168178 [Capitella teleta].	development and differentiation enhancing factor 2 [Capsaspora owczarzaki ATCC 30864].	hypothetical protein PSACC_02406 [Paramicrosporidium saccamoebae].	Arf-GAP with coiled-coil, ANK repeat and PH domain-containing protein 2, partial [Rhizopus stolonifer].	arf-GAP with coiled-coil, ANK repeat and PH domain-containing protein 2 [Notechis scutatus].
OG0012026	O	Signal transduction mechanisms	g50644.t1	g50644.t1	FGD3	T	Domain found in Dishevelled, Egl-10, and Pleckstrin (DEP)				m1	hypothetical protein PBRA_000491 [Plasmodiophora brassicae].	calmodulin-binding protein [Reticulomyxa filosa].	Rho/RAC guanine nucleotide exchange factor [Reticulomyxa filosa].	unnamed protein product (mitochondrion) [Plasmodiophora brassicae].	hypothetical protein PBRA_002276 [Plasmodiophora brassicae].
OG0009590	O	Signal transduction mechanisms	g72057.t1	g72057.t1		T	transmembrane receptor protein tyrosine kinase activity				m9	hypothetical protein BBJ29_008029 [Phytophthora kernoviae].	hypothetical protein BBI17_001852 [Phytophthora kernoviae].	Protein kinase [Phytophthora megakarya].	hypothetical protein DYB36_004501 [Aphanomyces astaci].	hypothetical protein DYB30_005874 [Aphanomyces astaci].
OG0011170	O	Signal transduction mechanisms	g66958.t1	g66958.t1		T	phosphatidylinositol dephosphorylation				m51	hypothetical protein MARPO_0103s0004 [Marchantia polymorpha].	phosphatidylinositol 3,4,5-trisphosphate 5-phosphatase 1-like isoform X4 [Selaginella moellendorffii].	phosphatidylinositol 3,4,5-trisphosphate 5-phosphatase 1-like isoform X2 [Selaginella moellendorffii].	phosphatidylinositol 3,4,5-trisphosphate 5-phosphatase 1-like isoform X1 [Selaginella moellendorffii].	phosphatidylinositol 3,4,5-trisphosphate 5-phosphatase 1-like isoform X3 [Selaginella moellendorffii].
OG0011856	O	Signal transduction mechanisms	g31859.t1	g31859.t1		T	Serine/Threonine protein kinases, catalytic domain				m12	hypothetical protein SAMD00019534_077210 [Acytostelium subglobosum LB1].	unnamed protein product (mitochondrion) [Plasmodiophora brassicae].	hypothetical protein PBRA_009117 [Plasmodiophora brassicae].	pleckstrin domain-containing protein [Cavenderia fasciculata].	putative protein serine/threonine kinase [Heterostelium album PN500].

## Sheet: Table S7
Supplementary Table S7. Putative functions of EGT-derived genes.
Protein ID	crTP	In Nowack 2016?	Annotation Seq ID	Annotation Description
g1206.t1	No	Yes - EGT	WP_006171514.1	purple acid phosphatase [Synechococcus sp. WH 5701].
g1242.t1	Yes	No	WP_114994363.1	POLO box duplicated region [Synechococcus sp. UW179A].
g15615.t1	Yes	Yes - EGT	WP_010309971.1	DUF393 domain-containing protein [Synechococcus sp. CB0101].
g16055.t1	Yes	Yes - EGT	PHX67459.1	poly-A polymerase [Cyanobium sp. Baikal-G2].
g20436.t1	Yes	No	AFY28864.1	hypothetical protein Cyagr_1716 [Cyanobium gracile PCC 6307].
g20976.t1	Yes	No	WP_106501552.1	DUF3598 family protein [Cyanobium usitatum].
g2249.t1	No	Yes - EGT	WP_023073829.1	high light inducible protein [Leptolyngbya sp. Heron Island J].
g24232.t1	Yes	Yes - EGT	WP_094587715.1	DUF3386 domain-containing protein [Vulcanococcus limneticus].
g34157.t1	No	Yes - EGT	GCE65931.1	high light inducible protein [cyanobiont of Ornithocercus magnificus].
g3461.t1	Yes	Yes - EGT	GDX73065.1	hypothetical protein LBMAG39_14980 [Cyanobium sp.].
g39674.t1	Yes	Yes - EGT	KEF43450.1	ATP-dependent DNA helicase RecG [Cyanobium sp. CACIAM 14].
g4044.t1	No	Yes - EGT	WP_023073829.1	high light inducible protein [Leptolyngbya sp. Heron Island J].
g4046.t1	No	Yes - EGT	WP_094589125.1	high light inducible protein [Vulcanococcus limneticus].
g4115.t1	No	Yes - EGT	WP_094589125.1	high light inducible protein [Vulcanococcus limneticus].
g421.t1	No	Yes - EGT	WP_094589125.1	high light inducible protein [Vulcanococcus limneticus].
g43261.t1	No	Yes - EGT	WP_094589125.1	high light inducible protein [Vulcanococcus limneticus].
g43263.t1	No	Yes - EGT	WP_094589125.1	high light inducible protein [Vulcanococcus limneticus].
g43264.t1	No	Yes - EGT	WP_023073829.1	high light inducible protein [Leptolyngbya sp. Heron Island J].
g43414.t1	No	No	WP_028951795.1	hypothetical protein [Synechococcus sp. CC9616].
g43652.t1	Yes	No	WP_026101150.1	MBL fold metallo-hydrolase [Synechococcus sp. PCC 7336].
g45924.t1	No	Yes - EGT	KEF43450.1	ATP-dependent DNA helicase RecG [Cyanobium sp. CACIAM 14].
g49744.t1	No	Yes - EGT	WP_094589125.1	high light inducible protein [Vulcanococcus limneticus].
g49749.t1	No	Yes - EGT	WP_094589125.1	high light inducible protein [Vulcanococcus limneticus].
g5740.t1	No	Yes - EGT	WP_094589125.1	high light inducible protein [Vulcanococcus limneticus].
g6103.t1	No	Yes - EGT	WP_094589125.1	high light inducible protein [Vulcanococcus limneticus].
g6106.t1	No	Yes - EGT	WP_094589125.1	high light inducible protein [Vulcanococcus limneticus].
g6107.t1	No	Yes - EGT	WP_023073829.1	high light inducible protein [Leptolyngbya sp. Heron Island J].
g6109.t1	No	Yes - EGT	WP_094589125.1	high light inducible protein [Vulcanococcus limneticus].
g61450.t1	No	Yes - EGT	WP_094589125.1	high light inducible protein [Vulcanococcus limneticus].
g6491.t1	No	Yes - EGT	WP_023073829.1	high light inducible protein [Leptolyngbya sp. Heron Island J].
g6492.t1	No	Yes - EGT	WP_094589125.1	high light inducible protein [Vulcanococcus limneticus].
g66057.t1	Yes	Yes - EGT	WP_094554807.1	GTPase Era [Synechococcus sp. 1G10].
g67082.t1	Yes	Yes - EGT	WP_106501972.1	ATP-dependent DNA helicase RecG [Cyanobium usitatum].
g6776.t1	No	Yes - EGT	WP_094589125.1	high light inducible protein [Vulcanococcus limneticus].
g6777.t1	No	Yes - EGT	WP_023073829.1	high light inducible protein [Leptolyngbya sp. Heron Island J].
g6778.t1	No	Yes - EGT	EAU72105.1	possible high light inducible protein [Synechococcus sp. BL107].
g69014.t1	No	Yes - EGT	KEF41250.1	high light inducible protein [Cyanobium sp. CACIAM 14].
g69059.t1	No	Yes - EGT	KEF41250.1	high light inducible protein [Cyanobium sp. CACIAM 14].
g72867.t1	No	Yes - EGT	WP_094589125.1	high light inducible protein [Vulcanococcus limneticus].
g72868.t1	No	Yes - EGT	WP_023073829.1	high light inducible protein [Leptolyngbya sp. Heron Island J].
g72870.t1	No	Yes - EGT	WP_094589125.1	high light inducible protein [Vulcanococcus limneticus].
g72873.t1	No	Yes - EGT	WP_094589125.1	high light inducible protein [Vulcanococcus limneticus].
g7426.t1	No	Yes - EGT	WP_106502375.1	DUF3493 domain-containing protein [Cyanobium usitatum].
g75243.t1	No	No	ABX08406.1	Hypothetical protein P9211_04751 [Prochlorococcus marinus str. MIT 9211].
g7712.t1	No	Yes - EGT	WP_136644281.1	POLO box duplicated region [Synechococcus sp. CB0101].
g83146.t1	No	Yes - EGT	WP_023073829.1	high light inducible protein [Leptolyngbya sp. Heron Island J].
g83147.t1	No	Yes - EGT	WP_094589125.1	high light inducible protein [Vulcanococcus limneticus].
g83304.t1	No	Yes - EGT	GDX72767.1	hypothetical protein LBMAG39_12000 [Cyanobium sp.].
g9436.t1	No	Yes - EGT	WP_094589125.1	high light inducible protein [Vulcanococcus limneticus].
g9918.t1	No	Yes - EGT	WP_094589125.1	high light inducible protein [Vulcanococcus limneticus].

## Sheet: Table S8
Supplementary Table S8. Functional annotation of long protein chromatophore import candidates in KR01.
Protein ID	Annotation	Length	#Hits	e-Value	#GO	GO IDs	GO Names	Enzyme Codes	Enzyme Names	KO	KEGG orthology category	Manually assigned functional category	Shared with P. chromatophora (green box)
g74719.t1	fumarate hydratase	812	20	0	4	P:GO:0006091; F:GO:0004333; F:GO:0046872; F:GO:0051539	P:generation of precursor metabolites and energy; F:fumarate hydratase activity; F:metal ion binding; F:4 iron, 4 sulfur cluster binding	EC:4.2.1.2	Fumarate hydratase	K01676	Carbohydrate metabolism	Carbohydrate metabolism
g40784.t1	glucose-6-phosphate 1-dehydrogenase	825	20	0	4	P:GO:0006006; P:GO:0006098; F:GO:0004345; F:GO:0050661	P:glucose metabolic process; P:pentose-phosphate shunt; F:glucose-6-phosphate dehydrogenase activity; F:NADP binding	EC:1.1.1.49	Glucose-6-phosphate dehydrogenase (NADP(+))	K00036	Carbohydrate metabolism	Carbohydrate metabolism
g11117.t1	inositol monophosphatase	637	20	1.86e-79	4	P:GO:0016311; P:GO:0046854; F:GO:0004401; F:GO:0016787	P:dephosphorylation; P:phosphatidylinositol phosphorylation; F:histidinol-phosphatase activity; F:hydrolase activity			K01092	Carbohydrate metabolism, Signal transduction	Carbohydrate metabolism
g73774.t1	inositol monophosphatase	476	20	2.45e-104	1	F:GO:0052834	F:inositol monophosphate phosphatase activity	EC:3.1.3.25	Inositol-phosphate phosphatase	K01092	Carbohydrate metabolism, Biosynthesis of other secondary metabolites, Signal transduction	Carbohydrate metabolism
g10307.t1	inositol monophosphatase	484	20	2.79e-93	6	P:GO:0006796; P:GO:0019637; P:GO:0019751; P:GO:0044262; F:GO:0052834; C:GO:0016020	P:phosphate-containing compound metabolic process; P:organophosphate metabolic process; P:polyol metabolic process; P:cellular carbohydrate metabolic process; F:inositol monophosphate phosphatase activity; C:membrane	EC:3.1.3.25	Inositol-phosphate phosphatase	K01092	Carbohydrate metabolism. Signal transduction	carbohydrate metabolism
g8927.t1	malate dehydrogenase	518	20	2.17e-143	4	P:GO:0005975; P:GO:0006099; P:GO:0019752; F:GO:0030060	P:carbohydrate metabolic process; P:tricarboxylic acid cycle; P:carboxylic acid metabolic process; F:L-malate dehydrogenase activity	EC:1.1.1.37	Malate dehydrogenase	K00024	Carbohydrate metabolism. Energy Metabolism Amino Acid Metabolism	carbohydrate metabolism
g8928.t1	NADP-dependent malic enzyme isoform X1	764	20	0	3	P:GO:0019752; F:GO:0004470; F:GO:0016616	P:carboxylic acid metabolic process; F:malic enzyme activity; F:oxidoreductase activity, acting on the CH-OH group of donors, NAD or NADP as acceptor			K00029	Carbohydrate metabolism. Energy Metabolism	carbohydrate metabolism
g9229.t1	glucose-6-phosphate 1-dehydrogenase	719	20	0	3	P:GO:0005975; P:GO:0055114; F:GO:0016614	P:carbohydrate metabolic process; P:oxidation-reduction process; F:oxidoreductase activity, acting on CH-OH group of donors			K00036	Carbohydrate metabolism Metabolism of other amino acids	carbohydrate metabolism
g48899.t1	nucleotide-diphospho-sugar transferase	939	20	4.36e-132	3	F:GO:0016740; F:GO:0070569; C:GO:0005739	F:transferase activity; F:uridylyltransferase activity; C:mitochondrion			K00972	Carbohydrate metabolism	carbohydrate metabolism
g44595.t1	ribokinase	388	20	1.85e-86	6	P:GO:0005975; P:GO:0006796; P:GO:0044281; P:GO:1901575; F:GO:0005488; F:GO:0016772	P:carbohydrate metabolic process; P:phosphate-containing compound metabolic process; P:small molecule metabolic process; P:organic substance catabolic process; F:binding; F:transferase activity, transferring phosphorus-containing groups			K00852	Carbohydrate metabolism	carbohydrate metabolism
g71354.t1	aldo-keto reductase family 4 member C9	391	20	1.68179e-21	3	P:GO:0055114; F:GO:0004032; C:GO:0005829	P:oxidation-reduction process; F:alditol:NADP+ 1-oxidoreductase activity; C:cytosol	EC:1.1.1.21; EC:1.1.1.2	Aldehyde reductase; Alcohol dehydrogenase (NADP(+))	K00002	Carbohydrate metabolism; Energy metabolism; Lipid metabolism; Xenobiotics biodegradation and metabolism	carbohydrate metabolism
g77457.t1	putative glucose-6-phosphate 1-epimerase	1780	20	3.05298e-59	3	P:GO:0005975; F:GO:0016853; F:GO:0030246	P:carbohydrate metabolic process; F:isomerase activity; F:carbohydrate binding			K01792	Carbohydrate metabolism	carbohydrate metabolism
g42094.t1	phosphoenolpyruvate carboxykinase (ATP)	842	20	0	5	P:GO:0006094; P:GO:0016310; F:GO:0004612; F:GO:0005524; F:GO:0016301	P:gluconeogenesis; P:phosphorylation; F:phosphoenolpyruvate carboxykinase (ATP) activity; F:ATP binding; F:kinase activity	EC:4.1.1.49; EC:4.1.1.32	Phosphoenolpyruvate carboxykinase (ATP); Phosphoenolpyruvate carboxykinase (GTP)	K01610	Carbohydrate metabolism	carbohydrate metabolism
g20578.t1	putative 3,4-dihydroxy-2-butanone kinase	1614	20	2.65298e-128	2	P:GO:0006071; F:GO:0004371	P:glycerol metabolic process; F:glycerone kinase activity			K00863	Carbohydrate metabolism; Energy metabolism; Lipid metabolism	carbohydrate metabolism
g38567.t1	aldo/keto reductase	679	20	6.08e-84	2	P:GO:0055114; F:GO:0016491	P:oxidation-reduction process; F:oxidoreductase activity			K00011	Carbohydrate metabolism. Lipid metabolism Metabolism of cofactors and vitamins	carbohydrate metabolism
g29832.t1	phosphomannomutase isoform X3	732	1	2.14e-64	1	F:GO:0016853	F:isomerase activity			K17497	Carbohydrate metabolism.	carbohydrate metabolism
g43249.t1	RNA 3'-terminal phosphate cyclase/enolpyruvate transferase, alpha/beta	716	20	4.65e-148	3	P:GO:0009423; F:GO:0003866; C:GO:0009570	P:chorismate biosynthetic process; F:3-phosphoshikimate 1-carboxyvinyltransferase activity; C:chloroplast stroma	EC:2.5.1.19	3-phosphoshikimate 1-carboxyvinyltransferase	K00800	Biosynthesis of amino acids	Amino acid metabolism
g55363.t1	FAD dependent oxidoreductase precursor	651	20	6.81e-61	2	F:GO:0003676; F:GO:0003723	F:nucleic acid binding; F:RNA binding					Amino acid metabolism
g3535.t1	imidazoleglycerol phosphate synthase, cyclase subunit	855	20	0	2	P:GO:0006520; F:GO:0016740	P:cellular amino acid metabolic process; F:transferase activity			K01663	Amino acid metabolism	Amino acid metabolism
g56663.t1	GNAT family N-acetyltransferase	323	20	5.03e-43	1	F:GO:0016740	F:transferase activity			K00619	Amino acid metabolism	Amino acid metabolism
g32292.t1	3-isopropylmalate dehydrogenase	566	20	2.96e-157	3	P:GO:0009082; F:GO:0016616; F:GO:0046872	P:branched-chain amino acid biosynthetic process; F:oxidoreductase activity, acting on the CH-OH group of donors, NAD or NADP as acceptor; F:metal ion binding			K00052	Carbohydrate metabolism Amino acid metabolism	Amino acid metabolism
g11381.t1	nitrilase/cyanide hydratase and apolipoprotein N-acyltransferase family protein	516	20	7.71e-111	4	P:GO:0043648; P:GO:1901605; F:GO:0003824; C:GO:0005737	P:dicarboxylic acid metabolic process; P:alpha-amino acid metabolic process; F:catalytic activity; C:cytoplasm			K13566	Amino acid metabolism	Amino acid metabolism
g50213.t1	pyrroline-5-carboxylate reductase	534	20	1.12e-78	1	P:GO:0008652	P:cellular amino acid biosynthetic process			K00286	Amino acid metabolism	Amino acid metabolism
g35879.t1	aspartate aminotransferase	633	20	1.15e-158	2	P:GO:0008152; F:GO:0016740	P:metabolic process; F:transferase activity			K14454	Energy metabolism Amino acid metabolism Biosynthesis of other secondary metabolites	Amino acid metabolism
g65053.t1	cysteine synthase A	587	20	2.38e-150	3	P:GO:0006535; F:GO:0004124; F:GO:0016787	P:cysteine biosynthetic process from serine; F:cysteine synthase activity; F:hydrolase activity	EC:2.5.1.47	Cysteine synthase	K01738	Amino acid metabolism Energy metabolism	Amino acid metabolism
g81782.t1	phosphoserine phosphatase SerB, variant	472	20	2.18e-81	5	P:GO:0006564; P:GO:0016311; F:GO:0000287; F:GO:0004647; C:GO:0009507	P:L-serine biosynthetic process; P:dephosphorylation; F:magnesium ion binding; F:phosphoserine phosphatase activity; C:chloroplast	EC:3.1.3.3	Phosphoserine phosphatase	K01079	Amino acid metabolism. Energy metabolism Carbon metabolism	Amino acid metabolism
g17644.t1	glycerate dehydrogenase	398	20	2.92e-115	1	F:GO:0016616	F:oxidoreductase activity, acting on the CH-OH group of donors, NAD or NADP as acceptor			K00058	Amino acid metabolism. Energy metabolism Carbon metabolism	Amino acid metabolism
g43007.t1	succinylglutamate desuccinylase/aspartoacylase	547	20	6.37e-40	1	F:GO:0016787	F:hydrolase activity					Amino acid metabolism
g3686.t1	2OG-Fe(II) oxygenase	564	20	1.52e-92	2	P:GO:0055114; F:GO:0016491	P:oxidation-reduction process; F:oxidoreductase activity					Amino acid metabolism
g3199.t1	glutathione-disulfide reductase	359	20	7.52e-48	7	P:GO:0044237; P:GO:0055114; F:GO:0000166; F:GO:0016668; F:GO:0043168; F:GO:0050662; C:GO:0009507	P:cellular metabolic process; P:oxidation-reduction process; F:nucleotide binding; F:oxidoreductase activity, acting on a sulfur group of donors, NAD(P) as acceptor; F:anion binding; F:coenzyme binding; C:chloroplast			K00383	Metabolism of other amino acids	Amino acid metabolism
g2651.t1	acetylglutamate kinase	363	20	3.89e-47	3	P:GO:0006526; F:GO:0000166; F:GO:0016301	P:arginine biosynthetic process; F:nucleotide binding; F:kinase activity			K00930	Amino acid metabolism	Amino acid metabolism
g23462.t1	RAP domain protein	1080	20	1.27e-35	5	P:GO:0006468; F:GO:0004672; C:GO:0005634; C:GO:0016020; C:GO:0016021	P:protein phosphorylation; F:protein kinase activity; C:nucleus; C:membrane; C:integral component of membrane					Amino acid metabolism
g47074.t1	aminoacylase-1	728	20	4.36481e-103	3	P:GO:0006520; F:GO:0004046; C:GO:0005737	P:cellular amino acid metabolic process; F:aminoacylase activity; C:cytoplasm			K14677	Amino acid metabolism; Protein families: metabolism	Amino acid metabolism
g42587.t1	1-(5-phosphoribosyl)-5-[(5-phosphoribosylamino)methylideneamino] imidazole-4-carboxamide isomerase, chloroplastic	664	20	3.80378e-100	4	P:GO:0000105; P:GO:0000162; F:GO:0003949; C:GO:0009536	P:histidine biosynthetic process; P:tryptophan biosynthetic process; F:1-(5-phosphoribosyl)-5-[(5-phosphoribosylamino)methylideneamino]imidazole-4-carboxamide isomerase activity; C:plastid	EC:5.3.1.16	1-(5-phosphoribosyl)-5-	K01814	Amino acid metabolism	Amino acid metabolism
g64873.t1	GNAT family N-acetyltransferase	371	20	6.73e-25	2	F:GO:0008080; F:GO:0016740	F:N-acetyltransferase activity; F:transferase activity					Amino acid metabolism
g43180.t1	carbonyl reductase [NADPH] 1-like	416	20	4.88e-78	4	P:GO:0055114; F:GO:0004090; F:GO:0016491; C:GO:0005739	P:oxidation-reduction process; F:carbonyl reductase (NADPH) activity; F:oxidoreductase activity; C:mitochondrion			K00079	Lipid metabolism Metabolism of cofactors and vitamins Xenobiotics biodegradation and metabolism	Lipid metabolism
g13870.t1	lecithin--cholesterol acyltransferase	753	20	1.3e-58	4	P:GO:0006629; F:GO:0008374; F:GO:0016740; F:GO:0016746	P:lipid metabolic process; F:O-acyltransferase activity; F:transferase activity; F:transferase activity, transferring acyl groups					Lipid metabolism
g18785.t1	carbonyl reductase [NADPH] 3	514	20	6.81e-66	8	P:GO:0050890; P:GO:0055114; F:GO:0004090; F:GO:0016491; F:GO:0070402; C:GO:0005654; C:GO:0005739; C:GO:0005829	P:cognition; P:oxidation-reduction process; F:carbonyl reductase (NADPH) activity; F:oxidoreductase activity; F:NADPH binding; C:nucleoplasm; C:mitochondrion; C:cytosol			K00079	Lipid metabolism Metabolism of cofactors and vitamins Xenobiotics biodegradation and metabolism	Lipid metabolism
g24191.t1	lipase family protein	1186	20	3.49165e-36	1	P:GO:0006629	P:lipid metabolic process			K16818	Lipid metabolism;	Lipid metabolism
g48660.t1	glycerol-3-phosphate dehydrogenase [NAD(+)]	563	20	2.19e-137	5	P:GO:0006072; P:GO:0006116; F:GO:0004367; F:GO:0005488; C:GO:0005829	P:glycerol-3-phosphate metabolic process; P:NADH oxidation; F:glycerol-3-phosphate dehydrogenase [NAD+] activity; F:binding; C:cytosol	EC:1.1.1.8; EC:1.1.1.94	Glycerol-3-phosphate dehydrogenase (NAD(+)); Glycerol-3-phosphate dehydrogenase (NAD(P)(+))	K00006	Lipid metabolism Signal Transduction	Lipid metabolism
g41113.t1	inosine triphosphate pyrophosphatase	671	20	4.4e-80	7	P:GO:0009117; P:GO:0009204; F:GO:0000166; F:GO:0035529; F:GO:0046872; F:GO:0047429; C:GO:0005737	P:nucleotide metabolic process; P:deoxyribonucleoside triphosphate catabolic process; F:nucleotide binding; F:NADH pyrophosphatase activity; F:metal ion binding; F:nucleoside-triphosphate diphosphatase activity; C:cytoplasm	EC:3.6.1.9	Nucleotide diphosphatase	K01519	Nucleotide metabolism	Nucleotide metabolism
g32949.t1	malonic semialdehyde reductase	527	20	1.08e-39	2	P:GO:0055114; F:GO:0016491	P:oxidation-reduction process; F:oxidoreductase activity			K09019	Nucleotide metabolism	Nucleotide metabolism
g45188.t1	aspartate carbamoyltransferas	340	20	8.5e-61	5	P:GO:0006207; P:GO:0006520; P:GO:0044205; F:GO:0004070; F:GO:0016597	P:'de novo' pyrimidine nucleobase biosynthetic process; P:cellular amino acid metabolic process; P:'de novo' UMP biosynthetic process; F:aspartate carbamoyltransferase activity; F:amino acid binding	EC:2.1.3.2	Aspartate carbamoyltransferase	K00609	Pyrimidine metabolism Nucleotide metabolism	Nucleotide metabolism
g30677.t1	7-methylguanosine phosphate-specific 5'-nucleotidase	621	20	1.59e-45	7	P:GO:0009117; P:GO:0016311; F:GO:0000166; F:GO:0000287; F:GO:0008253; F:GO:0016787; C:GO:0005737	P:nucleotide metabolic process; P:dephosphorylation; F:nucleotide binding; F:magnesium ion binding; F:5'-nucleotidase activity; F:hydrolase activity; C:cytoplasm			K01081	Nucleotide metabolism Glycan biosynthesis and metabolism	Nucleotide metabolism
g65619.t1	adenosine kinase 2	299	20	6.11e-24	7	P:GO:0006166; P:GO:0006167; P:GO:0016310; F:GO:0004001; C:GO:0005634; C:GO:0005829; C:GO:0031514	P:purine ribonucleoside salvage; P:AMP biosynthetic process; P:phosphorylation; F:adenosine kinase activity; C:nucleus; C:cytosol; C:motile cilium	EC:2.7.1.20	Adenosine kinase	K00856	Nucleotide metabolism	Nucleotide metabolism
g7984.t1	deoxyuridine 5'-triphosphate nucleotidohydrolase	518	20	1.24e-24	5	P:GO:0006226; P:GO:0046081; F:GO:0000287; F:GO:0004170; F:GO:0016787	P:dUMP biosynthetic process; P:dUTP catabolic process; F:magnesium ion binding; F:dUTP diphosphatase activity; F:hydrolase activity			K01520	Nucleotide metabolism	Nucleotide metabolism
g21748.t1	hypoxanthine phosphoribosyltransferase	1006	20	4.87e-68	6	P:GO:0009116; P:GO:0043101; P:GO:1901137; F:GO:0005488; F:GO:0106130; C:GO:0005737	P:nucleoside metabolic process; P:purine-containing compound salvage; P:carbohydrate derivative biosynthetic process; F:binding; F:purine phosphoribosyltransferase activity; C:cytoplasm			K00760	Nucleotide metabolism Xenobiotics biodegradation and metabolism	Nucleotide metabolism
g21627.t1	Exopolyphosphatase	674	20	2.07094e-33	2	F:GO:0016462; C:GO:0005737	F:pyrophosphatase activity; C:cytoplasm			K01514	Nucleotide metabolism	Nucleotide metabolism
g55462.t1	P-loop containing nucleoside triphosphate hydrolase protein	457	20	5.61e-45	5	P:GO:0016310; F:GO:0005524; F:GO:0016301; F:GO:0016787; C:GO:0009507	P:phosphorylation; F:ATP binding; F:kinase activity; F:hydrolase activity; C:chloroplast					Nucleotide metabolism
g36510.t1	ATP-dependent helicase HrpB	1043	20	1.04e-164	3	F:GO:0003676; F:GO:0004386; F:GO:0005524	F:nucleic acid binding; F:helicase activity; F:ATP binding			K12818	Transcription	Genetic information processing
g66057.t1	GTPase Era	634	20	3.2e-145	6	P:GO:0042274; F:GO:0003924; F:GO:0005525; F:GO:0070181; C:GO:0005737; C:GO:0005886	P:ribosomal small subunit biogenesis; F:GTPase activity; F:GTP binding; F:small ribosomal subunit rRNA binding; C:cytoplasm; C:plasma membrane	EC:3.6.1.15	Nucleoside-triphosphate phosphatase	K03595	Ribosome biogenesis	Genetic information processing
g3911.t1	probable tRNA (guanine(26)-N(2))-dimethyltransferase 2	995	20	1.25e-81	1	P:GO:0008152	P:metabolic process			K00555	Regulation	Genetic information processing
g69851.t1	zinc finger protein 2 homolog	761	20	2.28e-75	1	F:GO:0003676	F:nucleic acid binding			K09228	Regulation	Genetic information processing
g65002.t1	cryptochrome DASH, chloroplastic/mitochondrial	707	20	1.5e-89	4	P:GO:0006281; F:GO:0003904; F:GO:0003913; F:GO:0016829	P:DNA repair; F:deoxyribodipyrimidine photo-lyase activity; F:DNA photolyase activity; F:lyase activity			K01669	DNA repair and recombination proteins	Genetic information processing
g73416.t1	gastrula zinc finger protein XlCGF57.1-like	713	20	4.08e-73	8	P:GO:0045892; P:GO:0045893; P:GO:0045944; F:GO:0000976; F:GO:0003676; F:GO:0003700; F:GO:0043565; C:GO:0005634	P:negative regulation of transcription, DNA-templated; P:positive regulation of transcription, DNA-templated; P:positive regulation of transcription by RNA polymerase II; F:transcription regulatory region sequence-specific DNA binding; F:nucleic acid binding; F:DNA-binding transcription factor activity; F:sequence-specific DNA binding; C:nucleus			K09228	Regulation	genetic information processing
g63492.t1	uracil-DNA glycosylase	883	20	3.01e-72	5	P:GO:0006974; P:GO:0008152; F:GO:0016798; C:GO:0005622; C:GO:0110165	P:cellular response to DNA damage stimulus; P:metabolic process; F:hydrolase activity, acting on glycosyl bonds; C:intracellular; C:cellular anatomical entity			K03648	Replication and repair	genetic information processing
g73622.t1	zinc finger protein 678-like	770	20	3.16e-103	5	P:GO:0006357; P:GO:0045893; F:GO:0000976; F:GO:0003700; C:GO:0005634	P:regulation of transcription by RNA polymerase II; P:positive regulation of transcription, DNA-templated; F:transcription regulatory region sequence-specific DNA binding; F:DNA-binding transcription factor activity; C:nucleus			K09228	Regulation	genetic information processing
g73626.t1	zinc finger protein 544 isoform X4	563	20	2.61e-98	1	F:GO:0003676	F:nucleic acid binding			K09228	Regulation	genetic information processing
g50964.t1	zinc finger protein 239-like	803	20	1.07e-70	1	F:GO:0003676	F:nucleic acid binding			K09228	Regulation	genetic information processing
g50969.t1	aminoacyl tRNA synthase complex-interacting multifunctional protein 1	403	20	1.23e-38	1	F:GO:0003824	F:catalytic activity			K15437	Regulation	Genetic information processing
g47494.t1	RNA polymerase II-associated protein 3	788	20	1.49e-50								Genetic information processing
g67082.t1	ATP-dependent DNA helicase RecG	1225	20	0	4	P:GO:0009987; F:GO:0016787; F:GO:0097159; F:GO:1901363	P:cellular process; F:hydrolase activity; F:organic cyclic compound binding; F:heterocyclic compound binding			K03655	Replication and repair	Genetic information processing
g69057.t1	RNA-binding protein	834	20	1.83e-49	3	P:GO:0016310; F:GO:0016301; F:GO:0016829	P:phosphorylation; F:kinase activity; F:lyase activity					Genetic information processing
g71574.t1	AAA family ATPase	622	3	3.62e-06	3	P:GO:0016310; F:GO:0005524; F:GO:0016301	P:phosphorylation; F:ATP binding; F:kinase activity					Genetic information processing
g71650.t1	AAA family ATPase	1026	20	0	3	F:GO:0016787; F:GO:0097159; F:GO:1901363	F:hydrolase activity; F:organic cyclic compound binding; F:heterocyclic compound binding			K03657	DNA repair and recombination proteins	Genetic information processing
g47132.t1	ribonuclease HII	368	20	1.48e-26	6	P:GO:0006298; P:GO:0043137; P:GO:0090305; F:GO:0003676; F:GO:0004523; C:GO:0032299	P:mismatch repair; P:DNA replication, removal of RNA primer; P:nucleic acid phosphodiester bond hydrolysis; F:nucleic acid binding; F:RNA-DNA hybrid ribonuclease activity; C:ribonuclease H2 complex	EC:3.1.30; EC:3.1.26; EC:3.1.26.4	Acting on ester bonds; Acting on ester bonds; Ribonuclease H	K03470	Replication and repair	Genetic information processing
g39674.t1	ATP-dependent DNA helicase RecG	1134	20	0	4	P:GO:0006259; P:GO:0006974; F:GO:0000166; F:GO:0004386	P:DNA metabolic process; P:cellular response to DNA damage stimulus; F:nucleotide binding; F:helicase activity	EC:3.6.1.3; EC:3.6.1.15	Adenosinetriphosphatase; Nucleoside-triphosphate phosphatase	K03655	Replication and repair	Genetic information processing
g37295.t1	DNA repair protein RecN	335	20	1.28e-48	1	P:GO:0009987	P:cellular process			K03631	Repair	Genetic information processing
g70296.t1	YihA family ribosome biogenesis GTP-binding protein	591	20	1.46e-66	3	P:GO:0090529; F:GO:0000166; F:GO:0043167	P:cell septum assembly; F:nucleotide binding; F:ion binding			K03978	Chromosome and associated proteins	Genetic information processing
g29636.t1	GTPase HflX	663	20	9.76e-180	2	F:GO:0000166; F:GO:0043167	F:nucleotide binding; F:ion binding			K03665	Ribosome biogenesis	Genetic information processing
g43652.t1	MBL fold metallo-hydrolase	490	20	5.33e-63	1	F:GO:0016787	F:hydrolase activity					Genetic information processing
g49175.t1	ATP-dependent helicase	1195	20	2.18e-111	7	P:GO:0032508; F:GO:0000166; F:GO:0003677; F:GO:0003678; F:GO:0004386; F:GO:0005524; F:GO:0016787	P:DNA duplex unwinding; F:nucleotide binding; F:DNA binding; F:DNA helicase activity; F:helicase activity; F:ATP binding; F:hydrolase activity			K03657	Replication and repair	Genetic information processing
g1131.t1	gastrula zinc finger protein XlCGF57.1-like	606	20	1.8e-71						K09228	Regulation	Genetic information processing
g22762.t1	zinc finger protein 135-like	581	20	1.81e-96	1	F:GO:0005488	F:binding			K09228	Regulation	Genetic information processing
g76646.t1	translation initiation factor	413	20	1.28e-23	2	P:GO:0006413; F:GO:0003743	P:translational initiation; F:translation initiation factor activity			K03113	Translation	Genetic information processing
g434.t1	zinc finger protein 2 homolog	584	20	1.52e-84	4	P:GO:0006355; F:GO:0003676; F:GO:0003677; F:GO:0046872	P:regulation of transcription, DNA-templated; F:nucleic acid binding; F:DNA binding; F:metal ion binding			K09228	Regulation	Genetic information processing
g81533.t1	endonuclease III-like protein 1	479	20	1.16e-84	6	P:GO:0006285; P:GO:0006296; F:GO:0000703; F:GO:0003906; F:GO:0005488; C:GO:0005634	P:base-excision repair, AP site formation; P:nucleotide-excision repair, DNA incision, 5'-to lesion; F:oxidized pyrimidine nucleobase lesion DNA N-glycosylase activity; F:DNA-(apurinic or apyrimidinic site) endonuclease activity; F:binding; C:nucleus			K10773	Replication and repair	Genetic information processing
g10549.t1	NAD-dependent DNA ligase LigA	980	20	0	2	P:GO:0006259; F:GO:0003824	P:DNA metabolic process; F:catalytic activity			K01972	Replication and repair	Genetic information processing
g58938.t1	DNA helicase II	1282	20	1.7e-167	7	P:GO:0032508; F:GO:0000166; F:GO:0003677; F:GO:0003678; F:GO:0004386; F:GO:0005524; F:GO:0016787	P:DNA duplex unwinding; F:nucleotide binding; F:DNA binding; F:DNA helicase activity; F:helicase activity; F:ATP binding; F:hydrolase activity			K03657	Replication and repair	Genetic information processing
g53986.t1	threonylcarbamoyl-AMP synthase	564	20	1.21e-74	5	P:GO:0008033; F:GO:0003725; F:GO:0005524; F:GO:0061710; C:GO:0005737	P:tRNA processing; F:double-stranded RNA binding; F:ATP binding; F:L-threonylcarbamoyladenylate synthase; C:cytoplasm	EC:2.7.7.87	L-threonylcarbamoyladenylate synthase	K07566	Ribosome biogenesis	Genetic information processing
g16832.t1	zinc finger protein 22	596	20	6.21e-48	6	P:GO:0006357; P:GO:0042476; F:GO:0000981; F:GO:0008270; F:GO:0043565; C:GO:0005654	P:regulation of transcription by RNA polymerase II; P:odontogenesis; F:DNA-binding transcription factor activity, RNA polymerase II-specific; F:zinc ion binding; F:sequence-specific DNA binding; C:nucleoplasm			K09228	Regulation	Genetic information processing
g9781.t1	ATP-dependent helicase HrpB	1161	20	0	3	F:GO:0003676; F:GO:0004386; F:GO:0005524	F:nucleic acid binding; F:helicase activity; F:ATP binding			K12818	Transcription	Genetic information processing
g3584.t1	predicted protein	961	20	3.02e-180	2	F:GO:0000166; F:GO:0003824	F:nucleotide binding; F:catalytic activity			K06158	Regulation	Genetic information processing
g15806.t1	zinc finger protein 271	773	20	2.15e-57	1	F:GO:0003676	F:nucleic acid binding			K09228	Regulation	Genetic information processing
g12432.t1	RNA helicase	682	20	7.68e-155	2	F:GO:0097159; F:GO:1901363	F:organic cyclic compound binding; F:heterocyclic compound binding			K05592	RNA biogenesis	Genetic information processing
g3122.t1	reverse transcriptase-like protein	721	2	4.71e-33	5	P:GO:0006278; P:GO:0090502; F:GO:0003676; F:GO:0003964; F:GO:0004523	P:RNA-dependent DNA biosynthetic process; P:RNA phosphodiester bond hydrolysis, endonucleolytic; F:nucleic acid binding; F:RNA-directed DNA polymerase activity; F:RNA-DNA hybrid ribonuclease activity			K03469	DNA replication	Genetic information processing
g16055.t1	CCA tRNA nucleotidyltransferase	600	20	3.99e-110	1	F:GO:0016740	F:transferase activity			K00974	Translation	Genetic information processing
g68659.t1	zinc finger protein 271-like	506	20	1.02e-42	1	F:GO:0003676	F:nucleic acid binding			K09228	Regulation	Genetic information processing
g46026.t1	23S rRNA (adenine(1618)-N(6))-methyltransferase RlmF	765	20	1.86e-107	2	P:GO:0008152; F:GO:0008168	P:metabolic process; F:methyltransferase activity			K06970	Ribosome biogenesis	Genetic information processing
g54704.t1	decapping nuclease DXO homolog, chloroplastic isoform X2	622	3	7.3e-05								Genetic information processing
g946.t1	AAA family ATPase	615	20	2.68e-79	7	P:GO:0032508; F:GO:0000166; F:GO:0003677; F:GO:0003678; F:GO:0004386; F:GO:0005524; F:GO:0016787	P:DNA duplex unwinding; F:nucleotide binding; F:DNA binding; F:DNA helicase activity; F:helicase activity; F:ATP binding; F:hydrolase activity			K03657	Replication and repair	Genetic information processing
g37969.t1	MBL fold metallo-hydrolase	541	20	1.86e-46	1	F:GO:0016787	F:hydrolase activity					Genetic information processing
g31397.t1	RNA-binding transcriptional accessory protein	1126	20	4.08e-141	4	P:GO:0006139; P:GO:0006281; F:GO:0003676; F:GO:0003677	P:nucleobase-containing compound metabolic process; P:DNA repair; F:nucleic acid binding; F:DNA binding			K06959	Transcription	Genetic information processing
g68740.t1	deoxyribodipyrimidine photo-lyase-like	465	20	1.58e-40	1	P:GO:0006281	P:DNA repair			K01669	DNA repair	Genetic information processing
g60887.t1	MBL fold metallo-hydrolase	522	20	1.82e-44	1	F:GO:0016787	F:hydrolase activity				Ribonuclease	Genetic information processing
g51212.t1	zinc finger protein 239-like	455	20	1.11e-42	1	F:GO:0003676	F:nucleic acid binding			K22534	Transcription factors	Genetic information processing
g7793.t1	oligoribonuclease	543	20	1.73e-62	1	F:GO:0016787	F:hydrolase activity			K13288	Translation	Genetic information processing
g35780.t1	DNA polymerase I	1183	20	0	6	P:GO:0006259; P:GO:0006260; P:GO:0006974; F:GO:0003676; F:GO:0004518; F:GO:0016779	P:DNA metabolic process; P:DNA replication; P:cellular response to DNA damage stimulus; F:nucleic acid binding; F:nuclease activity; F:nucleotidyltransferase activity			K02335	Replication and repair	Genetic information processing
g24927.t1	gastrula zinc finger protein XlCGF8.2DB-like	530	20	1.21e-51	1	F:GO:0005488	F:binding			K09221	Transcription factors	Genetic information processing
g30258.t1	putative RNA-binding protein, associated with RNAse of E/G family	480	2	5.29e-16								Genetic information processing
g65429.t1	tRNA-dihydrouridine(16/17) synthase [NAD(P)(+)]-like	463	20	2.96e-85	6	P:GO:0002943; P:GO:0008033; P:GO:0055114; F:GO:0003824; F:GO:0017150; F:GO:0050660	P:tRNA dihydrouridine synthesis; P:tRNA processing; P:oxidation-reduction process; F:catalytic activity; F:tRNA dihydrouridine synthase activity; F:flavin adenine dinucleotide binding			K05542	Protein families: genetic information processing	Genetic information processing
g49020.t1	Integrase/recombinase xerD like protein	1577	20	4.39e-25	4	P:GO:0006310; P:GO:0015074; F:GO:0003677; F:GO:0046872	P:DNA recombination; P:DNA integration; F:DNA binding; F:metal ion binding					Genetic information processing
g40224.t1	ATP-dependent helicase HrpB	1425	20	1.67083e-177	3	F:GO:0003676; F:GO:0004386; F:GO:0005524	F:nucleic acid binding; F:helicase activity; F:ATP binding			K12818	Genetic Information Processing; Transcription	Genetic information processing
g30502.t1	protein-glutamate O-methyltransferase family protein	1003	20	3.71592e-70	2	F:GO:0005515; F:GO:0051998	F:protein binding; F:protein carboxyl O-methyltransferase activity			K23114	DNA repair and recombination proteins	Genetic information processing
g49770.t1	ATP-dependent RecD-like DNA helicase	1191	20	0	3	P:GO:0032508; F:GO:0003677; F:GO:0043139	P:DNA duplex unwinding; F:DNA binding; F:5'-3' DNA helicase activity	EC:3.6.1.3; EC:3.6.1.15	Adenosinetriphosphatase; Nucleoside-triphosphate phosphatase	K03581	Genetic Information Processing; Replication and repair	Genetic information processing
g57751.t1	structural maintenance of chromosomes protein 2-1	1129	20	0	5	P:GO:0051276; F:GO:0005515; F:GO:0005524; C:GO:0005694; C:GO:0005829	P:chromosome organization; F:protein binding; F:ATP binding; C:chromosome; C:cytosol			K06674	Genetic information processing	Genetic information processing
g7995.t1	FAD-dependent 5-carboxymethylaminomethyl-2-thiouridine(34) oxidoreductase MnmC	838	20	3.48e-45	2	P:GO:0008152; F:GO:0003824	P:metabolic process; F:catalytic activity			K15461	Transfer RNA biogenesis	Genetic information processing
g29408.t1	SDR family oxidoreductase	449	18	6.76e-09	2	F:GO:0003824; F:GO:0050662	F:catalytic activity; F:coenzyme binding					Metabolism of cofactors and vitamins
g80985.t1	Saccharopine dehydrogenase	740	20	8.96e-50	4	P:GO:0055114; F:GO:0016491; C:GO:0009507; C:GO:0009534	P:oxidation-reduction process; F:oxidoreductase activity; C:chloroplast; C:chloroplast thylakoid					Metabolism of cofactors and vitamins
g7289.t1	monooxygenase	665	20	6.05e-138	3	P:GO:0055114; F:GO:0004497; F:GO:0071949	P:oxidation-reduction process; F:monooxygenase activity; F:FAD binding			K03184	Metabolism of cofactors and vitamins	Metabolism of cofactors and vitamins
g77969.t1	SDR family oxidoreductase	408	20	4.02e-36	1	F:GO:0016853	F:isomerase activity			K05901	Porphyrin and chlorophyll metabolism	Metabolism of cofactors and vitamins
g69283.t1	coproporphyrinogen iii oxidase	534	20	1.22e-109	3	P:GO:0006779; F:GO:0016491; C:GO:0110165	P:porphyrin-containing compound biosynthetic process; F:oxidoreductase activity; C:cellular anatomical entity			K00228	orphyrin and chlorophyll metabolism	Metabolism of cofactors and vitamins
g13639.t1	riboflavin kinase	519	20	1.88e-39	4	P:GO:0000413; P:GO:0061077; F:GO:0003755; C:GO:0005737	P:protein peptidyl-prolyl isomerization; P:chaperone-mediated protein folding; F:peptidyl-prolyl cis-trans isomerase activity; C:cytoplasm	EC:5.2.1.8	Peptidylprolyl isomerase	K00861	Metabolism of cofactors and vitamins	Metabolism of cofactors and vitamins
g77500.t1	RluA family pseudouridine synthase	808	20	2.72e-36	5	P:GO:0001522; P:GO:0009451; F:GO:0003723; F:GO:0009982; F:GO:0016853	P:pseudouridine synthesis; P:RNA modification; F:RNA binding; F:pseudouridine synthase activity; F:isomerase activity			K14655	Metabolism of cofactors and vitamins	Metabolism of cofactors and vitamins
g453.t1	protochlorophyllide oxidoreductase	564	20	1.94e-102	5	P:GO:0055114; F:GO:0016491; F:GO:0016630; C:GO:0016020; C:GO:0016021	P:oxidation-reduction process; F:oxidoreductase activity; F:protochlorophyllide reductase activity; C:membrane; C:integral component of membrane			K00218	Porphyrin and chlorophyll metabolism	Metabolism of cofactors and vitamins
g64364.t1	SDR family oxidoreductase	510	20	4.02e-87	3	F:GO:0003824; F:GO:0050661; F:GO:0050662	F:catalytic activity; F:NADP binding; F:coenzyme binding					Metabolism of cofactors and vitamins
g52745.t1	SDR family NAD(P)-dependent oxidoreductase	297	9	0.000116	2	P:GO:0055114; F:GO:0016491	P:oxidation-reduction process; F:oxidoreductase activity					Metabolism of cofactors and vitamins
g81169.t1	plastid uroporphyrinogen decarboxylase isoform 1	559	20	4.78e-130	3	P:GO:0006783; F:GO:0004853; C:GO:0005829	P:heme biosynthetic process; F:uroporphyrinogen decarboxylase activity; C:cytosol	EC:4.1.1.37	Uroporphyrinogen decarboxylase	K01599	Porphyrin and chlorophyll metabolism	Metabolism of cofactors and vitamins
g83214.t1	cobalamin biosynthesis protein CbiX	626	7	7.05e-61	2	P:GO:0009236; F:GO:0016852	P:cobalamin biosynthetic process; F:sirohydrochlorin cobaltochelatase activity					Metabolism of cofactors and vitamins
g78819.t1	alcohol dehydrogenase	547	20	3.83e-46						K11153	Metabolism of cofactors and vitamins	Metabolism of cofactors and vitamins
g79363.t1	glutathione S-transferase	465	20	9.23e-74	1	F:GO:0016740	F:transferase activity			K04097	Carbohydrate metabolism Metabolism of other amino acids Lipid metabolism Xenobiotics biodegradation and metabolism	Response to oxidative stress
g82014.t1	glutathione S-transferase family protein	518	20	8.89e-103	1	F:GO:0016740	F:transferase activity			K00799	Metabolism of other amino acids; Xenobiotics biodegradation and metabolism	Response to oxidative stress
g35100.t1	thioredoxin F2, chloroplastic	346	20	2e-34	2	P:GO:0045454; C:GO:0005623	P:cell redox homeostasis; C:cell			K03671	Signaling	Response to oxidative stress
g50428.t1	glutaredoxin 2	359	20	3.16e-107	2	P:GO:0009987; F:GO:0003824	P:cellular process; F:catalytic activity			K03675	Chaperones and folding catalysts	Response to oxidative stress
g31854.t1	glutathione S-transferase	551	20	2.29e-47	1	F:GO:0016740	F:transferase activity			K04097	Lipid metabolism Metabolism of cofactors and vitamins Xenobiotics biodegradation and metabolism	Response to oxidative stress
g11490.t1	peptide-methionine (S)-S-oxide reductase	582	20	3.33e-85	2	P:GO:0008152; F:GO:0016491	P:metabolic process; F:oxidoreductase activity			K07304	Unclassified: metabolism	Response to oxidative stress
g39812.t1	glutaredoxin 2	351	20	2.82e-45	5	P:GO:0022900; P:GO:0045454; F:GO:0009055; F:GO:0016740; C:GO:0005623	P:electron transport chain; P:cell redox homeostasis; F:electron transfer activity; F:transferase activity; C:cell			K03675	Protein families	Response to oxidative stress
g28980.t1	Lactoylglutathione lyase	528	20	2.08105e-78	4	P:GO:0055114; F:GO:0004462; F:GO:0046872; F:GO:0051213	P:oxidation-reduction process; F:lactoylglutathione lyase activity; F:metal ion binding; F:dioxygenase activity	EC:4.4.1.5	Lactoylglutathione lyase			Response to oxidative stress
g20436.t1	alkyl-hydroperoxide reductase/thiol specific antioxidant family protein	746	20	4.18138e-112	1	P:GO:0055114	P:oxidation-reduction process					Response to oxidative stress
g11549.t1	cytochrome c peroxidase	733	20	1.91e-89	4	P:GO:0006979; P:GO:0008152; P:GO:0070887; F:GO:0016491	P:response to oxidative stress; P:metabolic process; P:cellular response to chemical stimulus; F:oxidoreductase activity			K00428	Unclassified: metabolism	Response to oxidative stress
g41353.t1	phytoene desaturase	744	20	2.04e-139	5	P:GO:0016117; P:GO:0055114; F:GO:0016491; C:GO:0016020; C:GO:0016021	P:carotenoid biosynthetic process; P:oxidation-reduction process; F:oxidoreductase activity; C:membrane; C:integral component of membrane			K15745	Carotenoid biosynthesis	Metabolism of terpenoids and polyketides
g17843.t1	zeta-carotene desaturase	587	20	7.31594e-15	2	P:GO:0055114; F:GO:0016491	P:oxidation-reduction process; F:oxidoreductase activity			K00514	Metabolism of terpenoids and polyketides Carotenoid biosynthesis	Metabolism of terpenoids and polyketides
g1949.t1	NAD(P)-binding protein	857	20	0	2	P:GO:0055114; F:GO:0016491	P:oxidation-reduction process; F:oxidoreductase activity			K02293	Carotenoid biosynthesis	Metabolism of terpenoids and polyketides
g60270.t1	pyridoxal phosphate-dependent aminotransferase	624	20	1.55e-92	1	F:GO:0003824	F:catalytic activity			K14155	Neomycin, kanamycin and gentamicin biosynthesis	Biosynthesis of secondary metabolites
g48331.t1	arsenical resistance protein ArsH	502	20	5.25e-112	2	P:GO:0055114; F:GO:0016491	P:oxidation-reduction process; F:oxidoreductase activity			K11811	General function prediction	Biosynthesis of secondary metabolites
g47748.t1	calcineurinlike phosphoesterase	778	20	3.08e-92	6	P:GO:0009166; P:GO:0016311; F:GO:0000166; F:GO:0008253; F:GO:0016787; C:GO:0005739	P:nucleotide catabolic process; P:dephosphorylation; F:nucleotide binding; F:5'-nucleotidase activity; F:hydrolase activity; C:mitochondrion			K11751	Protein phosphatases and associated proteins	Protein families: metabolism
g1062.t1	aminopeptidase M1	903	20	6.88e-134	4	P:GO:0009926; F:GO:0016787; F:GO:0043167; C:GO:0005886	P:auxin polar transport; F:hydrolase activity; F:ion binding; C:plasma membrane			K08776	Peptidases and inhibitors	Protein families: metabolism
g11628.t1	S9 family peptidase	871	20	0	1	F:GO:0070011	F:peptidase activity, acting on L-amino acid peptides					Protein families: metabolism
g23630.t1	Carboxypeptidase Taq	751	20	0	2	F:GO:0004180; F:GO:0008237	F:carboxypeptidase activity; F:metallopeptidase activity			K01299	Protein families: metabolism	Protein families: metabolism
g66527.t1	S9 family peptidase	1046	20	3.85e-100	3	P:GO:0006508; F:GO:0008236; F:GO:0016787	P:proteolysis; F:serine-type peptidase activity; F:hydrolase activity			K01278	Protein digestion and absorption	Protein families: metabolism
g3466.t1	Glutamyl aminopeptidase	1140	20	4.33e-177	1	F:GO:0008233	F:peptidase activity			K08776	Peptidase and inhibitors	Protein families: metabolism
g59982.t1	carboxypeptidase family protein	1046	20	1.37e-104	4	P:GO:0006508; F:GO:0004180; F:GO:0004181; F:GO:0008270	P:proteolysis; F:carboxypeptidase activity; F:metallocarboxypeptidase activity; F:zinc ion binding					Protein families: metabolism
g34635.t1	oligopeptidase A	1048	20	0	1	F:GO:0008233	F:peptidase activity			K01414	Protein families: metabolism; Peptidases and inhibitors	Protein families: metabolism
g24187.t1	cytosol aminopeptidase	732	20	2.44589e-104	5	P:GO:0006508; F:GO:0004177; F:GO:0008235; F:GO:0030145; C:GO:0005737	P:proteolysis; F:aminopeptidase activity; F:metalloexopeptidase activity; F:manganese ion binding; C:cytoplasm			K01255	Peptidases and inhibitors	Protein families: metabolism
g71070.t1	acylamino-acid-releasing enzyme	1093	20	1.56721e-71	2	P:GO:0006508; F:GO:0008236	P:proteolysis; F:serine-type peptidase activity			K01303	Protein families: metabolism; Peptidases and inhibitors	Protein families: metabolism
g52838.t1	xaa-Pro dipeptidase	786	20	5.99e-139	3	P:GO:0031018; P:GO:1990798; F:GO:0008233	P:endocrine pancreas development; P:pancreas regeneration; F:peptidase activity			K14213	Protein families: metabolism; Peptidases and inhibitors	Protein families: metabolism
g5654.t1	CIA30 family protein	558	20	1.81921e-36	1	P:GO:0032981	P:mitochondrial respiratory chain complex I assembly					Protein folding and transport
g46266.t1	CIA30 family protein	407	20	6.56e-11	1	P:GO:0032981	P:mitochondrial respiratory chain complex I assembly					Protein folding and transport
g62102.t1	molecular chaperone DnaJ	384	20	5.58e-23								Protein folding and transport
g49739.t1	RNA-binding protein	340	20	7.02e-32	4	P:GO:0034605; F:GO:0003677; F:GO:0003727; F:GO:0043023	P:cellular response to heat; F:DNA binding; F:single-stranded RNA binding; F:ribosomal large subunit binding			K04762	Chaperones and folding catalysts	Protein folding and transport
g49356.t1	class I SAM-dependent methyltransferase	510	20	8.34e-114	1	F:GO:0016740	F:transferase activity					Unclassified: Function
g2113.t1	class I SAM-dependent methyltransferase	510	20	1.35e-95	2	P:GO:0032259; F:GO:0008168	P:methylation; F:methyltransferase activity					Unclassified: Function
g73453.t1	class I SAM-dependent methyltransferase	543	20	6.76e-35	5	P:GO:0032259; F:GO:0008168; F:GO:0016740; C:GO:0016020; C:GO:0016021	P:methylation; F:methyltransferase activity; F:transferase activity; C:membrane; C:integral component of membrane					Unclassified: Function
g75448.t1	class I SAM-dependent methyltransferase	567	20	1.95e-63	3	P:GO:0032259; F:GO:0008168; F:GO:0016740	P:methylation; F:methyltransferase activity; F:transferase activity					Unclassified: Function
g32386.t1	class I SAM-dependent methyltransferase	486	20	1.39e-23	5	P:GO:0032259; F:GO:0003779; F:GO:0008168; F:GO:0016740; F:GO:0046406	P:methylation; F:actin binding; F:methyltransferase activity; F:transferase activity; F:magnesium protoporphyrin IX methyltransferase activity					Unclassified: Function
g22822.t1	class I SAM-dependent methyltransferase	604	20	1.02341e-105	1	F:GO:0008168	F:methyltransferase activity					Unclassified: Function
g38976.t1	alpha/beta hydrolase	358	20	2.24e-10	1	F:GO:0005488	F:binding					Unclassified: Function
g15682.t1	carotenoid 9,10(9',10')-cleavage dioxygenase-like isoform X1	790	20	8.41e-77	11	P:GO:0016121; P:GO:0055114; F:GO:0010436; F:GO:0016491; F:GO:0016702; F:GO:0046872; F:GO:0051213; C:GO:0009507; C:GO:0009570; C:GO:0016020; C:GO:0016021	P:carotene catabolic process; P:oxidation-reduction process; F:carotenoid dioxygenase activity; F:oxidoreductase activity; F:oxidoreductase activity, acting on single donors with incorporation of molecular oxygen, incorporation of two atoms of oxygen; F:metal ion binding; F:dioxygenase activity; C:chloroplast; C:chloroplast stroma; C:membrane; C:integral component of membrane			K00465	Unclassified: metabolism	Unclassified: Function
g45096.t1	RNA-binding protein	1029	20	7.35e-25	2	P:GO:0006468; F:GO:0004672	P:protein phosphorylation; F:protein kinase activity					Unclassified: Function
g71111.t1	RNA-binding protein	1003	20	5.86e-50	1	C:GO:0016021	C:integral component of membrane					Unclassified: Function
g77000.t1	haloacid dehalogenase-like hydrolase	626	9	5.66e-56	1	F:GO:0016787	F:hydrolase activity					Unclassified: Function
g73328.t1	alpha/beta fold hydrolase	602	20	4.81e-111	1	F:GO:0016787	F:hydrolase activity					Unclassified: Function
g2744.t1	HAD family hydrolase	448	20	9.12e-97	1	F:GO:0016787	F:hydrolase activity					Unclassified: Function
g18373.t1	ATP-dependent (S)-NAD(P)H-hydrate dehydratase isoform X3	639	20	4.17e-71	7	P:GO:0046496; F:GO:0000166; F:GO:0005524; F:GO:0016829; F:GO:0047453; F:GO:0052855; C:GO:0005739	P:nicotinamide nucleotide metabolic process; F:nucleotide binding; F:ATP binding; F:lyase activity; F:ATP-dependent NAD(P)H-hydrate dehydratase activity; F:ADP-dependent NAD(P)H-hydrate dehydratase activity; C:mitochondrion			K17757	Unclassified: metabolism	Unclassified: Function
g31772.t1	nucleoside diphosphate-linked moiety x motif 6	581	20	2.08e-23	6	F:GO:0016787; F:GO:0035529; F:GO:0047631; F:GO:0051287; C:GO:0016020; C:GO:0016021	F:hydrolase activity; F:NADH pyrophosphatase activity; F:ADP-ribose diphosphatase activity; F:NAD binding; C:membrane; C:integral component of membrane					Unclassified: Function
g28954.t1	NAD-dependent epimerase/dehydratase	529	20	1.11e-75	7	P:GO:0000079; P:GO:0009636; P:GO:0055114; F:GO:0016491; F:GO:0016853; F:GO:0019901; C:GO:0009507	P:regulation of cyclin-dependent protein serine/threonine kinase activity; P:response to toxic substance; P:oxidation-reduction process; F:oxidoreductase activity; F:isomerase activity; F:protein kinase binding; C:chloroplast					Unclassified: Function
g11467.t1	YigZ family protein	534	20	1.82e-72								Unclassified: Function
g30712.t1	aldo/keto reductase	548	20	4.12e-119	2	P:GO:0055114; F:GO:0016491	P:oxidation-reduction process; F:oxidoreductase activity					Unclassified: Function
g8187.t1	alpha/beta hydrolase	552	20	1.68e-39	1	F:GO:0016787	F:hydrolase activity			K01066	Unclassified: metabolism	Unclassified: Function
g3175.t1	alpha/beta hydrolase	330	20	2.18e-17	1	F:GO:0005488	F:binding					Unclassified: Function
g13499.t1	hypothetical protein THAOC_33240	427	20	1.76e-22	1	C:GO:0009507	C:chloroplast					Unclassified: Function
g18572.t1	RAP domain protein	910	20	4.66e-53	5	P:GO:0006468; F:GO:0004672; F:GO:0016829; C:GO:0016020; C:GO:0016021	P:protein phosphorylation; F:protein kinase activity; F:lyase activity; C:membrane; C:integral component of membrane					Unclassified: Function
g27303.t1	peptide-methionine (S)-S-oxide reductase MsrA	270	20	6.31e-08	3	P:GO:0006464; P:GO:0055114; F:GO:0008113	P:cellular protein modification process; P:oxidation-reduction process; F:peptide-methionine (S)-S-oxide reductase activity	EC:1.8.4.11	Peptide-methionine (S)-S-oxide reductase			Unclassified: Function
g1835.t1	Aldo/keto reductase	477	20	1.18e-75								Unclassified: Function
g17118.t1	FAD-binding protein	962	20	1.47e-73	1	F:GO:0071949	F:FAD binding					Unclassified: Function
g7994.t1	RNA-binding protein	771	20	3.74e-44	4	P:GO:0006468; F:GO:0004672; C:GO:0016020; C:GO:0016021	P:protein phosphorylation; F:protein kinase activity; C:membrane; C:integral component of membrane					Unclassified: Function
g53451.t1	type IX secretion system membrane protein PorP/SprF	1084	17	4.51e-24	5	P:GO:0006259; P:GO:0006974; F:GO:0004518; F:GO:0005488; C:GO:0005634	P:DNA metabolic process; P:cellular response to DNA damage stimulus; F:nuclease activity; F:binding; C:nucleus					Unclassified: Function
g67147.t1	4,5-dioxygenase	440	20	3.51e-22	1	F:GO:0016787	F:hydrolase activity					Unclassified: Function
g65537.t1	TPR-like protein	860	20	8.15e-46	4	F:GO:0003777; F:GO:0043531; C:GO:0005871; C:GO:0031514	F:microtubule motor activity; F:ADP binding; C:kinesin complex; C:motile cilium			K10407	Cytoskeleton proteins	Unclassified: Function
g21244.t1	NAD(P)-dependent alcohol dehydrogenase	632	20	4.55e-54	3	P:GO:0055114; F:GO:0008270; F:GO:0016491	P:oxidation-reduction process; F:zinc ion binding; F:oxidoreductase activity			K00344	Unclassified: metabolism	Unclassified: Function
g63266.t1	NAD(P)H-hydrate epimerase	496	20	1.23e-72	2	F:GO:0003824; F:GO:0005488	F:catalytic activity; F:binding			K17759	Unclassified: metabolism	Unclassified: Function
g61750.t1	SagB/ThcOx family dehydrogenase	789	20	9.02e-144	2	P:GO:0055114; F:GO:0016491	P:oxidation-reduction process; F:oxidoreductase activity					Unclassified: Function
g36707.t1	phosphotransferase	519	20	2.14e-63	6	P:GO:0006468; P:GO:0016310; F:GO:0004672; F:GO:0005524; F:GO:0016301; F:GO:0016740	P:protein phosphorylation; P:phosphorylation; F:protein kinase activity; F:ATP binding; F:kinase activity; F:transferase activity					Unclassified: Function
g66135.t1	CIA30 family protein	484	20	4.67e-09	1	P:GO:0032981	P:mitochondrial respiratory chain complex I assembly					Unclassified: Function
g36286.t1	SDR family NAD(P)-dependent oxidoreductase	464	20	3.04258e-31	3	P:GO:0055114; F:GO:0004090; F:GO:0016491	P:oxidation-reduction process; F:carbonyl reductase (NADPH) activity; F:oxidoreductase activity			K19329	Unclassified: signaling and cellular processes	Unclassified: Function
g2479.t1	alpha/beta fold hydrolase	694	20	3.50298e-154	1	F:GO:0016787	F:hydrolase activity			K07019	Uncharacterized protein	Unclassified: Function
g78317.t1	protein-L-isoaspartate(D-aspartate) O-methyltransferase isoform X1	736	20	1.11798e-58	3	P:GO:0006464; F:GO:0004719; C:GO:0005737	P:cellular protein modification process; F:protein-L-isoaspartate (D-aspartate) O-methyltransferase activity; C:cytoplasm	EC:2.1.1.77	Protein-L-isoaspartate(D-aspartate) O-methyltransferase	K00573	unclassified: metabolism	Unclassified: Function
g56251.t1	macrophage migration inhibitory factor	463	20	2.50683e-35	2	F:GO:0003676; C:GO:0016020	F:nucleic acid binding; C:membrane					Unclassified: Function
g76274.t1	flagellar associated protein	425	20	1.5e-62	1	C:GO:0110165	C:cellular anatomical entity					Unclassified: Function
g72568.t1	predicted protein (UDP-N-acetylmuramyl pentapeptide synthase domain)	655	20	3.73e-44	4	P:GO:0009987; F:GO:0000166; F:GO:0016740; C:GO:0016021	P:cellular process; F:nucleotide binding; F:transferase activity; C:integral component of membrane			K01929	Peptidoglycan biosynthesis	Cell Wall biogenesis
g59704.t1	alpha/beta fold hydrolase	3145	20	4.87e-135	1	F:GO:0016787	F:hydrolase activity					unknown
g67662.t1	alpha/beta hydrolase	473	20	8.38e-114	1	F:GO:0003824	F:catalytic activity					unknown
g67678.t1	predicted protein	915	20	3.28e-96	2	F:GO:0008171; C:GO:0005739	F:O-methyltransferase activity; C:mitochondrion			K07146	Poorly characterized	unknown
g16471.t1	predicted protein	368	20	2.42e-46	4	P:GO:0055114; F:GO:0016491; C:GO:0016020; C:GO:0016021	P:oxidation-reduction process; F:oxidoreductase activity; C:membrane; C:integral component of membrane					unknown
g51737.t1	DUF427 domain-containing protein	414	20	8.73e-40								unknown
g48336.t1	predicted protein	384	20	1.3e-40	2	C:GO:0016020; C:GO:0016021	C:membrane; C:integral component of membrane					unknown
g80350.t1	RAP domain-containing protein	889	20	1.52e-20	7	P:GO:0006468; P:GO:0032774; F:GO:0003899; F:GO:0004672; C:GO:0005634; C:GO:0016020; C:GO:0016021	P:protein phosphorylation; P:RNA biosynthetic process; F:DNA-directed 5'-3' RNA polymerase activity; F:protein kinase activity; C:nucleus; C:membrane; C:integral component of membrane					unknown
g36732.t1	---NA---	292										unknown
g76600.t1	predicted protein	614	20	4.91e-32	7	P:GO:0015074; P:GO:0055114; F:GO:0003676; F:GO:0016491; F:GO:0016829; C:GO:0009507; C:GO:0009534	P:DNA integration; P:oxidation-reduction process; F:nucleic acid binding; F:oxidoreductase activity; F:lyase activity; C:chloroplast; C:chloroplast thylakoid					unknown
g76601.t1	---NA---	347										unknown
g13960.t1	RAP domain	1183	20	1.2e-15	1	C:GO:0110165	C:cellular anatomical entity					unknown
g36337.t1	predicted protein	458	20	4.33e-123	2	P:GO:0008152; F:GO:0003824	P:metabolic process; F:catalytic activity					unknown
g18371.t1	---NA---	677										unknown
g4856.t1	predicted protein	430	12	5.11e-14	1	C:GO:0009507	C:chloroplast					unknown
g41583.t1	predicted protein	521	20	1.29e-48	7	P:GO:0055114; P:GO:1901006; F:GO:0003824; F:GO:0003954; F:GO:0050662; C:GO:0016020; C:GO:0016021	P:oxidation-reduction process; P:ubiquinone-6 biosynthetic process; F:catalytic activity; F:NADH dehydrogenase activity; F:coenzyme binding; C:membrane; C:integral component of membrane					unknown
g63251.t1	predicted protein	450	20	1.12e-40	4	P:GO:0035493; F:GO:0000149; C:GO:0009507; C:GO:0009570	P:SNARE complex assembly; F:SNARE binding; C:chloroplast; C:chloroplast stroma					unknown
g62110.t1	cytoplasmic protein	334	12	2.56e-06								unknown
g28796.t1	---NA---	1089										unknown
g82473.t1	predicted protein	824	20	1.8e-89	1	F:GO:0003677	F:DNA binding					unknown
g70473.t1	---NA---	451										unknown
g1576.t1	predicted protein	753	20	8.34e-40	4	P:GO:0055114; F:GO:0016491; C:GO:0016020; C:GO:0016021	P:oxidation-reduction process; F:oxidoreductase activity; C:membrane; C:integral component of membrane					unknown
g58265.t1	---NA---	430										unknown
g43656.t1	Predicted Rossmann fold nucleotide-binding protein	698	20	3.29e-68								unknown
g33932.t1	---NA---	659										unknown
g17302.t1	---NA---	337										unknown
g41552.t1	predicted protein	457	20	1.22e-76	1	F:GO:0016829	F:lyase activity					unknown
g52621.t1	predicted protein	637	20	1.56e-99	4	P:GO:0009966; P:GO:0055114; F:GO:0016491; C:GO:0005737	P:regulation of signal transduction; P:oxidation-reduction process; F:oxidoreductase activity; C:cytoplasm					unknown
g16139.t1	AT2G31890-like protein	1084	20	8.68e-17								unknown
g81034.t1	predicted protein	428	20	1.21e-42								unknown
g3461.t1	hypothetical protein LBMAG39_14980	396	20	6.49e-43								unknown
g19610.t1	DUF55-domain-containing protein	499	20	9.14e-34								unknown
g78051.t1	DUF2130 domain-containing protein	884	20	6.83e-135						K13849	Infectious disease	unknown
g1031.t1	predicted protein (PAP_fibrillin)	425	16	7.54e-13	6	P:GO:0022900; P:GO:0045454; P:GO:0055114; F:GO:0009055; F:GO:0015035; C:GO:0005623	P:electron transport chain; P:cell redox homeostasis; P:oxidation-reduction process; F:electron transfer activity; F:protein disulfide oxidoreductase activity; C:cell					unknown
g28797.t1	predicted protein	463	20	2.28e-64	5	P:GO:0055114; F:GO:0003824; F:GO:0016491; C:GO:0016020; C:GO:0016021	P:oxidation-reduction process; F:catalytic activity; F:oxidoreductase activity; C:membrane; C:integral component of membrane					unknown
g50668.t1	---NA---	522								K03006	Transcription machinery	unknown
g32194.t1	---NA---	559										unknown
g49335.t1	DUF1971 domain-containing protein	370	20	9.64e-13								unknown
g1242.t1	POLO box duplicated region	407	20	3.16e-13								unknown
g9527.t1	predicted protein	331	11	4.86e-23	1	F:GO:0010181	F:FMN binding					unknown
g44275.t1	predicted protein	488	20	2.15e-46	5	P:GO:0055114; F:GO:0003824; F:GO:0016491; C:GO:0016020; C:GO:0016021	P:oxidation-reduction process; F:catalytic activity; F:oxidoreductase activity; C:membrane; C:integral component of membrane					unknown
g23017.t1	---NA---	411										unknown
g10381.t1	predicted protein	562	20	1.33e-70	6	P:GO:0006355; F:GO:0003676; F:GO:0003677; F:GO:0003700; C:GO:0016020; C:GO:0016021	P:regulation of transcription, DNA-templated; F:nucleic acid binding; F:DNA binding; F:DNA-binding transcription factor activity; C:membrane; C:integral component of membrane					unknown
g18169.t1	PF07209 family protein	443	10	7.32e-14								unknown
g53233.t1	---NA---	394										unknown
g15615.t1	DUF393 domain-containing protein	323	20	2.98e-46								unknown
g11697.t1	---NA---	413										unknown
g16243.t1	hypothetical protein	552	20	7.48e-37	7	P:GO:0009058; P:GO:0034356; F:GO:0000309; F:GO:0003824; F:GO:0016887; C:GO:0005634; C:GO:0005737	P:biosynthetic process; P:NAD biosynthesis via nicotinamide riboside salvage pathway; F:nicotinamide-nucleotide adenylyltransferase activity; F:catalytic activity; F:ATPase activity; C:nucleus; C:cytoplasm					unknown
g37239.t1	---NA---	529								K03006	Transcription	unknown
g50140.t1	---NA---	545								K05369	Porphyrin and chlorophyll metabolism	unknown
g42069.t1	predicted protein	677	20	5.65e-57	1	C:GO:0110165	C:cellular anatomical entity					unknown
g60168.t1	---NA---	433										unknown
g10556.t1	hypothetical protein Edafosvirus19_26	577	2	2.01e-06	3	P:GO:0016310; F:GO:0005524; F:GO:0016301	P:phosphorylation; F:ATP binding; F:kinase activity					unknown
g75242.t1	---NA---	443										unknown
g44079.t1	unnamed protein product	822	1	4.24e-31								unknown
g20067.t1	predicted protein	637	20	1.62e-43	4	P:GO:0055114; F:GO:0016491; C:GO:0009507; C:GO:0009534	P:oxidation-reduction process; F:oxidoreductase activity; C:chloroplast; C:chloroplast thylakoid					unknown
g35787.t1	---NA---	614										unknown
g20976.t1	DUF3598 family protein	479	20	3.14e-46								unknown
g66995.t1	alpha/beta hydrolase	444	20	9.92e-23	3	P:GO:0009058; F:GO:0016787; F:GO:0016788	P:biosynthetic process; F:hydrolase activity; F:hydrolase activity, acting on ester bonds					unknown
g45892.t1	---NA---	483										unknown
g63785.t1	predicted protein	643	12	4.42e-80	8	P:GO:0006508; P:GO:0055114; F:GO:0003824; F:GO:0004222; F:GO:0046872; F:GO:0051213; C:GO:0016020; C:GO:0016021	P:proteolysis; P:oxidation-reduction process; F:catalytic activity; F:metalloendopeptidase activity; F:metal ion binding; F:dioxygenase activity; C:membrane; C:integral component of membrane					unknown
g22667.t1	predicted protein	712	12	1.5e-36	5	P:GO:0043213; P:GO:1901998; F:GO:0019534; C:GO:0016020; C:GO:0016021	P:bacteriocin transport; P:toxin transport; F:toxin transmembrane transporter activity; C:membrane; C:integral component of membrane					unknown
g4125.t1	RNA-binding protein	1160	20	3.86177e-38	4	P:GO:0006468; F:GO:0004672; C:GO:0016020; C:GO:0016021	P:protein phosphorylation; F:protein kinase activity; C:membrane; C:integral component of membrane					unknown
g22129.t1	---NA---	273										unknown
g80923.t1	RNA-binding protein	1120	20	5.87436e-42	7	P:GO:0006468; P:GO:0090305; F:GO:0004519; F:GO:0004672; C:GO:0005634; C:GO:0016020; C:GO:0016021	P:protein phosphorylation; P:nucleic acid phosphodiester bond hydrolysis; F:endonuclease activity; F:protein kinase activity; C:nucleus; C:membrane; C:integral component of membrane					unknown
g10842.t1	predicted protein	630	10	2.02061e-27	1	F:GO:0005515	F:protein binding					unknown
g61017.t1	predicted protein	595	20	2.44686e-35	2	F:GO:0005515; C:GO:0110165	F:protein binding; C:cellular anatomical entity					unknown
g63085.t1	---NA---	1308			2	P:GO:0006629; F:GO:0008081	P:lipid metabolic process; F:phosphoric diester hydrolase activity			K01126	Lipid metabolism	unknown
g81998.t1	---NA---	958										unknown
g49329.t1	---NA---	287										unknown
g32027.t1	RNA-binding protein	829	20	2.74503e-34	4	P:GO:0006468; F:GO:0004672; C:GO:0016020; C:GO:0016021	P:protein phosphorylation; F:protein kinase activity; C:membrane; C:integral component of membrane					unknown
g14165.t1	predicted protein	402	20	3.1151e-66								unknown
g46446.t1	hypothetical protein EON65_16790	610	1	6.36214e-07	1	P:GO:0006629	P:lipid metabolic process					unknown
g31867.t1	predicted protein	597	20	5.48706e-74	3	P:GO:0032259; F:GO:0005488; F:GO:0008168	P:methylation; F:binding; F:methyltransferase activity					unknown
g4673.t1	RCC1 repeat domain protein	833	20	1.73722e-100	5	P:GO:0008150; F:GO:0003674; F:GO:0005509; C:GO:0016020; C:GO:0016021	P:biological_process; F:molecular_function; F:calcium ion binding; C:membrane; C:integral component of membrane					unknown
g54603.t1	TIGR00266 family protein	517	20	1.22645e-82	1	F:GO:0003677	F:DNA binding					unknown
g23020.t1	YciI family protein	399	20	1.48005e-17								unknown
g3495.t1	NAD(P)-binding protein	349	20	1.59321e-07	1	F:GO:0016853	F:isomerase activity					unknown
g21643.t1	predicted protein	378	20	4.3566e-37	1	P:GO:0008152	P:metabolic process					unknown
g43266.t1	predicted protein	567	4	1.71425e-08	5	P:GO:0099402; C:GO:0005739; C:GO:0009706; C:GO:0016020; C:GO:0016021	P:plant organ development; C:mitochondrion; C:chloroplast inner membrane; C:membrane; C:integral component of membrane					unknown
g2221.t1	predicted protein	551	17	8.46384e-82	8	P:GO:0000413; P:GO:0006508; F:GO:0003755; F:GO:0004180; F:GO:0008236; F:GO:0016853; C:GO:0016020; C:GO:0016021	P:protein peptidyl-prolyl isomerization; P:proteolysis; F:peptidyl-prolyl cis-trans isomerase activity; F:carboxypeptidase activity; F:serine-type peptidase activity; F:isomerase activity; C:membrane; C:integral component of membrane					unknown
g8058.t1	---NA---	336										unknown
g59327.t1	alpha/beta fold hydrolase	604	20	7.24227e-116	4	F:GO:0004806; F:GO:0016787; F:GO:0018768; F:GO:0102139	F:triglyceride lipase activity; F:hydrolase activity; F:2-hydroxy-6-oxo-6-(2'-aminophenyl)hexa-2,4-dienoate hydrolase activity; F:2-hydroxy-6-oxo-6-(2'-aminophenyl)-hexa-2,4dienoate hydrolase activity					unknown
g24232.t1	DUF3386 domain-containing protein	959	20	2.59446e-74								unknown
g78970.t1	---NA---	239										unknown
g43526.t1	---NA---	242										unknown
g2902.t1	---NA---	211										unknown
g43581.t1	---NA---	246										unknown
g76522.t1	---NA---	216										unknown
g10582.t1	---NA---	187										unknown
g46486.t1	---NA---	203										unknown
g68001.t1	---NA---	215										unknown
g78397.t1	---NA---	188										unknown
g59946.t1	---NA---	185										unknown
g73422.t1	---NA---	246										unknown
g12524.t1	---NA---	146										unknown
g46184.t1	---NA---	159										unknown
g4103.t1	---NA---	202										unknown

## Sheet: Table S9
Supplementary Table S9. Result of differentially expressed genes (DEGs) analysis for each time-point using DESeq2 (padj < 0.05 and |log2 (fold change)| > 1).
Condition	GeneID	baseMean	log2FoldChange	lfcSE	stat	pvalue	padj
CL0 vs. HL0	g11004.t1	79.4243	-1.72093	0.345176	-4.98567	6.17486e-07	0.000100389
CL0 vs. HL0	g12069.t1	116.372	1.06858	0.233366	4.57898	4.6724e-06	0.000603061
CL0 vs. HL0	g13185.t1	19827.4	-1.1666	0.0792356	-14.7231	4.58032e-49	7.74441e-45
CL0 vs. HL0	g13187.t1	4094.12	-1.21495	0.120082	-10.1177	4.61001e-24	9.74326e-21
CL0 vs. HL0	g13188.t1	9458	-1.10938	0.100498	-11.0387	2.48471e-28	7.00193e-25
CL0 vs. HL0	g13189.t1	165169	-1.16071	0.100298	-11.5726	5.67349e-31	1.91855e-27
CL0 vs. HL0	g13190.t1	1187.33	-1.13423	0.1298	-8.73829	2.36674e-18	2.85835e-15
CL0 vs. HL0	g17146.t1	144.427	1.38497	0.20065	6.90241	5.11269e-12	2.27488e-09
CL0 vs. HL0	g20922.t1	85.1431	-2.15104	0.635661	-3.38394	0.000714547	0.0441148
CL0 vs. HL0	g24152.t1	39.4708	-1.63548	0.349649	-4.67749	2.90402e-06	0.000402469
CL0 vs. HL0	g24575.t1	603.778	1.0155	0.161836	6.27488	3.49897e-10	1.16001e-07
CL0 vs. HL0	g25241.t1	115.212	1.08923	0.210896	5.16476	2.40749e-07	4.2402e-05
CL0 vs. HL0	g3778.t1	84.3348	-1.07777	0.256149	-4.20757	2.58128e-05	0.00279771
CL0 vs. HL0	g39514.t1	1656.55	-2.75068	0.575443	-4.78011	1.75202e-06	0.000257592
CL0 vs. HL0	g42233.t1	171.241	-1.74244	0.488447	-3.56731	0.000360664	0.0258394
CL0 vs. HL0	g4553.t1	444.59	1.04309	0.179303	5.81747	5.97465e-09	1.57843e-06
CL0 vs. HL0	g4554.t1	4331.58	1.01447	0.224483	4.51912	6.20975e-06	0.000777736
CL0 vs. HL0	g47555.t1	1063.91	1.0695	0.125401	8.52862	1.48105e-17	1.47304e-14
CL0 vs. HL0	g47556.t1	65.5898	1.12281	0.276919	4.05465	5.02102e-05	0.00496464
CL0 vs. HL0	g47798.t1	34.9456	-2.67348	0.481903	-5.54777	2.89341e-08	6.35348e-06
CL0 vs. HL0	g49318.t1	138.859	-1.05412	0.198224	-5.31785	1.05001e-07	1.95094e-05
CL0 vs. HL0	g49803.t1	31.9162	-3.10517	0.543627	-5.71194	1.11693e-08	2.86136e-06
CL0 vs. HL0	g50930.t1	149.897	-1.08834	0.194005	-5.60984	2.02508e-08	4.75556e-06
CL0 vs. HL0	g56111.t1	98.0582	1.15672	0.248201	4.66041	3.15583e-06	0.00042687
CL0 vs. HL0	g56342.t1	887.752	-3.40469	0.492634	-6.91119	4.80614e-12	2.19628e-09
CL0 vs. HL0	g56944.t1	1901.8	-1.1342	0.0893921	-12.6879	6.90342e-37	3.89077e-33
CL0 vs. HL0	g59025.t1	411.628	-1.16975	0.132011	-8.861	7.92983e-19	1.21889e-15
CL0 vs. HL0	g59026.t1	39.6242	-1.45432	0.346262	-4.20006	2.66849e-05	0.00287381
CL0 vs. HL0	g59316.t1	95.4946	1.20212	0.218339	5.50577	3.6756e-08	7.96758e-06
CL0 vs. HL0	g6036.t1	81.2259	-1.06575	0.246809	-4.31809	1.57383e-05	0.00184794
CL0 vs. HL0	g61495.t1	3335.33	1.01432	0.117765	8.61306	7.11348e-18	7.51717e-15
CL0 vs. HL0	g62702.t1	225.285	1.02357	0.178958	5.71963	1.06758e-08	2.77702e-06
CL0 vs. HL0	g64062.t1	16688.6	-1.09475	0.0813188	-13.4624	2.60376e-41	2.20122e-37
CL0 vs. HL0	g64089.t1	53.8556	-2.13422	0.378654	-5.63635	1.73696e-08	4.19549e-06
CL0 vs. HL0	g681.t1	80.7973	1.04805	0.234581	4.46775	7.90454e-06	0.000960222
CL0 vs. HL0	g68124.t1	176.872	-2.00838	0.229282	-8.75942	1.9626e-18	2.55258e-15
CL0 vs. HL0	g69489.t1	465.245	-1.08297	0.114901	-9.42526	4.29046e-21	8.06035e-18
CL0 vs. HL0	g72521.t1	21817.1	-1.14323	0.104057	-10.9865	4.43668e-28	1.07165e-24
CL0 vs. HL0	g73351.t1	72.1729	-1.39166	0.250135	-5.56365	2.64184e-08	5.87739e-06
CL0 vs. HL0	g73352.t1	956.902	-1.11301	0.271708	-4.09635	4.19721e-05	0.00424949
CL0 vs. HL0	g74442.t1	18730.5	-1.16033	0.0934905	-12.4112	2.27324e-35	9.609e-32
CL0 vs. HL0	g77037.t1	128.053	-1.22227	0.206211	-5.92726	3.08039e-09	8.68054e-07
CL0 vs. HL0	g77040.t1	83.1296	-1.1233	0.231104	-4.86059	1.17038e-06	0.000181548
CL0 vs. HL0	g77707.t1	694.408	-1.06926	0.145287	-7.35966	1.84383e-13	1.03918e-10
CL0 vs. HL0	g79479.t1	1722.7	-1.76863	0.393184	-4.49823	6.85228e-06	0.0008519
CL0 vs. HL0	g82358.t1	49.3218	-4.7329	0.837103	-5.6539	1.56846e-08	3.84341e-06
CL0.5 vs. HL0.5	g10230.t1	89.8309	-2.23429	0.264611	-8.44369	3.07474e-17	5.42115e-15
CL0.5 vs. HL0.5	g11004.t1	413.419	-3.15291	0.699183	-4.50942	6.50065e-06	0.000261976
CL0.5 vs. HL0.5	g11624.t1	533.541	3.20546	0.168606	19.0115	1.36882e-80	2.5743e-77
CL0.5 vs. HL0.5	g11783.t1	40.795	-1.45759	0.337254	-4.32193	1.54673e-05	0.000548848
CL0.5 vs. HL0.5	g11795.t1	130.157	-1.16661	0.200465	-5.81953	5.90117e-09	3.99533e-07
CL0.5 vs. HL0.5	g12069.t1	101.332	1.00488	0.223705	4.492	7.05567e-06	0.000279682
CL0.5 vs. HL0.5	g12123.t1	1363.84	1.66683	0.106355	15.6724	2.33756e-55	3.04351e-52
CL0.5 vs. HL0.5	g12131.t1	139.2	1.55868	0.228387	6.82473	8.80926e-12	8.61882e-10
CL0.5 vs. HL0.5	g12301.t1	2439.83	-1.07576	0.245278	-4.38586	1.15527e-05	0.00042976
CL0.5 vs. HL0.5	g12314.t1	9920.45	2.19574	0.245065	8.95982	3.25199e-19	6.40037e-17
CL0.5 vs. HL0.5	g1392.t1	108.074	-1.38079	0.215484	-6.40785	1.47589e-10	1.24904e-08
CL0.5 vs. HL0.5	g14130.t1	340.062	-1.69961	0.158169	-10.7455	6.22063e-27	2.19355e-24
CL0.5 vs. HL0.5	g14164.t1	107.745	1.37894	0.214688	6.42301	1.33606e-10	1.13639e-08
CL0.5 vs. HL0.5	g14414.t1	84.3322	1.97783	0.305138	6.48174	9.06724e-11	7.95193e-09
CL0.5 vs. HL0.5	g14448.t1	459.006	6.5014	0.296755	21.9083	2.16386e-106	4.57819e-103
CL0.5 vs. HL0.5	g14577.t1	7563.11	1.11241	0.10485	10.6095	2.69055e-26	9.10805e-24
CL0.5 vs. HL0.5	g14702.t1	52.513	-1.51224	0.315984	-4.78582	1.70287e-06	7.76892e-05
CL0.5 vs. HL0.5	g15525.t1	86.7115	-1.20044	0.241247	-4.97599	6.49143e-07	3.20332e-05
CL0.5 vs. HL0.5	g1583.t1	66.5319	-2.4296	0.298501	-8.13932	3.97508e-16	6.28805e-14
CL0.5 vs. HL0.5	g16081.t1	268.123	1.05999	0.178999	5.92177	3.18502e-09	2.20039e-07
CL0.5 vs. HL0.5	g16084.t1	72.1582	-1.11679	0.286545	-3.89744	9.72168e-05	0.00265831
CL0.5 vs. HL0.5	g16411.t1	173.035	-1.20998	0.204107	-5.92815	3.06372e-09	2.12527e-07
CL0.5 vs. HL0.5	g16558.t1	79.9005	-1.07999	0.252231	-4.28174	1.85441e-05	0.000635378
CL0.5 vs. HL0.5	g17042.t1	30.2399	-1.14987	0.375951	-3.05856	0.00222406	0.0349206
CL0.5 vs. HL0.5	g17056.t1	577.771	-1.16267	0.110373	-10.5341	6.01699e-26	1.92158e-23
CL0.5 vs. HL0.5	g18283.t1	38.7361	-1.77831	0.352961	-5.03827	4.69768e-07	2.38063e-05
CL0.5 vs. HL0.5	g18296.t1	68.1318	-1.34397	0.270239	-4.97324	6.58423e-07	3.23967e-05
CL0.5 vs. HL0.5	g18321.t1	526.103	-1.80225	0.326009	-5.52821	3.2352e-08	1.98402e-06
CL0.5 vs. HL0.5	g19011.t1	793.741	1.27433	0.120424	10.5821	3.60946e-26	1.19792e-23
CL0.5 vs. HL0.5	g19697.t1	120.577	1.15321	0.214108	5.3861	7.20014e-08	4.15937e-06
CL0.5 vs. HL0.5	g2034.t1	2020.35	-1.19352	0.0906856	-13.1611	1.46971e-39	9.21348e-37
CL0.5 vs. HL0.5	g20401.t1	98.2099	-1.05894	0.238124	-4.44702	8.70703e-06	0.000336473
CL0.5 vs. HL0.5	g20488.t1	65.7458	4.44445	0.450082	9.87476	5.35628e-23	1.48624e-20
CL0.5 vs. HL0.5	g20489.t1	57.3707	2.74481	0.353685	7.76061	8.45206e-15	1.13539e-12
CL0.5 vs. HL0.5	g20922.t1	261.655	-4.05417	0.506773	-7.99998	1.24444e-15	1.86402e-13
CL0.5 vs. HL0.5	g21497.t1	46.7995	-1.03764	0.303354	-3.42055	0.000624957	0.0124741
CL0.5 vs. HL0.5	g2249.t1	132.383	3.57095	0.281409	12.6895	6.75781e-37	3.81276e-34
CL0.5 vs. HL0.5	g22789.t1	318.917	4.3742	0.373224	11.72	1.00613e-31	4.48151e-29
CL0.5 vs. HL0.5	g22797.t1	75.84	3.5115	0.33599	10.4512	1.44679e-25	4.45244e-23
CL0.5 vs. HL0.5	g23119.t1	477.907	1.01003	0.13261	7.61656	2.60534e-14	3.31564e-12
CL0.5 vs. HL0.5	g23172.t1	180.593	1.09044	0.195308	5.58318	2.36166e-08	1.47504e-06
CL0.5 vs. HL0.5	g24179.t1	75.5837	1.06166	0.317337	3.34554	0.000821238	0.0156183
CL0.5 vs. HL0.5	g2429.t1	6932.78	1.99702	0.253412	7.88052	3.26031e-15	4.63731e-13
CL0.5 vs. HL0.5	g24393.t1	181.082	2.07897	0.181308	11.4665	1.94431e-30	7.83557e-28
CL0.5 vs. HL0.5	g24575.t1	542.065	1.03949	0.161341	6.44283	1.17263e-10	1.01265e-08
CL0.5 vs. HL0.5	g25191.t1	271.817	-1.67229	0.178888	-9.34828	8.90821e-21	2.03757e-18
CL0.5 vs. HL0.5	g26121.t1	154.954	-2.48168	0.213217	-11.6392	2.604e-31	1.13014e-28
CL0.5 vs. HL0.5	g26380.t1	53.5662	-1.0073	0.290802	-3.46388	0.000532445	0.0110229
CL0.5 vs. HL0.5	g26434.t1	360.628	2.6238	0.17631	14.8818	4.32953e-50	4.88544e-47
CL0.5 vs. HL0.5	g27066.t1	272.731	-1.22926	0.161235	-7.62401	2.45917e-14	3.15333e-12
CL0.5 vs. HL0.5	g27999.t1	56.171	1.0023	0.291543	3.43792	0.000586203	0.0119113
CL0.5 vs. HL0.5	g28379.t1	316.244	-1.31398	0.177731	-7.39312	1.43425e-13	1.66275e-11
CL0.5 vs. HL0.5	g30016.t1	50.6678	2.10202	0.349091	6.02141	1.72904e-09	1.26692e-07
CL0.5 vs. HL0.5	g30852.t1	2391.15	1.60943	0.358249	4.49248	7.03983e-06	0.000279682
CL0.5 vs. HL0.5	g31854.t1	474.26	-1.47918	0.155414	-9.51767	1.77099e-21	4.34432e-19
CL0.5 vs. HL0.5	g32061.t1	81.5125	-1.75289	0.263939	-6.64125	3.1104e-11	2.84577e-09
CL0.5 vs. HL0.5	g32379.t1	57.6707	3.66638	0.383794	9.55299	1.26008e-21	3.13649e-19
CL0.5 vs. HL0.5	g33284.t1	277.594	1.19488	0.150695	7.9291	2.20735e-15	3.1933e-13
CL0.5 vs. HL0.5	g33591.t1	203.566	-1.17437	0.171408	-6.8513	7.31843e-12	7.20185e-10
CL0.5 vs. HL0.5	g33808.t1	1627.36	1.02404	0.140643	7.28109	3.31129e-13	3.73646e-11
CL0.5 vs. HL0.5	g33881.t1	72.9607	-1.34948	0.264058	-5.11053	3.21253e-07	1.68345e-05
CL0.5 vs. HL0.5	g34113.t1	272.403	-1.2298	0.145856	-8.43157	3.41054e-17	5.95121e-15
CL0.5 vs. HL0.5	g34215.t1	687.359	-1.33992	0.116053	-11.5458	7.75497e-31	3.20148e-28
CL0.5 vs. HL0.5	g34401.t1	57.0128	1.00938	0.284373	3.5495	0.000385966	0.0084078
CL0.5 vs. HL0.5	g34950.t1	1687.6	-1.2617	0.122684	-10.2841	8.31171e-25	2.42559e-22
CL0.5 vs. HL0.5	g3523.t1	100.925	-1.66546	0.234768	-7.0941	1.30196e-12	1.3603e-10
CL0.5 vs. HL0.5	g35499.t1	357.841	1.36557	0.164108	8.32116	8.71055e-17	1.45975e-14
CL0.5 vs. HL0.5	g35908.t1	15879.9	3.08763	0.0788355	39.1655	0	0
CL0.5 vs. HL0.5	g36506.t1	76.7966	-1.51938	0.273891	-5.54739	2.89968e-08	1.7978e-06
CL0.5 vs. HL0.5	g36557.t1	647.563	1.29701	0.124132	10.4486	1.48641e-25	4.49268e-23
CL0.5 vs. HL0.5	g3670.t1	645.412	-1.13477	0.107475	-10.5585	4.64018e-26	1.51038e-23
CL0.5 vs. HL0.5	g37900.t1	200.331	-1.10986	0.174172	-6.37219	1.86345e-10	1.56143e-08
CL0.5 vs. HL0.5	g38155.t1	34.6601	-2.08031	0.419567	-4.95823	7.1137e-07	3.47996e-05
CL0.5 vs. HL0.5	g38156.t1	64.3715	-2.30412	0.300216	-7.67488	1.6557e-14	2.17243e-12
CL0.5 vs. HL0.5	g38170.t1	2717.4	1.19909	0.0964476	12.4325	1.74075e-35	9.20749e-33
CL0.5 vs. HL0.5	g38590.t1	495.041	1.46384	0.162917	8.98521	2.58229e-19	5.1421e-17
CL0.5 vs. HL0.5	g38591.t1	4451.63	1.30899	0.0938397	13.9492	3.18209e-44	2.56477e-41
CL0.5 vs. HL0.5	g39225.t1	133.156	3.329	0.263289	12.6439	1.20913e-36	6.60185e-34
CL0.5 vs. HL0.5	g39514.t1	4521.61	-4.07103	0.263976	-15.422	1.16477e-53	1.40821e-50
CL0.5 vs. HL0.5	g39681.t1	246.863	-1.21839	0.15596	-7.81215	5.62184e-15	7.79961e-13
CL0.5 vs. HL0.5	g39904.t1	188.755	-1.27776	0.201624	-6.33731	2.33817e-10	1.93999e-08
CL0.5 vs. HL0.5	g40310.t1	80.4386	3.90027	0.350474	11.1286	9.1076e-29	3.50353e-26
CL0.5 vs. HL0.5	g40352.t1	648.875	-1.84425	0.137258	-13.4364	3.70085e-41	2.61002e-38
CL0.5 vs. HL0.5	g40353.t1	746.501	-1.88232	0.114855	-16.3887	2.30477e-60	3.54641e-57
CL0.5 vs. HL0.5	g4044.t1	718.91	1.54927	0.163607	9.46945	2.8133e-21	6.523e-19
CL0.5 vs. HL0.5	g40749.t1	327.8	-1.00516	0.142072	-7.07498	1.49473e-12	1.55213e-10
CL0.5 vs. HL0.5	g40943.t1	1473.4	1.10663	0.100564	11.0042	3.64667e-28	1.34182e-25
CL0.5 vs. HL0.5	g4115.t1	383.029	1.43237	0.160853	8.90483	5.34656e-19	1.02836e-16
CL0.5 vs. HL0.5	g4116.t1	6946.87	3.87013	0.282686	13.6906	1.15626e-42	8.89587e-40
CL0.5 vs. HL0.5	g41375.t1	61.0665	-1.32995	0.296288	-4.48872	7.16509e-06	0.000282636
CL0.5 vs. HL0.5	g41705.t1	34.0009	-1.45546	0.37556	-3.87544	0.00010643	0.00286397
CL0.5 vs. HL0.5	g42093.t1	730.399	-1.07893	0.123328	-8.74839	2.16419e-18	4.07012e-16
CL0.5 vs. HL0.5	g42233.t1	360.468	-2.94852	0.202764	-14.5416	6.60023e-48	6.20641e-45
CL0.5 vs. HL0.5	g43083.t1	1019.44	1.47439	0.100999	14.5981	2.88924e-48	2.87667e-45
CL0.5 vs. HL0.5	g43093.t1	59.0886	-1.09988	0.287367	-3.82744	0.000129482	0.0033769
CL0.5 vs. HL0.5	g43571.t1	128.033	-1.50228	0.202098	-7.4334	1.05842e-13	1.25279e-11
CL0.5 vs. HL0.5	g4362.t1	34.9566	-1.31032	0.401935	-3.26002	0.00111405	0.0200173
CL0.5 vs. HL0.5	g44046.t1	1317.92	1.05452	0.111011	9.49929	2.11325e-21	5.10984e-19
CL0.5 vs. HL0.5	g44048.t1	2314.37	4.07804	0.563048	7.24279	4.39541e-13	4.89452e-11
CL0.5 vs. HL0.5	g4552.t1	5019.53	1.07752	0.131857	8.17187	3.03651e-16	4.89485e-14
CL0.5 vs. HL0.5	g4553.t1	430.007	1.02815	0.176734	5.81749	5.97365e-09	4.02431e-07
CL0.5 vs. HL0.5	g4554.t1	3858.45	1.00489	0.133897	7.505	6.14272e-14	7.64497e-12
CL0.5 vs. HL0.5	g46585.t1	163.769	-2.9797	0.24434	-12.1949	3.3087e-34	1.69706e-31
CL0.5 vs. HL0.5	g47555.t1	874.052	1.06055	0.135842	7.80725	5.84471e-15	8.04289e-13
CL0.5 vs. HL0.5	g47556.t1	50.6569	1.10954	0.319398	3.47386	0.000513029	0.0107204
CL0.5 vs. HL0.5	g47561.t1	54.8061	-1.78431	0.348171	-5.12481	2.97833e-07	1.57044e-05
CL0.5 vs. HL0.5	g47798.t1	88.2948	-4.4201	0.375906	-11.7585	6.38354e-32	2.92021e-29
CL0.5 vs. HL0.5	g48334.t1	49.0075	-1.51557	0.351033	-4.31746	1.57837e-05	0.000556574
CL0.5 vs. HL0.5	g49745.t1	42.125	3.1285	0.402111	7.7802	7.24086e-15	9.88377e-13
CL0.5 vs. HL0.5	g49803.t1	65.2272	-4.51699	0.461798	-9.78131	1.35452e-22	3.58229e-20
CL0.5 vs. HL0.5	g49804.t1	56.2798	-4.61044	0.500171	-9.21774	3.03434e-20	6.63498e-18
CL0.5 vs. HL0.5	g49809.t1	525.868	-1.2209	0.152033	-8.03045	9.71171e-16	1.46768e-13
CL0.5 vs. HL0.5	g49811.t1	56.9676	-1.42709	0.297865	-4.79105	1.65909e-06	7.58966e-05
CL0.5 vs. HL0.5	g49942.t1	78.4876	-1.92893	0.269221	-7.16487	7.78583e-13	8.28824e-11
CL0.5 vs. HL0.5	g50786.t1	490.987	-1.2171	0.148126	-8.21664	2.0929e-16	3.4062e-14
CL0.5 vs. HL0.5	g51104.t1	79.9248	3.89036	0.350991	11.0839	1.50146e-28	5.64751e-26
CL0.5 vs. HL0.5	g51144.t1	48.0785	1.11307	0.312471	3.56215	0.000367824	0.00809596
CL0.5 vs. HL0.5	g51835.t1	2255.34	-1.01666	0.100645	-10.1015	5.4406e-24	1.56081e-21
CL0.5 vs. HL0.5	g52423.t1	1653.08	1.62293	0.28152	5.76489	8.17131e-09	5.42383e-07
CL0.5 vs. HL0.5	g52667.t1	40.1539	-1.29364	0.37784	-3.42379	0.000617547	0.0123699
CL0.5 vs. HL0.5	g5271.t1	35.9704	-1.79823	0.37685	-4.77174	1.82643e-06	8.22186e-05
CL0.5 vs. HL0.5	g52735.t1	46.9586	-2.43006	0.361176	-6.72819	1.71788e-11	1.61538e-09
CL0.5 vs. HL0.5	g5279.t1	840.768	5.22258	0.405337	12.8845	5.50073e-38	3.21053e-35
CL0.5 vs. HL0.5	g54880.t1	48.6087	-1.1089	0.314672	-3.524	0.00042509	0.00916571
CL0.5 vs. HL0.5	g54948.t1	97.8748	-1.60226	0.28518	-5.6184	1.92737e-08	1.21274e-06
CL0.5 vs. HL0.5	g5523.t1	522.494	-1.5764	0.132871	-11.8641	1.81778e-32	8.5466e-30
CL0.5 vs. HL0.5	g5539.t1	50.6003	-2.50871	0.356107	-7.04482	1.85699e-12	1.90494e-10
CL0.5 vs. HL0.5	g56097.t1	2313.22	-1.12644	0.0853398	-13.1995	8.8338e-40	5.7508e-37
CL0.5 vs. HL0.5	g56111.t1	80.0351	1.02272	0.249391	4.10086	4.11626e-05	0.0012512
CL0.5 vs. HL0.5	g56144.t1	59.2577	-1.77127	0.291265	-6.08128	1.19224e-09	9.04924e-08
CL0.5 vs. HL0.5	g56145.t1	41.2384	-1.86162	0.344474	-5.40425	6.50803e-08	3.80446e-06
CL0.5 vs. HL0.5	g56265.t1	41.5925	-1.60685	0.342361	-4.69343	2.68656e-06	0.000117805
CL0.5 vs. HL0.5	g56342.t1	1851.43	-4.40175	0.151565	-29.042	1.94401e-185	1.64522e-181
CL0.5 vs. HL0.5	g56523.t1	339.243	-1.05955	0.140447	-7.54414	4.55273e-14	5.75071e-12
CL0.5 vs. HL0.5	g56953.t1	83.9749	-1.36712	0.247443	-5.525	3.29479e-08	2.01327e-06
CL0.5 vs. HL0.5	g57015.t1	499.521	1.0262	0.131306	7.81533	5.48179e-15	7.73206e-13
CL0.5 vs. HL0.5	g57678.t1	34.4111	-1.38834	0.395897	-3.50683	0.000453475	0.00969131
CL0.5 vs. HL0.5	g57700.t1	1900.29	1.08737	0.140809	7.72229	1.1426e-14	1.5228e-12
CL0.5 vs. HL0.5	g57729.t1	8557.66	1.07624	0.123734	8.69804	3.37671e-18	6.21242e-16
CL0.5 vs. HL0.5	g58646.t1	35.7217	-1.28201	0.354043	-3.62107	0.000293391	0.00670168
CL0.5 vs. HL0.5	g59055.t1	606.751	-1.51514	0.116767	-12.9758	1.67798e-38	1.01434e-35
CL0.5 vs. HL0.5	g59060.t1	118.15	-1.1473	0.207439	-5.53077	3.18826e-08	1.96235e-06
CL0.5 vs. HL0.5	g59316.t1	82.3307	1.33237	0.254326	5.23882	1.61606e-07	8.85225e-06
CL0.5 vs. HL0.5	g59710.t1	1399.68	1.53148	0.132042	11.5984	4.1979e-31	1.77634e-28
CL0.5 vs. HL0.5	g60144.t1	275.609	-1.57847	0.211438	-7.46539	8.30527e-14	1.00411e-11
CL0.5 vs. HL0.5	g60145.t1	2585.18	-1.6399	0.249617	-6.56966	5.04304e-11	4.54035e-09
CL0.5 vs. HL0.5	g60530.t1	238.126	-1.18404	0.157904	-7.49845	6.45761e-14	7.97822e-12
CL0.5 vs. HL0.5	g60531.t1	289.766	-1.47343	0.15417	-9.55718	1.21008e-21	3.05699e-19
CL0.5 vs. HL0.5	g60550.t1	828.309	1.0374	0.127128	8.16029	3.34212e-16	5.33667e-14
CL0.5 vs. HL0.5	g61030.t1	128.96	-1.3019	0.222342	-5.85537	4.7596e-09	3.24843e-07
CL0.5 vs. HL0.5	g61063.t1	99.793	-1.12543	0.225035	-5.00112	5.69985e-07	2.85431e-05
CL0.5 vs. HL0.5	g6149.t1	1853.16	3.52781	0.419234	8.41489	3.93265e-17	6.79226e-15
CL0.5 vs. HL0.5	g61495.t1	2695.41	1.11749	0.117966	9.47305	2.71786e-21	6.38924e-19
CL0.5 vs. HL0.5	g63017.t1	240.385	-1.4336	0.187811	-7.63322	2.28961e-14	2.95831e-12
CL0.5 vs. HL0.5	g63557.t1	40.1305	-1.03407	0.346925	-2.98066	0.00287626	0.0427799
CL0.5 vs. HL0.5	g6366.t1	367.562	-1.12026	0.165579	-6.7657	1.32668e-11	1.26867e-09
CL0.5 vs. HL0.5	g64089.t1	103.647	-2.76185	0.280181	-9.85741	6.36737e-23	1.73829e-20
CL0.5 vs. HL0.5	g64404.t1	37.4495	-1.03521	0.346699	-2.98591	0.00282738	0.0423132
CL0.5 vs. HL0.5	g64807.t1	38.4719	1.36135	0.345148	3.94425	8.00496e-05	0.00224697
CL0.5 vs. HL0.5	g6570.t1	94.11	-1.13239	0.229964	-4.9242	8.47071e-07	4.08476e-05
CL0.5 vs. HL0.5	g65933.t1	116.778	-2.57642	0.26707	-9.64701	5.06109e-22	1.29794e-19
CL0.5 vs. HL0.5	g66195.t1	31.4501	1.35231	0.385355	3.50924	0.000449383	0.00962817
CL0.5 vs. HL0.5	g66952.t1	47.414	1.43603	0.326161	4.40284	1.06843e-05	0.000402766
CL0.5 vs. HL0.5	g67186.t1	901.869	-2.50645	0.275439	-9.09982	9.04794e-20	1.87561e-17
CL0.5 vs. HL0.5	g67650.t1	75.6267	-1.20466	0.250815	-4.80299	1.56313e-06	7.18954e-05
CL0.5 vs. HL0.5	g6777.t1	120.17	4.08909	0.289506	14.1244	2.68821e-45	2.27504e-42
CL0.5 vs. HL0.5	g67900.t1	34.2249	-1.55053	0.368906	-4.20304	2.63358e-05	0.000853945
CL0.5 vs. HL0.5	g681.t1	78.259	1.01605	0.256998	3.95354	7.70021e-05	0.00216501
CL0.5 vs. HL0.5	g68314.t1	62.9005	-1.55207	0.32236	-4.81472	1.47404e-06	6.79824e-05
CL0.5 vs. HL0.5	g68681.t1	165.566	4.30314	0.265259	16.2224	3.50192e-59	4.93946e-56
CL0.5 vs. HL0.5	g69014.t1	136.816	3.4419	0.255769	13.4571	2.7975e-41	2.05872e-38
CL0.5 vs. HL0.5	g70469.t1	14367.6	2.69096	0.0942116	28.563	1.93925e-179	1.09413e-175
CL0.5 vs. HL0.5	g71060.t1	66.8349	-1.00593	0.264813	-3.79865	0.000145484	0.00372948
CL0.5 vs. HL0.5	g71104.t1	351.455	-1.13843	0.137527	-8.27788	1.25388e-16	2.0605e-14
CL0.5 vs. HL0.5	g71459.t1	471.292	1.36143	0.129858	10.4841	1.02266e-25	3.20546e-23
CL0.5 vs. HL0.5	g71533.t1	81.2529	-1.13233	0.250749	-4.51578	6.3083e-06	0.000254848
CL0.5 vs. HL0.5	g72867.t1	30.0874	1.81949	0.402919	4.51577	6.3087e-06	0.000254848
CL0.5 vs. HL0.5	g72871.t1	455.341	3.07366	0.16767	18.3316	4.62846e-75	7.83413e-72
CL0.5 vs. HL0.5	g7305.t1	42.2041	-1.13308	0.338621	-3.34616	0.000819398	0.0156008
CL0.5 vs. HL0.5	g73192.t1	36.0118	-1.28979	0.352361	-3.66042	0.000251801	0.00593591
CL0.5 vs. HL0.5	g73351.t1	138.943	-1.10834	0.206623	-5.36406	8.13696e-08	4.65291e-06
CL0.5 vs. HL0.5	g73352.t1	1925.21	-1.31154	0.107928	-12.152	5.5949e-34	2.78527e-31
CL0.5 vs. HL0.5	g74012.t1	213.187	1.95646	0.172822	11.3206	1.03709e-29	4.08227e-27
CL0.5 vs. HL0.5	g74152.t1	146.564	-2.09286	0.216906	-9.6487	4.97844e-22	1.29638e-19
CL0.5 vs. HL0.5	g74229.t1	85.7665	-2.94119	0.29969	-9.81411	9.78963e-23	2.63015e-20
CL0.5 vs. HL0.5	g75642.t1	183.216	-1.44246	0.1966	-7.33705	2.18346e-13	2.5141e-11
CL0.5 vs. HL0.5	g75952.t1	4014.83	3.01373	0.402326	7.49077	6.84712e-14	8.39815e-12
CL0.5 vs. HL0.5	g76185.t1	60.2218	1.05195	0.288587	3.64516	0.000267228	0.00625603
CL0.5 vs. HL0.5	g76372.t1	59.9737	-1.20079	0.290591	-4.13225	3.5923e-05	0.00111158
CL0.5 vs. HL0.5	g76691.t1	62.7965	-2.0382	0.284932	-7.15328	8.47301e-13	8.96339e-11
CL0.5 vs. HL0.5	g77032.t1	51.3239	-1.17062	0.313816	-3.73027	0.000191272	0.00472623
CL0.5 vs. HL0.5	g7824.t1	284.223	3.18256	0.216485	14.701	6.34733e-49	6.71469e-46
CL0.5 vs. HL0.5	g78315.t1	181.12	-1.60329	0.175302	-9.14586	5.916e-20	1.25168e-17
CL0.5 vs. HL0.5	g79056.t1	97.5045	-1.03315	0.24096	-4.28763	1.80593e-05	0.000625097
CL0.5 vs. HL0.5	g79402.t1	565.415	-1.62571	0.175605	-9.25775	2.08781e-20	4.64978e-18
CL0.5 vs. HL0.5	g79478.t1	8244.04	-2.00543	0.259952	-7.71461	1.2135e-14	1.60467e-12
CL0.5 vs. HL0.5	g79479.t1	2886.53	-2.72546	0.120241	-22.6666	9.56694e-114	2.69883e-110
CL0.5 vs. HL0.5	g79890.t1	3626.14	2.67008	0.119232	22.394	4.50207e-111	1.0886e-107
CL0.5 vs. HL0.5	g79901.t1	270.19	2.41678	0.16911	14.2912	2.48344e-46	2.21236e-43
CL0.5 vs. HL0.5	g80102.t1	942.909	-1.14599	0.120716	-9.4933	2.23835e-21	5.33609e-19
CL0.5 vs. HL0.5	g80916.t1	747.334	3.50721	0.138733	25.2803	5.25772e-141	2.2248e-137
CL0.5 vs. HL0.5	g81570.t1	1447.55	-1.20232	0.110901	-10.8414	2.19102e-27	7.89048e-25
CL0.5 vs. HL0.5	g81613.t1	49.5083	2.37458	0.328608	7.2262	4.96692e-13	5.49478e-11
CL0.5 vs. HL0.5	g82358.t1	115.427	-4.57735	0.341959	-13.3857	7.33192e-41	4.964e-38
CL0.5 vs. HL0.5	g83146.t1	5991.34	3.24896	0.129876	25.0158	4.11597e-138	1.39334e-134
CL0.5 vs. HL0.5	g83288.t1	54.818	-1.13559	0.313063	-3.62734	0.000286356	0.0065822
CL0.5 vs. HL0.5	g9044.t1	180.269	-1.18261	0.169393	-6.98142	2.92211e-12	2.94402e-10
CL0.5 vs. HL0.5	g9573.t1	43.4941	-1.14327	0.356	-3.21144	0.0013207	0.0229821
CL0.5 vs. HL0.5	g9837.t1	106.375	-1.12643	0.210347	-5.3551	8.55072e-08	4.82432e-06
CL0.5 vs. HL0.5	g72870.t1	30.0874	1.81949	0.402919	4.51577	6.31e-06	0.000254848
CL0.5 vs. HL0.5	g72873.t1	30.0874	1.81949	0.402919	4.51577	6.31e-06	0.000254848
CL0.5 vs. HL0.5	g6103.t1	30.0874	1.81949	0.402919	4.51577	6.31e-06	0.000254848
CL0.5 vs. HL0.5	g6106.t1	30.0874	1.81949	0.402919	4.51577	6.31e-06	0.000254848
CL0.5 vs. HL0.5	g6109.t1	30.0874	1.81949	0.402919	4.51577	6.31e-06	0.000254848
CL0.5 vs. HL0.5	g43263.t1	30.0874	1.81949	0.402919	4.51577	6.31e-06	0.000254848
CL0.5 vs. HL0.5	g83147.t1	30.0874	1.81949	0.402919	4.51577	6.31e-06	0.000254848
CL0.5 vs. HL0.5	g5740.t1	30.0874	1.81949	0.402919	4.51577	6.31e-06	0.000254848
CL0.5 vs. HL0.5	g421.t1	30.0874	1.81949	0.402919	4.51577	6.31e-06	0.000254848
CL0.5 vs. HL0.5	g6104.t1	455.341	3.07366	0.16767	18.3316	4.63e-75	7.83e-72
CL12 vs. HL12	g10107.t1	23680.5	1.80949	0.11941	15.1536	7.17063e-52	9.41933e-49
CL12 vs. HL12	g10230.t1	446.052	1.23026	0.132135	9.31063	1.27075e-20	1.26459e-18
CL12 vs. HL12	g10333.t1	4558.27	-1.37184	0.115634	-11.8637	1.82724e-32	4.67584e-30
CL12 vs. HL12	g10534.t1	989.244	1.55396	0.119848	12.9661	1.9059e-38	7.22188e-36
CL12 vs. HL12	g1062.t1	190.244	-1.08464	0.214717	-5.05146	4.38449e-07	7.29046e-06
CL12 vs. HL12	g1064.t1	83.3486	-1.29053	0.278674	-4.63096	3.6397e-06	4.96309e-05
CL12 vs. HL12	g10760.t1	123.258	-1.11267	0.21895	-5.08186	3.7376e-07	6.31068e-06
CL12 vs. HL12	g10762.t1	327.081	1.39809	0.150394	9.29614	1.45644e-20	1.44209e-18
CL12 vs. HL12	g10844.t1	2979.63	1.35345	0.509052	2.65876	0.00784291	0.0376459
CL12 vs. HL12	g10845.t1	9142.27	1.50937	0.45705	3.30243	0.00095851	0.00659674
CL12 vs. HL12	g11015.t1	81.5188	-2.1071	0.271452	-7.76231	8.3399e-15	4.54841e-13
CL12 vs. HL12	g11118.t1	449.209	-1.01861	0.131929	-7.72088	1.15531e-14	6.20277e-13
CL12 vs. HL12	g1114.t1	50.8519	-1.15442	0.337551	-3.41997	0.000626279	0.00459256
CL12 vs. HL12	g11213.t1	13.8166	-1.95535	0.607524	-3.21856	0.00128834	0.00846465
CL12 vs. HL12	g11295.t1	69.6541	-1.34986	0.266761	-5.06017	4.18886e-07	6.99469e-06
CL12 vs. HL12	g11316.t1	196.773	-1.25684	0.175966	-7.14251	9.16431e-13	3.87497e-11
CL12 vs. HL12	g11447.t1	10342.3	1.16775	0.143272	8.15064	3.62016e-16	2.34643e-14
CL12 vs. HL12	g1149.t1	77.8763	-2.07931	0.281199	-7.39444	1.42004e-13	6.62037e-12
CL12 vs. HL12	g11519.t1	19.5561	1.6301	0.493457	3.30344	0.000955075	0.00658
CL12 vs. HL12	g11550.t1	9942.93	1.88197	0.155411	12.1096	9.39181e-34	2.57023e-31
CL12 vs. HL12	g11557.t1	3049.76	1.91114	0.13518	14.1378	2.22115e-45	1.75062e-42
CL12 vs. HL12	g11565.t1	36.6404	1.20257	0.373463	3.22006	0.00128162	0.00844019
CL12 vs. HL12	g11606.t1	783.927	-1.07778	0.158589	-6.79603	1.07539e-11	3.89511e-10
CL12 vs. HL12	g11624.t1	239.769	2.33237	0.20326	11.4748	1.76537e-30	3.9084e-28
CL12 vs. HL12	g11628.t1	1740.03	1.13616	0.147885	7.68274	1.5572e-14	8.16041e-13
CL12 vs. HL12	g11682.t1	493.39	-1.37853	0.162455	-8.48558	2.14649e-17	1.59602e-15
CL12 vs. HL12	g1184.t1	426.445	-1.14704	0.14505	-7.90789	2.61789e-15	1.5537e-13
CL12 vs. HL12	g11854.t1	106.299	-1.38562	0.248097	-5.58498	2.33733e-08	5.03331e-07
CL12 vs. HL12	g11925.t1	36.1764	-1.00949	0.356742	-2.82976	0.00465835	0.0247141
CL12 vs. HL12	g11985.t1	122.387	-1.19043	0.21199	-5.61551	1.95979e-08	4.30499e-07
CL12 vs. HL12	g12029.t1	79.4036	-1.11457	0.247978	-4.49464	6.96882e-06	8.89914e-05
CL12 vs. HL12	g1208.t1	140.934	-1.11424	0.201735	-5.52329	3.32703e-08	6.94447e-07
CL12 vs. HL12	g1211.t1	1212.89	-1.14862	0.426787	-2.69131	0.00711713	0.0348325
CL12 vs. HL12	g12131.t1	155.353	3.14782	0.247242	12.7317	3.94044e-37	1.38647e-34
CL12 vs. HL12	g12221.t1	30.9425	1.78306	0.398312	4.47653	7.58645e-06	9.62547e-05
CL12 vs. HL12	g12279.t1	14.1269	3.90225	0.81499	4.78809	1.68374e-06	2.47771e-05
CL12 vs. HL12	g12301.t1	8165.9	1.67435	0.112016	14.9475	1.61775e-50	1.87507e-47
CL12 vs. HL12	g1260.t1	13.2558	1.89078	0.658422	2.87168	0.00408293	0.0221748
CL12 vs. HL12	g12756.t1	14.1454	-2.7256	0.637931	-4.27256	1.93241e-05	0.00021908
CL12 vs. HL12	g12830.t1	192.867	1.4158	0.210741	6.71822	1.83957e-11	6.43815e-10
CL12 vs. HL12	g12881.t1	543.594	-1.50922	0.135227	-11.1606	6.35368e-29	1.27748e-26
CL12 vs. HL12	g12927.t1	134.047	-1.82195	0.222203	-8.19948	2.41431e-16	1.59103e-14
CL12 vs. HL12	g12969.t1	1961.32	1.06493	0.114891	9.26899	1.87912e-20	1.82395e-18
CL12 vs. HL12	g13021.t1	41.6043	-1.50555	0.345798	-4.35385	1.33768e-05	0.000157925
CL12 vs. HL12	g13120.t1	37.1757	-1.05321	0.385684	-2.73076	0.00631893	0.0316171
CL12 vs. HL12	g13121.t1	25.5853	-1.70242	0.487601	-3.49143	0.000480444	0.00365933
CL12 vs. HL12	g13415.t1	68.0495	1.09845	0.264714	4.14957	3.33103e-05	0.000355936
CL12 vs. HL12	g13417.t1	192.372	-1.13199	0.184249	-6.14383	8.0553e-10	2.21061e-08
CL12 vs. HL12	g13636.t1	255.258	1.15009	0.165439	6.95174	3.60803e-12	1.39946e-10
CL12 vs. HL12	g13820.t1	20.4812	-1.30607	0.48172	-2.71127	0.00670264	0.0332667
CL12 vs. HL12	g13825.t1	72.8547	-1.15203	0.285997	-4.0281	5.62284e-05	0.000557306
CL12 vs. HL12	g13826.t1	82.9504	-1.07415	0.28018	-3.83379	0.000126183	0.00114051
CL12 vs. HL12	g13877.t1	34.0505	-1.09031	0.388052	-2.80969	0.00495893	0.0260077
CL12 vs. HL12	g13878.t1	444.878	-1.03609	0.187616	-5.52238	3.3444e-08	6.96597e-07
CL12 vs. HL12	g1392.t1	108.611	1.10208	0.221329	4.97936	6.37959e-07	1.02951e-05
CL12 vs. HL12	g13925.t1	364.625	1.87354	0.15286	12.2566	1.54909e-34	4.48871e-32
CL12 vs. HL12	g13993.t1	1601.01	1.24619	0.105091	11.8582	1.95097e-32	4.92846e-30
CL12 vs. HL12	g14.t1	54.6088	-1.13149	0.312748	-3.61791	0.000296992	0.00241915
CL12 vs. HL12	g14022.t1	40.7599	1.03805	0.347648	2.98591	0.00282732	0.0163371
CL12 vs. HL12	g14049.t1	1444.21	1.09272	0.107841	10.1327	3.95544e-24	5.3019e-22
CL12 vs. HL12	g14128.t1	34.2809	-1.08674	0.36152	-3.00601	0.00264697	0.0154536
CL12 vs. HL12	g14133.t1	16.9563	1.74464	0.553774	3.15045	0.00163019	0.0102788
CL12 vs. HL12	g14194.t1	37.7935	-1.27197	0.363625	-3.49802	0.000468729	0.00358256
CL12 vs. HL12	g14195.t1	20.2897	-1.22794	0.466549	-2.63196	0.00848942	0.0401044
CL12 vs. HL12	g14196.t1	45.6679	-1.75468	0.352035	-4.9844	6.21558e-07	1.00469e-05
CL12 vs. HL12	g14229.t1	49.6881	-1.54452	0.386864	-3.9924	6.54071e-05	0.000638327
CL12 vs. HL12	g14236.t1	515.284	-1.89071	0.658747	-2.87017	0.00410254	0.0222506
CL12 vs. HL12	g14255.t1	108.009	1.3845	0.257537	5.37595	7.61811e-08	1.48621e-06
CL12 vs. HL12	g1437.t1	1298.97	-1.36332	0.16492	-8.26655	1.37895e-16	9.36925e-15
CL12 vs. HL12	g1439.t1	449.448	-1.05779	0.155627	-6.79697	1.06842e-11	3.87701e-10
CL12 vs. HL12	g14414.t1	3287.91	3.22918	0.534036	6.04674	1.47806e-09	3.93032e-08
CL12 vs. HL12	g14436.t1	8117.94	1.58549	0.111564	14.2114	7.78507e-46	6.39154e-43
CL12 vs. HL12	g14508.t1	21.008	-2.01836	0.496019	-4.06911	4.71927e-05	0.00047815
CL12 vs. HL12	g14509.t1	55.4818	-1.37326	0.329562	-4.16691	3.08753e-05	0.000332987
CL12 vs. HL12	g14720.t1	3100.17	1.35071	0.139045	9.71415	2.62428e-22	3.0779e-20
CL12 vs. HL12	g14773.t1	233.726	-1.15827	0.180642	-6.41194	1.4368e-10	4.46542e-09
CL12 vs. HL12	g14857.t1	859.404	2.16194	0.165698	13.0475	6.56711e-39	2.75316e-36
CL12 vs. HL12	g14858.t1	335.514	2.37775	0.190631	12.4731	1.04699e-35	3.32742e-33
CL12 vs. HL12	g14966.t1	493.38	1.1697	0.155174	7.53804	4.771e-14	2.35609e-12
CL12 vs. HL12	g14970.t1	248.259	-1.81934	0.181084	-10.047	9.47503e-24	1.24464e-21
CL12 vs. HL12	g15.t1	81.3125	-1.39396	0.280289	-4.97329	6.58266e-07	1.06031e-05
CL12 vs. HL12	g15278.t1	60.9609	1.4429	0.307051	4.69923	2.61144e-06	3.68331e-05
CL12 vs. HL12	g15312.t1	50.8552	-1.05328	0.317754	-3.31476	0.000917224	0.00637194
CL12 vs. HL12	g1536.t1	35.3735	-1.46912	0.375921	-3.90807	9.30378e-05	0.000868823
CL12 vs. HL12	g15375.t1	117.518	1.30182	0.239407	5.4377	5.39732e-08	1.08519e-06
CL12 vs. HL12	g1544.t1	30.3596	-1.16283	0.410786	-2.83076	0.00464382	0.0246503
CL12 vs. HL12	g15682.t1	826.63	1.46526	0.151286	9.68541	3.4782e-22	4.03144e-20
CL12 vs. HL12	g1576.t1	26.6642	-1.30054	0.406271	-3.20116	0.00136877	0.00891875
CL12 vs. HL12	g15773.t1	50.4623	-1.08137	0.309023	-3.49932	0.000466439	0.00356782
CL12 vs. HL12	g1583.t1	118.774	-1.12536	0.244481	-4.60307	4.16298e-06	5.6068e-05
CL12 vs. HL12	g15879.t1	17.3251	1.41678	0.531758	2.66433	0.00771411	0.0371454
CL12 vs. HL12	g15934.t1	32.8027	-1.05909	0.415464	-2.54918	0.0107975	0.0483643
CL12 vs. HL12	g15968.t1	130.68	-1.26361	0.20733	-6.0947	1.0964e-09	2.96343e-08
CL12 vs. HL12	g15969.t1	124.364	-1.29594	0.221489	-5.85104	4.88502e-09	1.17413e-07
CL12 vs. HL12	g16122.t1	53.2206	-1.35947	0.304981	-4.45757	8.28939e-06	0.00010377
CL12 vs. HL12	g1614.t1	444.546	-1.26279	0.147866	-8.5401	1.341e-17	1.01238e-15
CL12 vs. HL12	g16204.t1	19.8784	1.288	0.481201	2.67663	0.00743659	0.0361002
CL12 vs. HL12	g16237.t1	67.6037	-1.11738	0.289252	-3.86299	0.000112007	0.00102746
CL12 vs. HL12	g16399.t1	32.8559	-1.04369	0.391194	-2.66797	0.00763111	0.0368188
CL12 vs. HL12	g1640.t1	58.4403	1.38877	0.290682	4.77763	1.77376e-06	2.59852e-05
CL12 vs. HL12	g16404.t1	1230.48	1.23932	0.116933	10.5986	3.02479e-26	4.9667e-24
CL12 vs. HL12	g16414.t1	526.182	1.21685	0.146182	8.32422	8.4884e-17	5.88928e-15
CL12 vs. HL12	g16543.t1	57.4989	-1.46581	0.30141	-4.8632	1.15505e-06	1.77805e-05
CL12 vs. HL12	g16558.t1	528.223	2.22942	0.177286	12.5753	2.88752e-36	9.80961e-34
CL12 vs. HL12	g16593.t1	31.3148	1.27105	0.385875	3.29395	0.000987916	0.00677546
CL12 vs. HL12	g1666.t1	109.216	1.40321	0.229462	6.11525	9.64072e-10	2.61294e-08
CL12 vs. HL12	g1667.t1	560.304	1.33162	0.135247	9.84588	7.1415e-23	8.90608e-21
CL12 vs. HL12	g1668.t1	12933.8	-1.62814	0.13931	-11.6872	1.48166e-31	3.60428e-29
CL12 vs. HL12	g16972.t1	122.033	1.04457	0.219531	4.75821	1.95322e-06	2.82987e-05
CL12 vs. HL12	g17007.t1	1754.4	-1.75747	0.134534	-13.0634	5.33158e-39	2.33452e-36
CL12 vs. HL12	g17018.t1	138.631	-1.07033	0.207926	-5.14766	2.6376e-07	4.5911e-06
CL12 vs. HL12	g17044.t1	50.911	-1.10025	0.320795	-3.42974	0.000604158	0.00446022
CL12 vs. HL12	g17045.t1	71.7297	-1.37639	0.2835	-4.85498	1.20399e-06	1.84331e-05
CL12 vs. HL12	g17046.t1	332.558	-1.38023	0.172849	-7.98517	1.4033e-15	8.50789e-14
CL12 vs. HL12	g17054.t1	31.7048	-2.22214	0.475378	-4.67446	2.94726e-06	4.10408e-05
CL12 vs. HL12	g17055.t1	79.2971	-2.24015	0.31889	-7.02485	2.14293e-12	8.59965e-11
CL12 vs. HL12	g17056.t1	2291.88	-2.39211	0.169912	-14.0785	5.14668e-45	3.90039e-42
CL12 vs. HL12	g17100.t1	1176.6	-1.09438	0.33414	-3.2752	0.00105587	0.00716916
CL12 vs. HL12	g1712.t1	140.597	-1.07275	0.205224	-5.2272	1.72095e-07	3.11956e-06
CL12 vs. HL12	g17264.t1	445.763	1.16013	0.15257	7.60392	2.87296e-14	1.45151e-12
CL12 vs. HL12	g17316.t1	276.109	-1.6961	0.166642	-10.1781	2.48277e-24	3.46954e-22
CL12 vs. HL12	g17318.t1	72.6619	-1.4191	0.272266	-5.21218	1.86638e-07	3.3646e-06
CL12 vs. HL12	g17373.t1	137.94	-1.79615	0.275181	-6.52714	6.70382e-11	2.17615e-09
CL12 vs. HL12	g1741.t1	558.319	-1.28662	0.135539	-9.49263	2.25268e-21	2.46593e-19
CL12 vs. HL12	g17431.t1	94.1166	-1.34876	0.236024	-5.7145	1.10025e-08	2.51501e-07
CL12 vs. HL12	g17617.t1	117.912	-1.12737	0.222539	-5.06592	4.06437e-07	6.8215e-06
CL12 vs. HL12	g17618.t1	281.419	-1.20653	0.171167	-7.04886	1.80395e-12	7.3138e-11
CL12 vs. HL12	g17645.t1	157.444	-1.17939	0.200938	-5.86943	4.37303e-09	1.05855e-07
CL12 vs. HL12	g17860.t1	40.049	-1.12921	0.34257	-3.29631	0.000979654	0.00672816
CL12 vs. HL12	g17942.t1	537.019	-1.43891	0.148333	-9.70049	3.00055e-22	3.49839e-20
CL12 vs. HL12	g18310.t1	29.1264	-1.06565	0.416845	-2.55646	0.0105744	0.0475254
CL12 vs. HL12	g1859.t1	38.4469	-1.19769	0.34955	-3.42636	0.00061172	0.0045076
CL12 vs. HL12	g18627.t1	1959.86	1.07246	0.334441	3.20671	0.00134263	0.00876291
CL12 vs. HL12	g18636.t1	15.5725	-1.86304	0.571554	-3.25961	0.00111567	0.00750279
CL12 vs. HL12	g18638.t1	58.5548	-1.36682	0.299212	-4.56808	4.92209e-06	6.51755e-05
CL12 vs. HL12	g18724.t1	18.7525	-2.82958	0.567253	-4.98821	6.09411e-07	9.86675e-06
CL12 vs. HL12	g1873.t1	71.3011	1.04835	0.265588	3.94727	7.9048e-05	0.000755731
CL12 vs. HL12	g18735.t1	1003.49	2.34197	0.806468	2.90399	0.00368444	0.0204215
CL12 vs. HL12	g1874.t1	95.2552	1.21875	0.241649	5.0435	4.57093e-07	7.56854e-06
CL12 vs. HL12	g1875.t1	747.575	1.10933	0.17757	6.2473	4.17619e-10	1.2048e-08
CL12 vs. HL12	g19011.t1	606.055	2.05649	0.132996	15.4628	6.18347e-54	8.70279e-51
CL12 vs. HL12	g19018.t1	1793.58	1.18184	0.113126	10.4471	1.51095e-25	2.44031e-23
CL12 vs. HL12	g19057.t1	75.3447	-1.28153	0.261465	-4.90137	9.51718e-07	1.48949e-05
CL12 vs. HL12	g19112.t1	32.2511	-1.04389	0.366934	-2.8449	0.00444257	0.0237639
CL12 vs. HL12	g19151.t1	29.2795	1.0198	0.388792	2.62298	0.00871637	0.0409703
CL12 vs. HL12	g19246.t1	345.079	1.1215	0.145682	7.69824	1.3795e-14	7.30692e-13
CL12 vs. HL12	g19372.t1	15.5727	-1.49243	0.534874	-2.79025	0.00526674	0.0272733
CL12 vs. HL12	g19393.t1	3574.69	1.66083	0.144091	11.5262	9.73048e-31	2.20379e-28
CL12 vs. HL12	g19395.t1	37.9053	-1.56925	0.432022	-3.63234	0.000280858	0.00230585
CL12 vs. HL12	g19411.t1	16.2164	-1.48395	0.572641	-2.59141	0.00955833	0.0439322
CL12 vs. HL12	g19441.t1	6043.4	1.39965	0.388622	3.60158	0.000316289	0.00254998
CL12 vs. HL12	g19444.t1	402.831	1.05307	0.222846	4.72555	2.29491e-06	3.27198e-05
CL12 vs. HL12	g19461.t1	883.924	1.00873	0.139479	7.23214	4.7543e-13	2.08639e-11
CL12 vs. HL12	g19526.t1	485.724	1.14021	0.139447	8.17671	2.9169e-16	1.89685e-14
CL12 vs. HL12	g19535.t1	300.156	1.2699	0.153571	8.26914	1.34933e-16	9.26382e-15
CL12 vs. HL12	g19536.t1	161.6	-1.04802	0.193907	-5.40477	6.48918e-08	1.28119e-06
CL12 vs. HL12	g19562.t1	762.739	1.05719	0.128474	8.22881	1.89078e-16	1.25865e-14
CL12 vs. HL12	g19570.t1	13.4184	-1.91274	0.600386	-3.18586	0.00144325	0.00931405
CL12 vs. HL12	g19650.t1	1861.32	-2.29027	0.146337	-15.6507	3.28679e-55	5.77387e-52
CL12 vs. HL12	g19697.t1	34.2741	1.37609	0.453698	3.03305	0.00242094	0.0143525
CL12 vs. HL12	g19703.t1	4376.73	1.34116	0.102354	13.1032	3.15635e-39	1.41347e-36
CL12 vs. HL12	g19750.t1	496.598	1.47558	0.135061	10.9253	8.72947e-28	1.59264e-25
CL12 vs. HL12	g19817.t1	46.5254	-2.19473	0.344586	-6.36918	1.90045e-10	5.77879e-09
CL12 vs. HL12	g19910.t1	4297.15	1.40508	0.137901	10.189	2.21989e-24	3.16962e-22
CL12 vs. HL12	g19960.t1	187.893	1.65861	0.193963	8.55118	1.2184e-17	9.26923e-16
CL12 vs. HL12	g19983.t1	187.979	1.43976	0.187527	7.67761	1.62084e-14	8.42664e-13
CL12 vs. HL12	g19985.t1	97.3901	1.34626	0.238516	5.64431	1.65844e-08	3.67994e-07
CL12 vs. HL12	g20067.t1	590.23	1.12163	0.149206	7.51735	5.58971e-14	2.74662e-12
CL12 vs. HL12	g20201.t1	34.1587	1.02993	0.363629	2.83237	0.0046204	0.0245524
CL12 vs. HL12	g20379.t1	33549.4	1.34302	0.176042	7.62897	2.36637e-14	1.20483e-12
CL12 vs. HL12	g20401.t1	510.288	1.93599	0.157268	12.3102	7.98689e-35	2.42113e-32
CL12 vs. HL12	g2046.t1	100.566	1.15806	0.323879	3.5756	0.000349419	0.00277112
CL12 vs. HL12	g20488.t1	59.2764	4.3089	0.464413	9.27818	1.724e-20	1.69004e-18
CL12 vs. HL12	g20489.t1	69.036	2.58992	0.353332	7.32998	2.30187e-13	1.04507e-11
CL12 vs. HL12	g20508.t1	166.082	-2.28587	0.209264	-10.9234	8.91132e-28	1.6109e-25
CL12 vs. HL12	g20510.t1	197.014	-1.40809	0.180313	-7.80914	5.7578e-15	3.25076e-13
CL12 vs. HL12	g20559.t1	23.9417	1.2792	0.471608	2.71242	0.00667942	0.0331765
CL12 vs. HL12	g20693.t1	52.4184	1.19403	0.302777	3.94361	8.02654e-05	0.000764773
CL12 vs. HL12	g20750.t1	57.6666	-1.78949	0.296369	-6.03803	1.56011e-09	4.1207e-08
CL12 vs. HL12	g21271.t1	274.189	-1.02599	0.163138	-6.28907	3.19377e-10	9.40659e-09
CL12 vs. HL12	g21471.t1	2790.52	1.23904	0.123162	10.0603	8.27758e-24	1.09464e-21
CL12 vs. HL12	g21580.t1	142.739	-1.10657	0.226633	-4.88266	1.04663e-06	1.62512e-05
CL12 vs. HL12	g21590.t1	47.5498	-1.05618	0.32348	-3.26504	0.0010945	0.00739575
CL12 vs. HL12	g21668.t1	83.1328	-1.29375	0.242936	-5.32549	1.00682e-07	1.91861e-06
CL12 vs. HL12	g21767.t1	209.324	1.28682	0.17334	7.42367	1.13919e-13	5.40882e-12
CL12 vs. HL12	g21778.t1	122.059	-1.06669	0.223376	-4.77532	1.79423e-06	2.62072e-05
CL12 vs. HL12	g21810.t1	1796.66	1.21217	0.119247	10.1651	2.83691e-24	3.93652e-22
CL12 vs. HL12	g22050.t1	852.169	1.03938	0.122684	8.47207	2.41066e-17	1.77901e-15
CL12 vs. HL12	g2206.t1	1369.34	1.1958	0.12258	9.75523	1.75196e-22	2.11783e-20
CL12 vs. HL12	g22125.t1	1776.66	1.02243	0.132373	7.72382	1.12892e-14	6.07767e-13
CL12 vs. HL12	g2249.t1	409.479	5.33841	0.240702	22.1785	5.53872e-109	2.72837e-105
CL12 vs. HL12	g22667.t1	409.692	-1.55886	0.161832	-9.63255	5.82661e-22	6.71389e-20
CL12 vs. HL12	g22733.t1	169.335	1.00426	0.181772	5.5248	3.29869e-08	6.89261e-07
CL12 vs. HL12	g22756.t1	3841.23	-1.00502	0.11544	-8.70601	3.1476e-18	2.51094e-16
CL12 vs. HL12	g22789.t1	45.8086	1.56999	0.396572	3.95891	7.52918e-05	0.000724389
CL12 vs. HL12	g22806.t1	37.4869	-3.09075	0.472813	-6.53695	6.27846e-11	2.055e-09
CL12 vs. HL12	g22823.t1	95.6359	-1.29997	0.279771	-4.64654	3.37549e-06	4.6446e-05
CL12 vs. HL12	g22935.t1	97.3389	-1.14349	0.236163	-4.84195	1.2857e-06	1.95172e-05
CL12 vs. HL12	g2302.t1	52.4999	5.0112	0.561325	8.92744	4.35999e-19	3.76795e-17
CL12 vs. HL12	g23047.t1	38.0917	-1.08317	0.367348	-2.94863	0.00319184	0.0180828
CL12 vs. HL12	g23119.t1	378.107	1.06441	0.215118	4.94803	7.49686e-07	1.19439e-05
CL12 vs. HL12	g23155.t1	234.345	-1.40479	0.201981	-6.95509	3.52333e-12	1.37304e-10
CL12 vs. HL12	g23161.t1	11603	1.33778	0.0888231	15.0611	2.91731e-51	3.59267e-48
CL12 vs. HL12	g23289.t1	156.251	-1.12377	0.230152	-4.88273	1.04627e-06	1.62512e-05
CL12 vs. HL12	g23405.t1	188.569	-1.02312	0.212289	-4.81946	1.43947e-06	2.16019e-05
CL12 vs. HL12	g23498.t1	28692.2	1.61471	0.119031	13.5654	6.41853e-42	3.83244e-39
CL12 vs. HL12	g23509.t1	34.4846	-1.01437	0.363659	-2.78935	0.00528141	0.0273208
CL12 vs. HL12	g23679.t1	37.5108	-1.64746	0.397206	-4.14762	3.35952e-05	0.000358785
CL12 vs. HL12	g2370.t1	1547.52	-1.02994	0.132712	-7.76072	8.44512e-15	4.5841e-13
CL12 vs. HL12	g23773.t1	246.305	1.30799	0.184637	7.08408	1.39967e-12	5.73368e-11
CL12 vs. HL12	g23774.t1	1789.13	1.40338	0.122888	11.42	3.32235e-30	7.0391e-28
CL12 vs. HL12	g23905.t1	112.226	-1.00414	0.239333	-4.19556	2.72195e-05	0.000298128
CL12 vs. HL12	g241.t1	99.703	1.01123	0.281772	3.58882	0.000332175	0.00265417
CL12 vs. HL12	g24237.t1	70.9551	1.49552	0.317738	4.70676	2.51688e-06	3.56781e-05
CL12 vs. HL12	g2429.t1	5794.8	3.63655	0.317481	11.4544	2.23544e-30	4.84034e-28
CL12 vs. HL12	g24296.t1	15521.6	1.10522	0.12088	9.14311	6.06806e-20	5.56116e-18
CL12 vs. HL12	g2430.t1	2831.95	2.17367	0.317976	6.83595	8.14641e-12	3.01724e-10
CL12 vs. HL12	g24375.t1	199.863	1.23008	0.184467	6.66826	2.58851e-11	8.83952e-10
CL12 vs. HL12	g24393.t1	146.949	1.14222	0.231912	4.92522	8.42654e-07	1.33042e-05
CL12 vs. HL12	g24501.t1	4747.06	1.09734	0.124372	8.82304	1.11398e-18	9.30082e-17
CL12 vs. HL12	g2475.t1	10114.4	1.30361	0.121375	10.7403	6.58083e-27	1.12755e-24
CL12 vs. HL12	g24780.t1	26.6314	-2.05896	0.431566	-4.7709	1.83406e-06	2.669e-05
CL12 vs. HL12	g24948.t1	5978.81	-1.61935	0.144421	-11.2127	3.53179e-29	7.24899e-27
CL12 vs. HL12	g24950.t1	8790.13	-2.11987	0.153636	-13.798	2.62067e-43	1.72126e-40
CL12 vs. HL12	g24951.t1	4495.76	-1.99595	0.157412	-12.6798	7.65374e-37	2.64578e-34
CL12 vs. HL12	g250.t1	7069.68	1.1995	0.129421	9.26817	1.89359e-20	1.82898e-18
CL12 vs. HL12	g2500.t1	587.722	1.72504	0.177454	9.72106	2.45218e-22	2.91071e-20
CL12 vs. HL12	g25310.t1	231.042	-1.10765	0.185798	-5.96157	2.49827e-09	6.36816e-08
CL12 vs. HL12	g25613.t1	136.184	2.29125	0.222918	10.2784	8.8146e-25	1.34638e-22
CL12 vs. HL12	g25615.t1	29.2167	-2.13784	0.455814	-4.69016	2.72998e-06	3.83677e-05
CL12 vs. HL12	g25697.t1	258.596	1.83787	0.196342	9.36056	7.93147e-21	8.18229e-19
CL12 vs. HL12	g25698.t1	135.695	1.13711	0.210833	5.3934	6.91369e-08	1.36091e-06
CL12 vs. HL12	g25770.t1	26520	1.22839	0.104983	11.7008	1.26207e-31	3.10848e-29
CL12 vs. HL12	g25824.t1	19.265	2.15941	0.54604	3.95467	7.66399e-05	0.000734848
CL12 vs. HL12	g25835.t1	8604.36	-1.39188	0.137104	-10.152	3.2466e-24	4.47349e-22
CL12 vs. HL12	g2589.t1	37.0803	-1.2383	0.368233	-3.3628	0.00077155	0.00547842
CL12 vs. HL12	g26124.t1	28.4156	-1.53549	0.422634	-3.63314	0.000279995	0.00229972
CL12 vs. HL12	g26126.t1	139.797	-1.21379	0.206609	-5.87481	4.23334e-09	1.03235e-07
CL12 vs. HL12	g26169.t1	173.245	-1.03493	0.200359	-5.16539	2.39934e-07	4.23246e-06
CL12 vs. HL12	g26170.t1	96.1728	-1.01273	0.255774	-3.95946	7.51195e-05	0.000724118
CL12 vs. HL12	g26380.t1	155.01	1.39628	0.208991	6.68107	2.37209e-11	8.11453e-10
CL12 vs. HL12	g2642.t1	1093.37	-1.03141	0.127177	-8.11001	5.06141e-16	3.2171e-14
CL12 vs. HL12	g26434.t1	664.201	4.79387	0.21918	21.8718	4.81929e-106	1.89919e-102
CL12 vs. HL12	g2653.t1	39.9135	-1.76029	0.37644	-4.67614	2.92321e-06	4.07348e-05
CL12 vs. HL12	g26665.t1	33.6387	-1.19356	0.407464	-2.92924	0.00339796	0.0190533
CL12 vs. HL12	g26765.t1	65.2251	-1.85847	0.286185	-6.49395	8.36164e-11	2.67899e-09
CL12 vs. HL12	g26771.t1	216.231	1.7268	0.170352	10.1367	3.79817e-24	5.16133e-22
CL12 vs. HL12	g27000.t1	986.405	-1.18246	0.1215	-9.73221	2.19759e-22	2.64032e-20
CL12 vs. HL12	g27044.t1	326.67	1.21597	0.164144	7.40797	1.2825e-13	6.06003e-12
CL12 vs. HL12	g27051.t1	66.8405	-1.18104	0.272385	-4.33593	1.45145e-05	0.000170134
CL12 vs. HL12	g27066.t1	1410.88	1.99709	0.140097	14.2551	4.16825e-46	3.91101e-43
CL12 vs. HL12	g27315.t1	1084.98	1.03646	0.123677	8.38039	5.27521e-17	3.76604e-15
CL12 vs. HL12	g27504.t1	4400.42	1.0192	0.12405	8.21603	2.10358e-16	1.39559e-14
CL12 vs. HL12	g27659.t1	1925.77	-1.29941	0.10797	-12.035	2.32701e-33	6.28101e-31
CL12 vs. HL12	g27744.t1	171.991	-1.00135	0.195456	-5.12317	3.00441e-07	5.16684e-06
CL12 vs. HL12	g27823.t1	24.1274	-1.34194	0.4407	-3.04501	0.0023267	0.0139094
CL12 vs. HL12	g27914.t1	149.605	1.12436	0.211985	5.30393	1.13334e-07	2.14312e-06
CL12 vs. HL12	g28080.t1	11111.1	1.83635	0.166405	11.0355	2.57716e-28	4.88273e-26
CL12 vs. HL12	g28081.t1	496.74	1.4598	0.151722	9.62153	6.48615e-22	7.38746e-20
CL12 vs. HL12	g28142.t1	1510.89	-1.27923	0.137292	-9.31756	1.19041e-20	1.19673e-18
CL12 vs. HL12	g28205.t1	57.2255	1.18361	0.299915	3.94647	7.93123e-05	0.000757523
CL12 vs. HL12	g2825.t1	302.629	-1.09804	0.173585	-6.32567	2.52142e-10	7.539e-09
CL12 vs. HL12	g28279.t1	23.8073	-1.50024	0.459698	-3.26354	0.0011003	0.00741904
CL12 vs. HL12	g28357.t1	2854.5	1.15592	0.135864	8.50789	1.7713e-17	1.33213e-15
CL12 vs. HL12	g28379.t1	741.366	1.78103	0.142084	12.5351	4.7985e-36	1.57583e-33
CL12 vs. HL12	g28428.t1	100.21	-1.02337	0.231019	-4.4298	9.43196e-06	0.000116422
CL12 vs. HL12	g28526.t1	55.3812	1.23404	0.300682	4.10413	4.05844e-05	0.000419336
CL12 vs. HL12	g28563.t1	16.1292	-1.97746	0.582406	-3.39532	0.000685474	0.004962
CL12 vs. HL12	g28569.t1	53.6117	-1.55196	0.306844	-5.0578	4.24112e-07	7.06997e-06
CL12 vs. HL12	g28801.t1	34.2427	1.00105	0.382682	2.61588	0.00889974	0.0415842
CL12 vs. HL12	g28834.t1	63.7723	-1.13359	0.27934	-4.05809	4.94747e-05	0.000498899
CL12 vs. HL12	g2917.t1	30.0939	-1.01281	0.383426	-2.64148	0.00825445	0.0392201
CL12 vs. HL12	g29191.t1	1065.5	1.18441	0.140005	8.45976	2.67931e-17	1.96257e-15
CL12 vs. HL12	g2922.t1	38.7003	-1.13515	0.338497	-3.35351	0.00079794	0.00563736
CL12 vs. HL12	g29440.t1	232.832	-1.17053	0.181907	-6.43476	1.23666e-10	3.87394e-09
CL12 vs. HL12	g29597.t1	5446.91	1.30071	0.125509	10.3635	3.6345e-25	5.8223e-23
CL12 vs. HL12	g29602.t1	209.841	1.36925	0.209565	6.53376	6.41388e-11	2.09584e-09
CL12 vs. HL12	g29609.t1	849.691	1.83798	0.143015	12.8516	8.42513e-38	3.07424e-35
CL12 vs. HL12	g29822.t1	549.45	-1.04725	0.160454	-6.52679	6.71963e-11	2.17769e-09
CL12 vs. HL12	g29823.t1	50.6344	-1.42607	0.322092	-4.42751	9.53256e-06	0.00011754
CL12 vs. HL12	g29976.t1	111.791	1.50094	0.221237	6.78431	1.16645e-11	4.18645e-10
CL12 vs. HL12	g30016.t1	25.2796	1.18847	0.432197	2.74983	0.00596262	0.0301405
CL12 vs. HL12	g3007.t1	47.4222	-1.22556	0.316568	-3.8714	0.000108211	0.000996351
CL12 vs. HL12	g30169.t1	3282.77	1.10476	0.112672	9.8051	1.07039e-22	1.30999e-20
CL12 vs. HL12	g30225.t1	106.111	1.41073	0.240763	5.85941	4.64524e-09	1.12032e-07
CL12 vs. HL12	g30304.t1	62.7348	1.66224	0.30912	5.37735	7.55912e-08	1.47616e-06
CL12 vs. HL12	g30527.t1	6675.43	-1.16027	0.112446	-10.3185	5.81197e-25	9.08882e-23
CL12 vs. HL12	g30867.t1	100.277	-1.51875	0.241457	-6.28995	3.17578e-10	9.38165e-09
CL12 vs. HL12	g30970.t1	237.366	-1.26235	0.204008	-6.18774	6.10321e-10	1.70096e-08
CL12 vs. HL12	g31098.t1	194.717	-1.31763	0.199824	-6.59399	4.28163e-11	1.4275e-09
CL12 vs. HL12	g31453.t1	893.839	-1.36494	0.138548	-9.85171	6.73883e-23	8.45745e-21
CL12 vs. HL12	g31507.t1	69.4475	2.4814	0.305689	8.1174	4.76262e-16	3.04684e-14
CL12 vs. HL12	g31509.t1	108.679	-1.09968	0.272854	-4.03027	5.57132e-05	0.000553313
CL12 vs. HL12	g31573.t1	36.3184	-1.10772	0.358065	-3.09362	0.0019773	0.0121487
CL12 vs. HL12	g31642.t1	248.9	-1.02008	0.155675	-6.55265	5.65236e-11	1.85623e-09
CL12 vs. HL12	g31773.t1	617.777	-1.74333	0.163947	-10.6335	2.08141e-26	3.4464e-24
CL12 vs. HL12	g31972.t1	364.311	-1.13524	0.146201	-7.76491	8.17051e-15	4.49698e-13
CL12 vs. HL12	g3199.t1	87.8886	-1.18626	0.247032	-4.80206	1.57045e-06	2.32553e-05
CL12 vs. HL12	g31994.t1	35.8201	1.19072	0.367199	3.24271	0.00118398	0.00789744
CL12 vs. HL12	g32094.t1	15.254	-1.55719	0.55768	-2.79226	0.00523414	0.0271333
CL12 vs. HL12	g32119.t1	28.1281	-1.06079	0.39106	-2.71261	0.00667562	0.033166
CL12 vs. HL12	g32244.t1	210.761	-1.23924	0.19871	-6.2364	4.47754e-10	1.28421e-08
CL12 vs. HL12	g32386.t1	315.039	-1.01147	0.163089	-6.20199	5.57541e-10	1.57164e-08
CL12 vs. HL12	g324.t1	40.9964	-1.26325	0.357801	-3.5306	0.000414616	0.00321132
CL12 vs. HL12	g32466.t1	92.0003	1.5082	0.238061	6.33533	2.36827e-10	7.12433e-09
CL12 vs. HL12	g32627.t1	11471.1	1.14888	0.140107	8.20004	2.40299e-16	1.58888e-14
CL12 vs. HL12	g32752.t1	167.971	1.05543	0.191679	5.50624	3.6657e-08	7.60304e-07
CL12 vs. HL12	g32790.t1	26.498	-1.2095	0.454964	-2.65844	0.00785023	0.0376719
CL12 vs. HL12	g32864.t1	92.4749	-1.01205	0.260686	-3.88223	0.000103502	0.000957014
CL12 vs. HL12	g32891.t1	882.884	-1.33844	0.126795	-10.556	4.76762e-26	7.76374e-24
CL12 vs. HL12	g32908.t1	83.8831	-1.17107	0.263755	-4.44	8.99576e-06	0.000111831
CL12 vs. HL12	g32909.t1	120.432	-1.28246	0.248364	-5.16362	2.42225e-07	4.26523e-06
CL12 vs. HL12	g32940.t1	27.3593	-1.08355	0.416757	-2.59996	0.00932351	0.0431043
CL12 vs. HL12	g3297.t1	82.6274	1.17343	0.248595	4.72026	2.35546e-06	3.34863e-05
CL12 vs. HL12	g32974.t1	227.063	1.00165	0.178388	5.61499	1.96575e-08	4.31326e-07
CL12 vs. HL12	g32975.t1	261.997	1.464	0.191023	7.66401	1.80212e-14	9.27127e-13
CL12 vs. HL12	g33157.t1	1517.29	-2.13456	0.144227	-14.8	1.46396e-49	1.60254e-46
CL12 vs. HL12	g33255.t1	67.8924	-1.11475	0.272771	-4.08677	4.37421e-05	0.000448203
CL12 vs. HL12	g33284.t1	125.415	1.43604	0.231437	6.2049	5.47328e-10	1.54507e-08
CL12 vs. HL12	g33292.t1	1139.06	1.13201	0.119911	9.44038	3.7144e-21	3.94053e-19
CL12 vs. HL12	g33416.t1	679.058	-1.12874	0.148115	-7.6207	2.52297e-14	1.28125e-12
CL12 vs. HL12	g33434.t1	14996.2	1.24402	0.458252	2.7147	0.00663354	0.0329819
CL12 vs. HL12	g33538.t1	1809.98	1.20532	0.104303	11.556	6.88412e-31	1.57726e-28
CL12 vs. HL12	g33591.t1	309.6	-1.41385	0.204228	-6.9229	4.42498e-12	1.6963e-10
CL12 vs. HL12	g33693.t1	624.143	1.28466	0.125625	10.2261	1.51476e-24	2.22738e-22
CL12 vs. HL12	g33748.t1	255.99	-1.18815	0.175593	-6.76651	1.31929e-11	4.70078e-10
CL12 vs. HL12	g33880.t1	87.1123	-1.4345	0.269179	-5.32918	9.86553e-08	1.88728e-06
CL12 vs. HL12	g33936.t1	3911.25	1.16154	0.140872	8.24534	1.64693e-16	1.11134e-14
CL12 vs. HL12	g34046.t1	19.167	1.66614	0.497556	3.34866	0.000812039	0.00573081
CL12 vs. HL12	g34102.t1	85.7559	1.10233	0.25509	4.32135	1.55079e-05	0.000180702
CL12 vs. HL12	g34113.t1	449.787	1.14531	0.137329	8.33992	7.43419e-17	5.19444e-15
CL12 vs. HL12	g34129.t1	105.824	-1.31739	0.223181	-5.90279	3.57406e-09	8.84715e-08
CL12 vs. HL12	g34176.t1	501.092	1.10007	0.373735	2.94344	0.00324585	0.0183377
CL12 vs. HL12	g34207.t1	254.027	1.04955	0.162251	6.46871	9.88461e-11	3.14139e-09
CL12 vs. HL12	g3427.t1	50.1743	-1.19513	0.333577	-3.58276	0.000339986	0.00270889
CL12 vs. HL12	g34401.t1	34.0136	1.56274	0.389251	4.01474	5.95119e-05	0.000585725
CL12 vs. HL12	g3444.t1	28.4636	-1.17035	0.391655	-2.98823	0.00280603	0.0162379
CL12 vs. HL12	g34464.t1	22.5639	-1.25394	0.448868	-2.79356	0.00521311	0.0270385
CL12 vs. HL12	g34509.t1	38.1584	-1.20857	0.347909	-3.4738	0.000513138	0.00387538
CL12 vs. HL12	g34591.t1	20.8083	-1.576	0.47623	-3.30932	0.000935243	0.00646598
CL12 vs. HL12	g34668.t1	211.28	-1.11273	0.196273	-5.6693	1.43384e-08	3.21049e-07
CL12 vs. HL12	g3468.t1	37.3004	-1.17099	0.377376	-3.10298	0.00191582	0.0118077
CL12 vs. HL12	g34798.t1	111.302	-1.30906	0.229875	-5.69464	1.2363e-08	2.79359e-07
CL12 vs. HL12	g34799.t1	100.358	-1.26132	0.234066	-5.38872	7.09625e-08	1.39267e-06
CL12 vs. HL12	g34868.t1	2049.17	1.42154	0.382489	3.71656	0.000201956	0.0017309
CL12 vs. HL12	g34873.t1	4072.82	-1.29303	0.139778	-9.25053	2.23376e-20	2.12628e-18
CL12 vs. HL12	g35116.t1	47.2282	1.03796	0.318182	3.26216	0.00110569	0.0074509
CL12 vs. HL12	g35137.t1	191.687	-1.60268	0.181891	-8.81121	1.23803e-18	1.01642e-16
CL12 vs. HL12	g35147.t1	158.276	1.25914	0.230657	5.45895	4.78969e-08	9.72949e-07
CL12 vs. HL12	g352.t1	16.1816	-1.50916	0.559848	-2.69566	0.00702504	0.0344932
CL12 vs. HL12	g35280.t1	103.017	1.01797	0.224375	4.5369	5.70872e-06	7.43092e-05
CL12 vs. HL12	g35281.t1	67.3225	1.04554	0.272924	3.83087	0.000127689	0.00115095
CL12 vs. HL12	g35353.t1	53.1646	-1.06039	0.297611	-3.56302	0.000366618	0.00288954
CL12 vs. HL12	g35355.t1	26.1587	-1.19263	0.438158	-2.72191	0.00649056	0.0324018
CL12 vs. HL12	g35380.t1	42.622	-1.22063	0.340086	-3.58919	0.000331713	0.00265155
CL12 vs. HL12	g35395.t1	144.73	-1.33307	0.204166	-6.52934	6.60607e-11	2.15507e-09
CL12 vs. HL12	g35457.t1	37.5071	1.07926	0.346844	3.11166	0.00186037	0.0115092
CL12 vs. HL12	g35481.t1	1251.07	1.11721	0.142231	7.85489	4.00118e-15	2.312e-13
CL12 vs. HL12	g35487.t1	559.232	-1.17527	0.12962	-9.06705	1.22286e-19	1.10529e-17
CL12 vs. HL12	g35577.t1	82.0707	-1.28059	0.265496	-4.82339	1.41139e-06	2.12623e-05
CL12 vs. HL12	g35610.t1	128.708	-1.42548	0.212078	-6.72151	1.79852e-11	6.3057e-10
CL12 vs. HL12	g35625.t1	128.487	-1.42342	0.211396	-6.73343	1.65707e-11	5.84094e-10
CL12 vs. HL12	g3571.t1	119.772	1.0024	0.20895	4.79735	1.6078e-06	2.37482e-05
CL12 vs. HL12	g35710.t1	12234	-1.02699	0.0999445	-10.2756	9.07802e-25	1.37595e-22
CL12 vs. HL12	g35727.t1	3575.75	-1.18945	0.12759	-9.3224	1.13741e-20	1.14931e-18
CL12 vs. HL12	g35880.t1	46.746	-1.45715	0.358884	-4.06023	4.9024e-05	0.000494862
CL12 vs. HL12	g35892.t1	138.477	-1.18949	0.213146	-5.58065	2.39625e-08	5.14466e-07
CL12 vs. HL12	g36139.t1	43.6861	-1.19459	0.350548	-3.40779	0.000654923	0.00476713
CL12 vs. HL12	g36151.t1	184.471	-1.21602	0.22292	-5.45496	4.8983e-08	9.90924e-07
CL12 vs. HL12	g36337.t1	409.112	-1.94789	0.17986	-10.83	2.48128e-27	4.32665e-25
CL12 vs. HL12	g36351.t1	4624.22	1.02053	0.0989773	10.3107	6.30168e-25	9.77703e-23
CL12 vs. HL12	g36463.t1	2125.88	1.10544	0.158059	6.99386	2.67429e-12	1.0579e-10
CL12 vs. HL12	g3671.t1	152.067	-1.08117	0.21322	-5.07066	3.96447e-07	6.67088e-06
CL12 vs. HL12	g36734.t1	24.4391	-1.34736	0.43567	-3.09262	0.00198395	0.0121819
CL12 vs. HL12	g36755.t1	191.356	-1.13148	0.182326	-6.20581	5.44172e-10	1.53836e-08
CL12 vs. HL12	g36867.t1	195.539	1.04098	0.170421	6.1083	1.00699e-09	2.72552e-08
CL12 vs. HL12	g36989.t1	44.0255	-1.33579	0.323482	-4.12941	3.63696e-05	0.000382948
CL12 vs. HL12	g37011.t1	56.7249	-1.55985	0.314221	-4.96418	6.89921e-07	1.10612e-05
CL12 vs. HL12	g37228.t1	15.2996	-3.88447	0.812384	-4.78157	1.7393e-06	2.55374e-05
CL12 vs. HL12	g37493.t1	174.789	-1.56762	0.21701	-7.22371	5.05895e-13	2.21023e-11
CL12 vs. HL12	g37599.t1	33.3104	-1.0052	0.384565	-2.61386	0.00895247	0.0417909
CL12 vs. HL12	g37635.t1	21.9414	-2.04693	0.487024	-4.20294	2.63471e-05	0.000290009
CL12 vs. HL12	g3778.t1	325.869	1.69871	0.191255	8.88191	6.57203e-19	5.60586e-17
CL12 vs. HL12	g37785.t1	15.081	1.83563	0.569673	3.22225	0.00127188	0.00838895
CL12 vs. HL12	g37896.t1	35.7236	-1.10104	0.351766	-3.13003	0.00174786	0.0109206
CL12 vs. HL12	g37900.t1	115.777	-2.06464	0.287814	-7.17353	7.30905e-13	3.12402e-11
CL12 vs. HL12	g3793.t1	13.6187	-2.83428	0.787541	-3.5989	0.000319563	0.00257322
CL12 vs. HL12	g37967.t1	92.9209	1.73924	0.293107	5.9338	2.95996e-09	7.42025e-08
CL12 vs. HL12	g38070.t1	138.693	-1.04571	0.20438	-5.11652	3.11219e-07	5.34169e-06
CL12 vs. HL12	g38160.t1	354.902	-1.16269	0.16321	-7.12391	1.04907e-12	4.37018e-11
CL12 vs. HL12	g38161.t1	225.56	-1.28455	0.188687	-6.80782	9.90859e-12	3.61553e-10
CL12 vs. HL12	g38169.t1	179.069	-1.20248	0.18664	-6.44282	1.17274e-10	3.67958e-09
CL12 vs. HL12	g38202.t1	142.853	-1.04022	0.205088	-5.07207	3.93518e-07	6.62724e-06
CL12 vs. HL12	g38264.t1	549.103	-1.26209	0.140234	-8.99992	2.25887e-19	1.99591e-17
CL12 vs. HL12	g38273.t1	9789.01	1.05039	0.139086	7.55211	4.28271e-14	2.12561e-12
CL12 vs. HL12	g38388.t1	164.906	-1.01726	0.190829	-5.33072	9.78253e-08	1.87323e-06
CL12 vs. HL12	g38417.t1	66.1993	-2.94149	0.327313	-8.98677	2.54613e-19	2.22973e-17
CL12 vs. HL12	g3845.t1	129.249	-1.13516	0.221007	-5.13632	2.80168e-07	4.85224e-06
CL12 vs. HL12	g3849.t1	4658.65	1.90695	0.147611	12.9188	3.52561e-38	1.31073e-35
CL12 vs. HL12	g38552.t1	53.2771	1.18012	0.298271	3.95656	7.60382e-05	0.000730412
CL12 vs. HL12	g38555.t1	685.316	-1.08411	0.129707	-8.35813	6.37187e-17	4.48397e-15
CL12 vs. HL12	g3858.t1	216.85	1.48239	0.182538	8.12099	4.62387e-16	2.96771e-14
CL12 vs. HL12	g3865.t1	64.3632	-1.14435	0.299027	-3.82693	0.000129754	0.00116689
CL12 vs. HL12	g38711.t1	24.9154	-2.10478	0.499272	-4.21569	2.49019e-05	0.000275347
CL12 vs. HL12	g38722.t1	5621.62	1.8226	0.40639	4.48485	7.29647e-06	9.29345e-05
CL12 vs. HL12	g38747.t1	3866.75	1.06948	0.113082	9.4576	3.15085e-21	3.39259e-19
CL12 vs. HL12	g38775.t1	20670.2	-1.34912	0.113103	-11.9282	8.43281e-33	2.21547e-30
CL12 vs. HL12	g38788.t1	718.042	-1.08959	0.157746	-6.9072	4.94313e-12	1.88759e-10
CL12 vs. HL12	g3883.t1	1219.42	1.41877	0.414468	3.42311	0.000619081	0.00454994
CL12 vs. HL12	g38883.t1	62.421	1.38506	0.290088	4.77462	1.80048e-06	2.62694e-05
CL12 vs. HL12	g39072.t1	372.023	-1.23843	0.165884	-7.4656	8.29188e-14	3.98496e-12
CL12 vs. HL12	g39094.t1	23.9589	-1.26844	0.455961	-2.78189	0.00540428	0.0278249
CL12 vs. HL12	g39109.t1	233.174	-1.57029	0.194733	-8.06384	7.39349e-16	4.65435e-14
CL12 vs. HL12	g39190.t1	39.205	-1.49078	0.36782	-4.05303	5.0558e-05	0.000508263
CL12 vs. HL12	g39272.t1	65.8762	-1.0278	0.275574	-3.72966	0.00019174	0.0016498
CL12 vs. HL12	g3940.t1	3691.61	1.03876	0.106794	9.72677	2.31844e-22	2.76864e-20
CL12 vs. HL12	g39505.t1	8778.96	1.79511	0.143487	12.5106	6.53171e-36	2.10985e-33
CL12 vs. HL12	g39742.t1	428.663	-1.42281	0.177886	-7.99845	1.25994e-15	7.66232e-14
CL12 vs. HL12	g39743.t1	1466.88	1.09494	0.120807	9.0635	1.26335e-19	1.13667e-17
CL12 vs. HL12	g39880.t1	3160.06	1.71093	0.123419	13.8628	1.06431e-43	7.48971e-41
CL12 vs. HL12	g3990.t1	348.605	1.46838	0.147283	9.9698	2.06653e-23	2.67887e-21
CL12 vs. HL12	g39904.t1	480.627	1.02918	0.165451	6.22047	4.95684e-10	1.40532e-08
CL12 vs. HL12	g39968.t1	226.395	-1.29158	0.211143	-6.11709	9.5297e-10	2.58641e-08
CL12 vs. HL12	g39987.t1	20.1701	-1.4276	0.503361	-2.83614	0.0045663	0.024324
CL12 vs. HL12	g40039.t1	84.4496	1.63675	0.255321	6.41058	1.44969e-10	4.4913e-09
CL12 vs. HL12	g40044.t1	17.7618	2.90867	0.619547	4.69483	2.66827e-06	3.7554e-05
CL12 vs. HL12	g40126.t1	33.5388	-1.82651	0.415931	-4.39138	1.12636e-05	0.000135908
CL12 vs. HL12	g40242.t1	427.456	-1.05233	0.19987	-5.26509	1.40124e-07	2.59248e-06
CL12 vs. HL12	g40243.t1	44.9451	-1.04631	0.331687	-3.15451	0.00160767	0.01017
CL12 vs. HL12	g40310.t1	195.591	4.94874	0.317191	15.6018	7.0796e-55	1.07305e-51
CL12 vs. HL12	g40352.t1	5033.96	-1.3434	0.121053	-11.0976	1.28849e-28	2.4649e-26
CL12 vs. HL12	g40353.t1	6124.1	-1.34624	0.115949	-11.6106	3.63918e-31	8.43605e-29
CL12 vs. HL12	g40386.t1	136.044	-1.35285	0.209651	-6.45287	1.09752e-10	3.47145e-09
CL12 vs. HL12	g4044.t1	568.388	2.08619	0.564612	3.69491	0.000219963	0.00186415
CL12 vs. HL12	g4046.t1	321.858	3.89174	0.214944	18.1058	2.86711e-73	9.41558e-70
CL12 vs. HL12	g40545.t1	41.682	-1.20858	0.346869	-3.48426	0.0004935	0.00373997
CL12 vs. HL12	g40546.t1	228.198	-1.20628	0.190552	-6.33047	2.44421e-10	7.33039e-09
CL12 vs. HL12	g40550.t1	52.1087	-1.21518	0.318248	-3.81833	0.000134357	0.0012028
CL12 vs. HL12	g40598.t1	990.364	1.52125	0.165908	9.16922	4.76462e-20	4.4284e-18
CL12 vs. HL12	g40750.t1	211.502	1.60423	0.221334	7.24798	4.2304e-13	1.86062e-11
CL12 vs. HL12	g40918.t1	7282.96	1.8972	0.14557	13.0329	7.95225e-39	3.2644e-36
CL12 vs. HL12	g40919.t1	36.7706	1.7154	0.389263	4.40678	1.04916e-05	0.000127609
CL12 vs. HL12	g40936.t1	63.4699	-1.34096	0.291592	-4.59874	4.25062e-06	5.71701e-05
CL12 vs. HL12	g40937.t1	6688.95	1.01669	0.1412	7.20036	6.00554e-13	2.58935e-11
CL12 vs. HL12	g40960.t1	29.9293	1.30263	0.40291	3.23306	0.00122471	0.00813062
CL12 vs. HL12	g41088.t1	691.91	-1.72201	0.150479	-11.4435	2.53314e-30	5.42533e-28
CL12 vs. HL12	g4109.t1	225.374	1.9727	0.256087	7.70324	1.32663e-14	7.06484e-13
CL12 vs. HL12	g4110.t1	52.0912	1.82667	0.358572	5.09428	3.50076e-07	5.92646e-06
CL12 vs. HL12	g4115.t1	1851.3	4.18526	0.183806	22.77	9.09901e-115	8.96434e-111
CL12 vs. HL12	g4116.t1	3837.76	3.37883	0.388818	8.69001	3.62409e-18	2.8794e-16
CL12 vs. HL12	g41299.t1	81.5071	-1.00418	0.248713	-4.03751	5.40216e-05	0.000538686
CL12 vs. HL12	g4132.t1	32.4154	-1.22303	0.379655	-3.22143	0.00127554	0.00840856
CL12 vs. HL12	g4134.t1	107.252	-1.11881	0.238755	-4.68602	2.78574e-06	3.904e-05
CL12 vs. HL12	g4135.t1	71.696	-1.30115	0.271038	-4.80064	1.58163e-06	2.33791e-05
CL12 vs. HL12	g41352.t1	33.8525	-2.36278	0.531545	-4.44512	8.78432e-06	0.000109479
CL12 vs. HL12	g41368.t1	599.165	1.47915	0.184553	8.01476	1.10349e-15	6.75253e-14
CL12 vs. HL12	g41375.t1	130.585	1.75656	0.221296	7.93762	2.06099e-15	1.2381e-13
CL12 vs. HL12	g41377.t1	5054.96	1.60658	0.150062	10.7061	9.52828e-27	1.60466e-24
CL12 vs. HL12	g41496.t1	4843.68	1.09971	0.121395	9.05892	1.31745e-19	1.17996e-17
CL12 vs. HL12	g41589.t1	281.897	1.13449	0.157489	7.20361	5.86384e-13	2.54496e-11
CL12 vs. HL12	g41694.t1	135.439	1.04525	0.238143	4.38915	1.13797e-05	0.000137057
CL12 vs. HL12	g42028.t1	849.125	-1.32672	0.145454	-9.12124	7.42678e-20	6.74365e-18
CL12 vs. HL12	g42085.t1	70.3384	-1.37688	0.266951	-5.1578	2.49867e-07	4.38072e-06
CL12 vs. HL12	g42089.t1	375.618	1.17452	0.157096	7.47642	7.63745e-14	3.68844e-12
CL12 vs. HL12	g42095.t1	13427	1.62459	0.122668	13.2437	4.90486e-40	2.41613e-37
CL12 vs. HL12	g42261.t1	867.155	1.04411	0.123859	8.42979	3.46273e-17	2.5177e-15
CL12 vs. HL12	g42586.t1	47.4721	-1.53103	0.319291	-4.79509	1.62602e-06	2.39814e-05
CL12 vs. HL12	g42658.t1	742.379	1.24324	0.121135	10.2633	1.03141e-24	1.55136e-22
CL12 vs. HL12	g42659.t1	539.492	1.26144	0.150701	8.37045	5.73969e-17	4.08285e-15
CL12 vs. HL12	g43004.t1	7852.85	1.05833	0.125099	8.45992	2.67569e-17	1.96257e-15
CL12 vs. HL12	g43007.t1	237.274	-1.08255	0.171764	-6.30254	2.92803e-10	8.66274e-09
CL12 vs. HL12	g43012.t1	50.2279	-1.03812	0.302115	-3.43619	0.00058995	0.00436843
CL12 vs. HL12	g43083.t1	207.582	-1.15563	0.179808	-6.42701	1.30137e-10	4.0702e-09
CL12 vs. HL12	g43093.t1	184.538	1.1345	0.193246	5.87077	4.33785e-09	1.05392e-07
CL12 vs. HL12	g43210.t1	1383.72	1.31283	0.119686	10.9689	5.39039e-28	9.92638e-26
CL12 vs. HL12	g43261.t1	129.544	3.98573	0.298357	13.3589	1.05052e-40	5.59445e-38
CL12 vs. HL12	g43266.t1	112.504	1.1582	0.215626	5.37134	7.81534e-08	1.52167e-06
CL12 vs. HL12	g43353.t1	40577.9	1.20315	0.108313	11.1081	1.14603e-28	2.23578e-26
CL12 vs. HL12	g43571.t1	178.573	-1.68303	0.186307	-9.03362	1.6609e-19	1.48083e-17
CL12 vs. HL12	g43573.t1	130.544	-1.18232	0.199543	-5.92513	3.12049e-09	7.79292e-08
CL12 vs. HL12	g43578.t1	124.056	-1.08239	0.242686	-4.46004	8.19457e-06	0.00010291
CL12 vs. HL12	g43619.t1	1975.72	-1.80451	0.104026	-17.3468	2.08416e-67	5.1333e-64
CL12 vs. HL12	g43675.t1	52.6924	-1.30691	0.316148	-4.13386	3.56727e-05	0.000377292
CL12 vs. HL12	g4372.t1	525.296	-1.40449	0.174076	-8.06826	7.13068e-16	4.5033e-14
CL12 vs. HL12	g43772.t1	227.813	-1.14626	0.240596	-4.76426	1.89547e-06	2.7543e-05
CL12 vs. HL12	g43794.t1	31.8356	3.38057	0.486064	6.95499	3.52597e-12	1.37304e-10
CL12 vs. HL12	g43889.t1	599.798	1.09501	0.136294	8.03418	9.4205e-16	5.81885e-14
CL12 vs. HL12	g44046.t1	2464.92	1.85275	0.150721	12.2926	9.92382e-35	2.96271e-32
CL12 vs. HL12	g44078.t1	108.524	-1.07303	0.226462	-4.73825	2.1557e-06	3.09365e-05
CL12 vs. HL12	g4424.t1	69.5026	-1.01344	0.266256	-3.80624	0.000141094	0.0012574
CL12 vs. HL12	g44369.t1	97.259	-1.28405	0.251346	-5.10869	3.244e-07	5.53898e-06
CL12 vs. HL12	g44418.t1	142.653	-1.40117	0.232272	-6.03244	1.61501e-09	4.24861e-08
CL12 vs. HL12	g44566.t1	2830.42	1.49078	0.568833	2.62077	0.00877312	0.0411193
CL12 vs. HL12	g4457.t1	1569.24	-1.01236	0.135172	-7.48941	6.91844e-14	3.36595e-12
CL12 vs. HL12	g44605.t1	797.991	-1.13917	0.135553	-8.40388	4.31953e-17	3.12912e-15
CL12 vs. HL12	g44712.t1	709.998	1.20388	0.129232	9.31564	1.21214e-20	1.21239e-18
CL12 vs. HL12	g44797.t1	5891.91	-1.14728	0.097853	-11.7245	9.54742e-32	2.3813e-29
CL12 vs. HL12	g44822.t1	519.251	-1.01223	0.127924	-7.91277	2.51726e-15	1.50303e-13
CL12 vs. HL12	g44876.t1	89.949	1.06351	0.232661	4.57105	4.85278e-06	6.439e-05
CL12 vs. HL12	g4490.t1	73.3316	-1.01789	0.264574	-3.84728	0.000119434	0.00108997
CL12 vs. HL12	g44951.t1	466.423	1.21322	0.147987	8.19815	2.44112e-16	1.60333e-14
CL12 vs. HL12	g44993.t1	82.7615	-1.10089	0.24809	-4.43749	9.10154e-06	0.000112861
CL12 vs. HL12	g45042.t1	77.2286	1.91882	0.712202	2.6942	0.00705574	0.0346267
CL12 vs. HL12	g45056.t1	142.849	-1.11064	0.206153	-5.38746	7.14608e-08	1.40106e-06
CL12 vs. HL12	g45089.t1	37.3872	-1.01808	0.353037	-2.88377	0.00392943	0.021573
CL12 vs. HL12	g45094.t1	404.158	-1.08213	0.162983	-6.63949	3.14768e-11	1.0602e-09
CL12 vs. HL12	g45116.t1	13.967	-1.45228	0.562161	-2.58339	0.00978346	0.0447062
CL12 vs. HL12	g45119.t1	181.958	1.5869	0.233071	6.80868	9.8497e-12	3.60071e-10
CL12 vs. HL12	g45206.t1	229.07	1.04376	0.1686	6.19072	5.98882e-10	1.67619e-08
CL12 vs. HL12	g45246.t1	165.649	-1.06733	0.240045	-4.44637	8.73341e-06	0.000108913
CL12 vs. HL12	g45287.t1	112.304	-1.1827	0.239143	-4.94558	7.59193e-07	1.20736e-05
CL12 vs. HL12	g45296.t1	23.0808	-1.16538	0.441326	-2.64063	0.00827526	0.0392905
CL12 vs. HL12	g45318.t1	168.121	-1.06823	0.191342	-5.58282	2.36645e-08	5.09045e-07
CL12 vs. HL12	g45374.t1	36.3412	-1.08391	0.361237	-3.00054	0.00269503	0.0156785
CL12 vs. HL12	g4543.t1	505.163	-1.22831	0.152373	-8.06122	7.55366e-16	4.74004e-14
CL12 vs. HL12	g45435.t1	41.2295	-1.35914	0.353512	-3.84468	0.000120709	0.00109758
CL12 vs. HL12	g45439.t1	586.898	-1.06673	0.399101	-2.67284	0.00752123	0.0364213
CL12 vs. HL12	g4544.t1	49.6996	-1.64106	0.331984	-4.9432	7.68525e-07	1.22121e-05
CL12 vs. HL12	g4552.t1	2473.13	-1.25096	0.159369	-7.84946	4.17821e-15	2.40022e-13
CL12 vs. HL12	g4553.t1	254.369	-1.01867	0.210208	-4.84601	1.25969e-06	1.91815e-05
CL12 vs. HL12	g4554.t1	2410.38	-1.16117	0.140593	-8.25907	1.46809e-16	9.94067e-15
CL12 vs. HL12	g45726.t1	129.392	-1.19895	0.214842	-5.5806	2.39687e-08	5.14466e-07
CL12 vs. HL12	g45806.t1	138.615	-1.12834	0.213514	-5.28465	1.25949e-07	2.35902e-06
CL12 vs. HL12	g45807.t1	101.585	-1.42291	0.231939	-6.13487	8.52265e-10	2.32913e-08
CL12 vs. HL12	g45847.t1	274.093	-1.04907	0.178589	-5.87422	4.24829e-09	1.03471e-07
CL12 vs. HL12	g45855.t1	18.1909	-1.78777	0.539861	-3.31153	0.000927859	0.00642612
CL12 vs. HL12	g45865.t1	342.514	1.05496	0.152895	6.89987	5.20517e-12	1.97997e-10
CL12 vs. HL12	g46260.t1	90.8188	1.19871	0.258104	4.64427	3.41275e-06	4.68605e-05
CL12 vs. HL12	g46288.t1	112.23	-1.15795	0.239579	-4.83326	1.34319e-06	2.03037e-05
CL12 vs. HL12	g46324.t1	105.823	1.33074	0.225562	5.89965	3.64283e-09	8.99477e-08
CL12 vs. HL12	g46485.t1	28.1293	1.06805	0.397279	2.68841	0.00717941	0.035059
CL12 vs. HL12	g46505.t1	29.9324	1.39039	0.420548	3.30613	0.000945933	0.00652614
CL12 vs. HL12	g46613.t1	30.8954	-1.08378	0.381131	-2.8436	0.00446076	0.0238327
CL12 vs. HL12	g46875.t1	5241.21	1.26766	0.177911	7.12523	1.03905e-12	4.3376e-11
CL12 vs. HL12	g47038.t1	1022.8	1.12217	0.138011	8.13101	4.25733e-16	2.75038e-14
CL12 vs. HL12	g47159.t1	1416.6	1.53361	0.11689	13.1201	2.52597e-39	1.15748e-36
CL12 vs. HL12	g47202.t1	36890	1.11964	0.109963	10.1819	2.38802e-24	3.36097e-22
CL12 vs. HL12	g47273.t1	672.427	1.95057	0.144095	13.5367	9.5014e-42	5.50634e-39
CL12 vs. HL12	g47555.t1	443.455	-1.18218	0.179413	-6.58913	4.424e-11	1.46999e-09
CL12 vs. HL12	g47563.t1	625.795	1.23894	0.131326	9.43409	3.94404e-21	4.15579e-19
CL12 vs. HL12	g47750.t1	41.8835	-1.01752	0.327551	-3.10645	0.00189351	0.0116849
CL12 vs. HL12	g47755.t1	960.507	1.63238	0.170716	9.56196	1.15548e-21	1.2863e-19
CL12 vs. HL12	g47830.t1	41.1757	-1.31878	0.360101	-3.66224	0.000250022	0.00208129
CL12 vs. HL12	g47831.t1	948.127	-1.18816	0.165804	-7.16603	7.72024e-13	3.29263e-11
CL12 vs. HL12	g48123.t1	409.586	-1.11203	0.167301	-6.64688	2.99362e-11	1.01351e-09
CL12 vs. HL12	g48223.t1	17.9427	-2.1662	0.537543	-4.02982	5.58193e-05	0.000553808
CL12 vs. HL12	g48227.t1	1322.51	1.35376	0.126168	10.7298	7.37244e-27	1.2523e-24
CL12 vs. HL12	g48284.t1	17.282	-1.58919	0.522842	-3.03953	0.00236947	0.0141222
CL12 vs. HL12	g48315.t1	6421.91	2.08595	0.170498	12.2344	2.03542e-34	5.81246e-32
CL12 vs. HL12	g48334.t1	197.354	-2.06136	0.188919	-10.9113	1.01735e-27	1.82235e-25
CL12 vs. HL12	g48347.t1	59.3479	-1.24551	0.298455	-4.17321	3.00343e-05	0.000325359
CL12 vs. HL12	g48493.t1	46.1881	-1.09821	0.322817	-3.40196	0.000669046	0.00485378
CL12 vs. HL12	g48514.t1	99.0211	1.27628	0.233749	5.46005	4.75999e-08	9.67913e-07
CL12 vs. HL12	g48523.t1	3100.69	-1.14643	0.147567	-7.76886	7.91933e-15	4.38321e-13
CL12 vs. HL12	g4865.t1	49.7993	-1.07874	0.328329	-3.28553	0.00101791	0.00695214
CL12 vs. HL12	g48759.t1	316.021	1.16604	0.226114	5.15686	2.5113e-07	4.39846e-06
CL12 vs. HL12	g48763.t1	243.702	-1.00016	0.174296	-5.7383	9.56306e-09	2.21163e-07
CL12 vs. HL12	g49007.t1	48.1481	-1.1601	0.319667	-3.62908	0.000284431	0.00233226
CL12 vs. HL12	g4931.t1	785.991	1.21833	0.151322	8.05125	8.19553e-16	5.11028e-14
CL12 vs. HL12	g49710.t1	87.2518	1.16009	0.244993	4.73522	2.18821e-06	3.13314e-05
CL12 vs. HL12	g49741.t1	24.2559	-1.30152	0.445808	-2.91946	0.00350638	0.0195944
CL12 vs. HL12	g49745.t1	47.6758	3.57494	0.426339	8.38521	5.06366e-17	3.62816e-15
CL12 vs. HL12	g49780.t1	394.804	1.45103	0.144154	10.0659	7.81872e-24	1.04095e-21
CL12 vs. HL12	g49806.t1	54.6977	-1.31626	0.431437	-3.05088	0.00228174	0.0136904
CL12 vs. HL12	g4990.t1	71.6547	-2.96132	0.989269	-2.99345	0.00275847	0.016005
CL12 vs. HL12	g49985.t1	548.493	-1.04238	0.132378	-7.87429	3.4269e-15	2.00963e-13
CL12 vs. HL12	g50047.t1	214.286	1.4581	0.218138	6.68431	2.32014e-11	7.97835e-10
CL12 vs. HL12	g5013.t1	20.1205	-1.4649	0.47053	-3.1133	0.00185006	0.011467
CL12 vs. HL12	g50136.t1	8251.93	-2.2471	0.300088	-7.48815	6.98534e-14	3.39013e-12
CL12 vs. HL12	g50140.t1	239.054	-1.23885	0.256649	-4.82702	1.38589e-06	2.09222e-05
CL12 vs. HL12	g50141.t1	27.1156	-1.3451	0.445716	-3.01785	0.00254578	0.0149683
CL12 vs. HL12	g50280.t1	170.938	-1.43342	0.184278	-7.77856	7.33528e-15	4.10609e-13
CL12 vs. HL12	g50346.t1	65.0799	-1.08182	0.288569	-3.74892	0.000177596	0.00154361
CL12 vs. HL12	g50358.t1	141.052	-1.20657	0.271495	-4.44419	8.82234e-06	0.000109883
CL12 vs. HL12	g50408.t1	1648.06	1.62986	0.119577	13.6302	2.64754e-42	1.63022e-39
CL12 vs. HL12	g50417.t1	31.6439	-1.47783	0.431212	-3.42715	0.00060995	0.00449722
CL12 vs. HL12	g5042.t1	135.517	-1.06488	0.22553	-4.72166	2.33923e-06	3.32796e-05
CL12 vs. HL12	g50465.t1	2414.94	-1.15369	0.106823	-10.8	3.44286e-27	5.9507e-25
CL12 vs. HL12	g50614.t1	250.325	1.03858	0.171831	6.04416	1.50192e-09	3.98302e-08
CL12 vs. HL12	g50652.t1	626.711	-1.28672	0.145421	-8.84826	8.88958e-19	7.51761e-17
CL12 vs. HL12	g50809.t1	368.072	1.14778	0.147943	7.75822	8.61303e-15	4.66239e-13
CL12 vs. HL12	g5086.t1	60.4187	-1.00417	0.290166	-3.46067	0.000538834	0.0040431
CL12 vs. HL12	g50930.t1	652.223	1.07035	0.191469	5.59021	2.268e-08	4.8947e-07
CL12 vs. HL12	g51104.t1	195.413	4.99085	0.318978	15.6464	3.51636e-55	5.77387e-52
CL12 vs. HL12	g51182.t1	16.3885	-1.61722	0.532479	-3.03716	0.00238823	0.0142039
CL12 vs. HL12	g51183.t1	55.8745	-1.05089	0.306828	-3.42501	0.000614777	0.00452674
CL12 vs. HL12	g51224.t1	3943.64	1.00401	0.100038	10.0362	1.05616e-23	1.37818e-21
CL12 vs. HL12	g51250.t1	524.848	-1.02459	0.150168	-6.82296	8.91854e-12	3.27245e-10
CL12 vs. HL12	g51308.t1	478.459	1.52983	0.173682	8.80823	1.27143e-18	1.03951e-16
CL12 vs. HL12	g51461.t1	385.039	1.12784	0.155093	7.27199	3.54235e-13	1.5685e-11
CL12 vs. HL12	g51780.t1	249.398	1.0937	0.163132	6.70435	2.02309e-11	7.04294e-10
CL12 vs. HL12	g51781.t1	83.709	1.10281	0.278245	3.96343	7.38793e-05	0.000714638
CL12 vs. HL12	g51830.t1	139.603	-1.03209	0.233821	-4.41402	1.0147e-05	0.000124184
CL12 vs. HL12	g51835.t1	8412.05	-2.40786	0.318766	-7.55371	4.23025e-14	2.10487e-12
CL12 vs. HL12	g51951.t1	107.874	-1.18089	0.220672	-5.35135	8.73011e-08	1.68708e-06
CL12 vs. HL12	g51954.t1	12.2205	-1.89594	0.626592	-3.02579	0.00247982	0.0146295
CL12 vs. HL12	g52025.t1	53.4755	-1.7285	0.332189	-5.20334	1.95735e-07	3.51253e-06
CL12 vs. HL12	g52082.t1	44.464	-1.15871	0.340806	-3.3999	0.000674095	0.00488502
CL12 vs. HL12	g52191.t1	5049.2	1.79106	0.137971	12.9814	1.56029e-38	6.14881e-36
CL12 vs. HL12	g52230.t1	36.1654	-1.5341	0.363591	-4.21931	2.45055e-05	0.000271726
CL12 vs. HL12	g52308.t1	80.1656	1.14874	0.267117	4.30051	1.70408e-05	0.000195899
CL12 vs. HL12	g52380.t1	34.3543	-1.06	0.391588	-2.70694	0.00679066	0.0335922
CL12 vs. HL12	g52423.t1	1748.05	2.92252	0.167395	17.4588	2.94888e-68	8.30067e-65
CL12 vs. HL12	g52539.t1	118.87	-1.3123	0.223354	-5.87544	4.21728e-09	1.03235e-07
CL12 vs. HL12	g5279.t1	124.115	4.97152	0.373223	13.3205	1.75961e-40	9.12406e-38
CL12 vs. HL12	g53354.t1	250.597	1.09034	0.158875	6.86285	6.74991e-12	2.53334e-10
CL12 vs. HL12	g53375.t1	697.06	-1.18457	0.133257	-8.88936	6.14623e-19	5.28844e-17
CL12 vs. HL12	g53451.t1	1082.36	-1.86993	0.172631	-10.832	2.42911e-27	4.27351e-25
CL12 vs. HL12	g53529.t1	117.915	-1.13826	0.217527	-5.23274	1.6702e-07	3.03594e-06
CL12 vs. HL12	g53694.t1	39.0935	-1.03403	0.340411	-3.0376	0.00238468	0.0141914
CL12 vs. HL12	g53947.t1	517.597	-1.02149	0.137043	-7.45376	9.07196e-14	4.33869e-12
CL12 vs. HL12	g540.t1	9988.74	-1.42919	0.110169	-12.9728	1.74547e-38	6.74366e-36
CL12 vs. HL12	g5401.t1	8199.23	1.38339	0.143894	9.6139	6.98548e-22	7.86525e-20
CL12 vs. HL12	g5408.t1	17073.2	1.54356	0.138093	11.1776	5.24645e-29	1.06573e-26
CL12 vs. HL12	g5409.t1	1723.14	1.32112	0.168205	7.85425	4.02157e-15	2.31699e-13
CL12 vs. HL12	g54153.t1	90.6215	-1.01261	0.240526	-4.20999	2.55387e-05	0.000282071
CL12 vs. HL12	g54160.t1	43.8466	-1.09667	0.326116	-3.36282	0.000771516	0.00547842
CL12 vs. HL12	g54375.t1	15.5298	1.96397	0.569449	3.44889	0.000562902	0.00419812
CL12 vs. HL12	g54698.t1	807.195	-1.29165	0.165149	-7.82114	5.23466e-15	2.9639e-13
CL12 vs. HL12	g54699.t1	188.756	-1.24187	0.227085	-5.46873	4.53269e-08	9.25514e-07
CL12 vs. HL12	g54952.t1	102.554	-1.42994	0.236702	-6.04109	1.53073e-09	4.04851e-08
CL12 vs. HL12	g54983.t1	21.8096	-1.52395	0.460368	-3.31028	0.000932021	0.00644596
CL12 vs. HL12	g55100.t1	5420.29	-1.10744	0.130922	-8.45875	2.70247e-17	1.97221e-15
CL12 vs. HL12	g5513.t1	268.028	-1.03141	0.173206	-5.95482	2.60361e-09	6.61102e-08
CL12 vs. HL12	g55188.t1	15.3468	-2.02207	0.589812	-3.42833	0.000607318	0.00448187
CL12 vs. HL12	g55352.t1	103.127	-1.26148	0.246576	-5.11597	3.12136e-07	5.34812e-06
CL12 vs. HL12	g5545.t1	687.531	1.61394	0.128549	12.555	3.73096e-36	1.24602e-33
CL12 vs. HL12	g5547.t1	56.264	1.1626	0.29834	3.89688	9.74381e-05	0.000904344
CL12 vs. HL12	g5549.t1	90.3437	1.08607	0.257538	4.21714	2.47415e-05	0.000273726
CL12 vs. HL12	g5552.t1	3849.05	1.45321	0.117639	12.3531	4.68711e-35	1.44305e-32
CL12 vs. HL12	g55877.t1	24.1408	-2.76013	0.521669	-5.29096	1.21677e-07	2.2899e-06
CL12 vs. HL12	g55995.t1	872.622	1.2551	0.142148	8.8295	1.05146e-18	8.85384e-17
CL12 vs. HL12	g56132.t1	13.3777	1.84907	0.667527	2.77002	0.0056052	0.0286646
CL12 vs. HL12	g56143.t1	93.7975	-1.16259	0.279047	-4.16628	3.09611e-05	0.00033373
CL12 vs. HL12	g56171.t1	29.466	-1.26558	0.398787	-3.17357	0.00150576	0.00962356
CL12 vs. HL12	g56251.t1	505.404	-1.07167	0.214672	-4.99211	5.97237e-07	9.68556e-06
CL12 vs. HL12	g56330.t1	194.766	-1.05204	0.210626	-4.99483	5.88863e-07	9.57559e-06
CL12 vs. HL12	g56336.t1	106.313	1.06943	0.22359	4.78299	1.72707e-06	2.53767e-05
CL12 vs. HL12	g56369.t1	111.235	-1.33129	0.21994	-6.05295	1.42214e-09	3.78673e-08
CL12 vs. HL12	g56568.t1	217.52	-1.06161	0.180869	-5.8695	4.37106e-09	1.05855e-07
CL12 vs. HL12	g56626.t1	117.113	1.1258	0.26734	4.21112	2.54108e-05	0.000280816
CL12 vs. HL12	g56655.t1	55.999	-1.02105	0.296819	-3.43999	0.000581738	0.0043178
CL12 vs. HL12	g56663.t1	71.3995	-1.63735	0.340395	-4.81015	1.50817e-06	2.24958e-05
CL12 vs. HL12	g56718.t1	15720.7	-1.02097	0.136595	-7.47441	7.7549e-14	3.73601e-12
CL12 vs. HL12	g56766.t1	30.5977	-1.37366	0.385354	-3.56467	0.000364314	0.00287253
CL12 vs. HL12	g56775.t1	281.971	1.39481	0.16609	8.3979	4.54517e-17	3.26854e-15
CL12 vs. HL12	g56779.t1	273.78	-1.06527	0.168024	-6.33999	2.29777e-10	6.93197e-09
CL12 vs. HL12	g56940.t1	319.688	1.59526	0.17163	9.29472	1.47599e-20	1.45414e-18
CL12 vs. HL12	g56941.t1	1967.15	1.6425	0.11815	13.9018	6.17422e-44	4.50581e-41
CL12 vs. HL12	g56944.t1	11209.3	1.54713	0.310602	4.98107	6.32323e-07	1.02125e-05
CL12 vs. HL12	g57015.t1	277.335	-1.21412	0.169755	-7.15218	8.54091e-13	3.62694e-11
CL12 vs. HL12	g57016.t1	20.8754	-3.03334	0.590302	-5.13862	2.76761e-07	4.80467e-06
CL12 vs. HL12	g57025.t1	95.066	-1.49078	0.247046	-6.03444	1.59516e-09	4.20201e-08
CL12 vs. HL12	g57026.t1	977.339	-1.40487	0.136975	-10.2564	1.10802e-24	1.64154e-22
CL12 vs. HL12	g57030.t1	256.438	-1.04543	0.170316	-6.1382	8.34634e-10	2.28729e-08
CL12 vs. HL12	g57040.t1	2185.37	1.06165	0.163022	6.51233	7.3995e-11	2.38235e-09
CL12 vs. HL12	g57127.t1	53946.2	1.54987	0.155778	9.94925	2.54084e-23	3.25095e-21
CL12 vs. HL12	g5716.t1	13507.5	1.571	0.169866	9.24844	2.27795e-20	2.15792e-18
CL12 vs. HL12	g57202.t1	12248.9	1.56577	0.140787	11.1215	9.85753e-29	1.94233e-26
CL12 vs. HL12	g57353.t1	238.506	1.63103	0.209854	7.77221	7.71259e-15	4.2929e-13
CL12 vs. HL12	g57499.t1	27.7175	-1.17591	0.403113	-2.91707	0.00353332	0.0197002
CL12 vs. HL12	g57635.t1	50.7727	2.1853	0.347817	6.28288	3.32348e-10	9.77401e-09
CL12 vs. HL12	g57750.t1	58.1675	-1.47296	0.310095	-4.75004	2.03373e-06	2.93357e-05
CL12 vs. HL12	g58025.t1	252.133	2.06487	0.176817	11.678	1.65061e-31	3.9663e-29
CL12 vs. HL12	g5826.t1	24.898	-1.40049	0.453628	-3.08731	0.00201974	0.0123707
CL12 vs. HL12	g58261.t1	22.1468	-1.21181	0.446237	-2.71561	0.00661533	0.032908
CL12 vs. HL12	g58262.t1	299.525	-1.15931	0.165723	-6.9955	2.6432e-12	1.05093e-10
CL12 vs. HL12	g58327.t1	3351.28	-1.20306	0.126352	-9.52154	1.70635e-21	1.88887e-19
CL12 vs. HL12	g58453.t1	963.715	1.12127	0.119126	9.41252	4.84373e-21	5.04978e-19
CL12 vs. HL12	g58588.t1	601.627	-1.02755	0.147757	-6.95434	3.54228e-12	1.37667e-10
CL12 vs. HL12	g58785.t1	23.7996	1.78845	0.477485	3.74557	0.000179985	0.00156093
CL12 vs. HL12	g58799.t1	1121.33	1.05934	0.114828	9.22543	2.82431e-20	2.66269e-18
CL12 vs. HL12	g58853.t1	3469.9	-1.94659	0.121807	-15.981	1.73408e-57	3.79647e-54
CL12 vs. HL12	g58870.t1	18.6681	-7.73842	1.27432	-6.07257	1.2588e-09	3.37872e-08
CL12 vs. HL12	g58884.t1	154.559	-1.04572	0.196287	-5.32751	9.95701e-08	1.90294e-06
CL12 vs. HL12	g59044.t1	78.0343	-1.16594	0.270214	-4.31488	1.59686e-05	0.000185632
CL12 vs. HL12	g59045.t1	44.9547	-1.1258	0.337594	-3.33478	0.000853671	0.00599284
CL12 vs. HL12	g59056.t1	157.337	-1.00869	0.194467	-5.18692	2.13796e-07	3.81234e-06
CL12 vs. HL12	g59134.t1	3068.61	1.05068	0.102411	10.2595	1.07274e-24	1.6013e-22
CL12 vs. HL12	g59316.t1	44.9621	-1.01637	0.35433	-2.86844	0.00412502	0.0223479
CL12 vs. HL12	g59559.t1	377.562	-1.03313	0.144836	-7.13312	9.812e-13	4.1223e-11
CL12 vs. HL12	g59637.t1	56.0851	1.2084	0.298331	4.05052	5.11033e-05	0.000513273
CL12 vs. HL12	g59653.t1	14172.7	1.68206	0.147555	11.3996	4.19997e-30	8.80385e-28
CL12 vs. HL12	g59707.t1	3742.62	2.02215	0.148226	13.6423	2.2428e-42	1.42555e-39
CL12 vs. HL12	g59710.t1	2294.1	2.99673	0.132371	22.6389	1.79386e-113	1.17821e-109
CL12 vs. HL12	g59946.t1	124.457	-1.41567	0.240243	-5.89266	3.80022e-09	9.37166e-08
CL12 vs. HL12	g59979.t1	66.2623	1.50084	0.281362	5.33419	9.59701e-08	1.84128e-06
CL12 vs. HL12	g59980.t1	1189.7	-1.29587	0.133347	-9.71809	2.52484e-22	2.97901e-20
CL12 vs. HL12	g59990.t1	720.643	-1.00092	0.182811	-5.47519	4.37035e-08	8.9515e-07
CL12 vs. HL12	g6012.t1	584.214	1.00614	0.134088	7.50355	6.21139e-14	3.03695e-12
CL12 vs. HL12	g60173.t1	16.9019	-1.37547	0.506317	-2.71661	0.0065954	0.0328171
CL12 vs. HL12	g60227.t1	2218.62	-1.24714	0.158991	-7.84408	4.36145e-15	2.4982e-13
CL12 vs. HL12	g6028.t1	39.5314	-1.07535	0.372593	-2.88613	0.00390011	0.0214359
CL12 vs. HL12	g60294.t1	46.4652	-1.11613	0.327274	-3.41038	0.000648718	0.00472916
CL12 vs. HL12	g60296.t1	136.363	-1.22235	0.232745	-5.25189	1.50545e-07	2.76453e-06
CL12 vs. HL12	g60326.t1	741.718	-1.00459	0.160551	-6.25711	3.92185e-10	1.14145e-08
CL12 vs. HL12	g60540.t1	114.68	-1.00376	0.224456	-4.47197	7.7502e-06	9.78283e-05
CL12 vs. HL12	g60550.t1	498.21	-1.26318	0.169785	-7.43989	1.00768e-13	4.80759e-12
CL12 vs. HL12	g60586.t1	2166.03	1.08948	0.133138	8.18308	2.76673e-16	1.80515e-14
CL12 vs. HL12	g60587.t1	1778.92	1.13623	0.103016	11.0297	2.74904e-28	5.15878e-26
CL12 vs. HL12	g60620.t1	1236.68	1.14925	0.138082	8.32292	8.58211e-17	5.9334e-15
CL12 vs. HL12	g60768.t1	46.2368	-1.30951	0.338952	-3.86341	0.000111815	0.00102673
CL12 vs. HL12	g60878.t1	53.4808	1.17338	0.296365	3.95924	7.51901e-05	0.000724118
CL12 vs. HL12	g60887.t1	406.026	1.38233	0.147953	9.34306	9.35907e-21	9.60474e-19
CL12 vs. HL12	g6098.t1	25.3609	-1.1344	0.429145	-2.64339	0.0082081	0.039058
CL12 vs. HL12	g6101.t1	103.853	-1.00185	0.280735	-3.56867	0.000358799	0.00283358
CL12 vs. HL12	g61030.t1	124.281	-1.06221	0.239188	-4.44092	8.95771e-06	0.000111428
CL12 vs. HL12	g61132.t1	41.2321	-1.32867	0.335163	-3.96426	7.36228e-05	0.000712507
CL12 vs. HL12	g61254.t1	1480.97	1.52425	0.117015	13.0261	8.69673e-39	3.49715e-36
CL12 vs. HL12	g61265.t1	221.727	-1.07841	0.182054	-5.92358	3.15009e-09	7.85687e-08
CL12 vs. HL12	g6128.t1	368.355	-1.02374	0.137233	-7.45982	8.66384e-14	4.15358e-12
CL12 vs. HL12	g61463.t1	2860.72	-1.02706	0.130189	-7.88901	3.04587e-15	1.79152e-13
CL12 vs. HL12	g61464.t1	5252.79	-1.09183	0.11802	-9.25125	2.21877e-20	2.12226e-18
CL12 vs. HL12	g6149.t1	1015.92	2.79502	0.34381	8.12954	4.30906e-16	2.77469e-14
CL12 vs. HL12	g61490.t1	2628.64	1.01218	0.107335	9.43003	4.0998e-21	4.29694e-19
CL12 vs. HL12	g61496.t1	3101.99	-1.18054	0.129021	-9.14997	5.69503e-20	5.24368e-18
CL12 vs. HL12	g61504.t1	41.8837	-1.46828	0.346065	-4.2428	2.20751e-05	0.000247001
CL12 vs. HL12	g61533.t1	52.9613	1.74638	0.368591	4.738	2.15843e-06	3.09532e-05
CL12 vs. HL12	g61739.t1	145.515	-1.70853	0.286978	-5.95353	2.62416e-09	6.65464e-08
CL12 vs. HL12	g61740.t1	11.9371	-2.27181	0.69739	-3.25759	0.00112364	0.00754352
CL12 vs. HL12	g6175.t1	35926.1	-1.15525	0.126131	-9.15909	5.23377e-20	4.84161e-18
CL12 vs. HL12	g61881.t1	97.0214	1.0108	0.257229	3.92957	8.50969e-05	0.000803811
CL12 vs. HL12	g61915.t1	150.114	-1.08013	0.193263	-5.5889	2.28512e-08	4.92625e-07
CL12 vs. HL12	g62054.t1	335.283	-1.72646	0.150628	-11.4617	2.0544e-30	4.49776e-28
CL12 vs. HL12	g62095.t1	615.99	1.37526	0.160709	8.55745	1.15388e-17	8.88126e-16
CL12 vs. HL12	g62102.t1	167.524	-1.09642	0.193674	-5.66117	1.50346e-08	3.35115e-07
CL12 vs. HL12	g62186.t1	18.3653	2.17829	0.558718	3.89873	9.67e-05	0.000899187
CL12 vs. HL12	g62187.t1	59.6813	1.69342	0.327368	5.17283	2.30569e-07	4.07822e-06
CL12 vs. HL12	g62496.t1	24754.2	1.55967	0.150725	10.3478	4.28218e-25	6.80453e-23
CL12 vs. HL12	g62702.t1	87.9798	-1.20928	0.268981	-4.49579	6.93126e-06	8.87418e-05
CL12 vs. HL12	g62721.t1	117.849	-1.04245	0.241104	-4.32363	1.53485e-05	0.000179269
CL12 vs. HL12	g62769.t1	75.9388	-1.27294	0.263304	-4.83447	1.33499e-06	2.02032e-05
CL12 vs. HL12	g62780.t1	19.7122	-1.43211	0.506572	-2.82706	0.0046977	0.0248827
CL12 vs. HL12	g63003.t1	354.827	1.11463	0.148718	7.4949	6.63466e-14	3.23588e-12
CL12 vs. HL12	g63019.t1	50.4756	-1.17746	0.312212	-3.77134	0.000162372	0.00142448
CL12 vs. HL12	g63116.t1	2749.82	-1.02802	0.116654	-8.81258	1.223e-18	1.00924e-16
CL12 vs. HL12	g63162.t1	82.3154	-1.39364	0.26391	-5.28072	1.2868e-07	2.4056e-06
CL12 vs. HL12	g63769.t1	820.609	1.12772	0.127952	8.81363	1.21154e-18	1.00726e-16
CL12 vs. HL12	g63867.t1	71.1182	-1.30807	0.285969	-4.57417	4.78103e-06	6.35664e-05
CL12 vs. HL12	g63915.t1	87.1987	-1.51174	0.26953	-5.6088	2.03729e-08	4.45041e-07
CL12 vs. HL12	g63919.t1	38.6509	-1.49366	0.394475	-3.78647	0.000152806	0.00134957
CL12 vs. HL12	g64017.t1	1597.5	1.5087	0.112914	13.3616	1.01399e-40	5.54992e-38
CL12 vs. HL12	g64132.t1	86.654	-1.47637	0.275999	-5.34919	8.83502e-08	1.70505e-06
CL12 vs. HL12	g6434.t1	149.052	1.25731	0.202153	6.21961	4.98378e-10	1.41093e-08
CL12 vs. HL12	g64364.t1	1007.37	-1.3709	0.160173	-8.55889	1.13962e-17	8.80589e-16
CL12 vs. HL12	g64430.t1	18.4605	-1.70394	0.523316	-3.25605	0.00112974	0.00757673
CL12 vs. HL12	g64431.t1	30.1104	-2.30247	0.422528	-5.44927	5.05766e-08	1.02107e-06
CL12 vs. HL12	g64437.t1	37.4878	-1.02723	0.349034	-2.94306	0.0032499	0.0183537
CL12 vs. HL12	g64457.t1	45.3233	-1.19403	0.338511	-3.5273	0.000419825	0.00324543
CL12 vs. HL12	g64846.t1	22.515	-1.20635	0.464579	-2.59666	0.00941364	0.043435
CL12 vs. HL12	g64870.t1	215.783	-1.3065	0.188781	-6.92072	4.4934e-12	1.71918e-10
CL12 vs. HL12	g6492.t1	98.3838	4.41936	0.357339	12.3674	3.92248e-35	1.2268e-32
CL12 vs. HL12	g64982.t1	290.185	-1.22747	0.18367	-6.68301	2.34089e-11	8.02172e-10
CL12 vs. HL12	g65053.t1	4041.58	-1.03295	0.132445	-7.79908	6.2359e-15	3.50063e-13
CL12 vs. HL12	g65155.t1	153.636	-1.40021	0.190535	-7.34887	1.99885e-13	9.18073e-12
CL12 vs. HL12	g6522.t1	314.8	1.10663	0.161845	6.83756	8.05531e-12	2.99281e-10
CL12 vs. HL12	g65259.t1	49.4766	1.9335	0.334905	5.77327	7.77484e-09	1.83029e-07
CL12 vs. HL12	g65302.t1	149.534	-1.33808	0.195406	-6.84769	7.50517e-12	2.80611e-10
CL12 vs. HL12	g65350.t1	402.161	1.35001	0.147748	9.13728	6.40425e-20	5.8421e-18
CL12 vs. HL12	g65356.t1	294.111	1.45446	0.158173	9.19539	3.73637e-20	3.48917e-18
CL12 vs. HL12	g65432.t1	326.961	-1.02093	0.146899	-6.94991	3.65528e-12	1.415e-10
CL12 vs. HL12	g65479.t1	25.2284	-1.28413	0.417585	-3.07514	0.00210403	0.0127969
CL12 vs. HL12	g65619.t1	70.5945	-1.59837	0.286877	-5.57162	2.52385e-08	5.39371e-07
CL12 vs. HL12	g65712.t1	94.6044	-1.04842	0.22639	-4.63102	3.63867e-06	4.96309e-05
CL12 vs. HL12	g65765.t1	127.883	1.13556	0.204474	5.55355	2.79922e-08	5.94351e-07
CL12 vs. HL12	g65943.t1	40.0141	-1.47222	0.35644	-4.13034	3.62226e-05	0.000382082
CL12 vs. HL12	g6608.t1	34.7448	1.36397	0.369506	3.69133	0.000223082	0.00188249
CL12 vs. HL12	g66523.t1	40.8225	1.12003	0.344922	3.2472	0.00116546	0.00779772
CL12 vs. HL12	g66793.t1	497.736	-1.13014	0.149726	-7.54804	4.41845e-14	2.18747e-12
CL12 vs. HL12	g66874.t1	32.2611	1.09241	0.398738	2.73966	0.00615022	0.0309222
CL12 vs. HL12	g66935.t1	289.262	-1.06059	0.169811	-6.24575	4.21781e-10	1.21502e-08
CL12 vs. HL12	g66938.t1	178.679	-1.56413	0.216807	-7.21436	5.41898e-13	2.35708e-11
CL12 vs. HL12	g67070.t1	13.6835	-1.52502	0.586475	-2.60032	0.00931366	0.043079
CL12 vs. HL12	g67084.t1	258.453	-1.08639	0.155236	-6.9983	2.5908e-12	1.03548e-10
CL12 vs. HL12	g67151.t1	97.6432	-1.60934	0.239938	-6.70729	1.98276e-11	6.91473e-10
CL12 vs. HL12	g67186.t1	1104.01	-2.23887	0.429804	-5.20905	1.8981e-07	3.41536e-06
CL12 vs. HL12	g67264.t1	12.8875	1.97488	0.6247	3.16132	0.00157055	0.00997803
CL12 vs. HL12	g67267.t1	47.6712	1.21818	0.320734	3.79809	0.000145814	0.00129536
CL12 vs. HL12	g67294.t1	5440.6	1.04782	0.134972	7.76326	8.2775e-15	4.54317e-13
CL12 vs. HL12	g67367.t1	2164.8	1.57885	0.12946	12.1957	3.27824e-34	9.22777e-32
CL12 vs. HL12	g6738.t1	41.0259	1.30715	0.354038	3.69211	0.000222399	0.00187913
CL12 vs. HL12	g6749.t1	172.397	-1.08024	0.187596	-5.75834	8.49452e-09	1.98313e-07
CL12 vs. HL12	g6761.t1	60.2732	-1.06031	0.288059	-3.68086	0.00023245	0.00195485
CL12 vs. HL12	g6776.t1	96.4893	4.80405	0.417964	11.4939	1.41507e-30	3.16847e-28
CL12 vs. HL12	g6777.t1	17.291	3.32169	0.647276	5.13181	2.86974e-07	4.96447e-06
CL12 vs. HL12	g67900.t1	26.3149	-1.53551	0.449363	-3.41708	0.00063296	0.00462848
CL12 vs. HL12	g67957.t1	415.78	1.11134	0.144667	7.68209	1.56518e-14	8.18043e-13
CL12 vs. HL12	g67958.t1	59.6546	1.01558	0.284453	3.57031	0.000356563	0.00281818
CL12 vs. HL12	g68000.t1	7925.62	-5.45514	0.448642	-12.1592	5.12496e-34	1.42229e-31
CL12 vs. HL12	g6801.t1	1070.98	1.41755	0.121454	11.6715	1.7817e-31	4.22971e-29
CL12 vs. HL12	g68041.t1	21.0571	-1.37112	0.486353	-2.81919	0.0048145	0.0254057
CL12 vs. HL12	g6806.t1	4066.3	-1.19454	0.12116	-9.85922	6.25323e-23	7.89831e-21
CL12 vs. HL12	g68112.t1	684.164	-1.52686	0.137263	-11.1236	9.6301e-29	1.91668e-26
CL12 vs. HL12	g68119.t1	19.0813	-1.35213	0.492539	-2.74521	0.00604713	0.0305222
CL12 vs. HL12	g68681.t1	25.1015	3.10041	0.544099	5.69825	1.21046e-08	2.73834e-07
CL12 vs. HL12	g68847.t1	223.404	-1.46101	0.188832	-7.73712	1.01695e-14	5.48988e-13
CL12 vs. HL12	g6885.t1	23.8858	-1.42556	0.484321	-2.94341	0.00324613	0.0183377
CL12 vs. HL12	g68987.t1	4468.8	1.15284	0.101171	11.3949	4.43241e-30	9.1933e-28
CL12 vs. HL12	g69000.t1	40380.5	1.44713	0.147581	9.80565	1.0646e-22	1.30999e-20
CL12 vs. HL12	g69001.t1	60.857	1.56241	0.331836	4.70839	2.49686e-06	3.54198e-05
CL12 vs. HL12	g69002.t1	777.444	1.76697	0.190875	9.25719	2.09877e-20	2.01728e-18
CL12 vs. HL12	g69014.t1	74.7306	3.19661	0.338616	9.44023	3.71975e-21	3.94053e-19
CL12 vs. HL12	g69057.t1	122.154	-1.06705	0.217976	-4.89528	9.81664e-07	1.5327e-05
CL12 vs. HL12	g69059.t1	57.7637	3.42764	0.381087	8.99438	2.37575e-19	2.08981e-17
CL12 vs. HL12	g69082.t1	169.324	-1.54064	0.210297	-7.32604	2.3706e-13	1.06889e-11
CL12 vs. HL12	g69124.t1	74.0257	-1.08755	0.293229	-3.70888	0.000208174	0.00177346
CL12 vs. HL12	g69156.t1	399.619	-1.05084	0.19956	-5.26581	1.39571e-07	2.58955e-06
CL12 vs. HL12	g6926.t1	40.7022	-1.24089	0.350131	-3.54408	0.000393981	0.00307081
CL12 vs. HL12	g69470.t1	79.6341	-1.04813	0.250575	-4.18291	2.87798e-05	0.00031313
CL12 vs. HL12	g69528.t1	19.1127	-1.30969	0.478229	-2.73862	0.00616979	0.0310047
CL12 vs. HL12	g69710.t1	425.464	1.25148	0.198477	6.30545	2.87354e-10	8.52715e-09
CL12 vs. HL12	g69816.t1	26.4953	1.08592	0.413926	2.62345	0.00870433	0.040943
CL12 vs. HL12	g701.t1	96.3188	-1.01509	0.242707	-4.18237	2.88487e-05	0.000313706
CL12 vs. HL12	g70446.t1	12.9571	-2.19662	0.628005	-3.49778	0.000469147	0.00358436
CL12 vs. HL12	g70470.t1	1118	1.03505	0.131586	7.86599	3.66192e-15	2.14108e-13
CL12 vs. HL12	g70492.t1	139.244	-1.31594	0.205634	-6.3994	1.55984e-10	4.80236e-09
CL12 vs. HL12	g70501.t1	82.0335	-1.05841	0.257504	-4.11027	3.95198e-05	0.000409842
CL12 vs. HL12	g70506.t1	127.412	-1.01462	0.20619	-4.9208	8.61898e-07	1.35754e-05
CL12 vs. HL12	g70508.t1	34.5915	-1.39347	0.408037	-3.41507	0.000637657	0.00465693
CL12 vs. HL12	g70510.t1	154.041	-1.26356	0.206369	-6.12281	9.19413e-10	2.49877e-08
CL12 vs. HL12	g70521.t1	62.8049	-1.10853	0.279371	-3.96797	7.24873e-05	0.000702553
CL12 vs. HL12	g70524.t1	27.3586	-1.31689	0.402988	-3.26782	0.00108378	0.00733339
CL12 vs. HL12	g70749.t1	2276.93	1.20798	0.110809	10.9015	1.13383e-27	2.0127e-25
CL12 vs. HL12	g70874.t1	163.188	-1.26605	0.195405	-6.47912	9.22615e-11	2.94162e-09
CL12 vs. HL12	g70875.t1	12.6617	-2.66381	0.664552	-4.00844	6.1122e-05	0.000599384
CL12 vs. HL12	g70946.t1	656.111	1.29403	0.136598	9.47328	2.71197e-21	2.9523e-19
CL12 vs. HL12	g71066.t1	79.8196	-1.06998	0.276963	-3.86325	0.000111887	0.00102684
CL12 vs. HL12	g71104.t1	1444.05	2.10545	0.13361	15.7582	6.03426e-56	1.18899e-52
CL12 vs. HL12	g71111.t1	136.053	-1.02026	0.200985	-5.0763	3.84851e-07	6.49239e-06
CL12 vs. HL12	g7114.t1	810.844	-1.74816	0.181876	-9.6118	7.12892e-22	7.98115e-20
CL12 vs. HL12	g71285.t1	24.9297	-2.26584	0.460649	-4.91879	8.70792e-07	1.36936e-05
CL12 vs. HL12	g7132.t1	3222.82	-1.20357	0.120767	-9.96603	2.14636e-23	2.76417e-21
CL12 vs. HL12	g71438.t1	22.2285	1.61396	0.478657	3.37185	0.000746649	0.00532887
CL12 vs. HL12	g71481.t1	13.4714	-1.58654	0.617145	-2.57078	0.0101471	0.0460188
CL12 vs. HL12	g71484.t1	201.797	1.23915	0.174506	7.10088	1.23966e-12	5.1101e-11
CL12 vs. HL12	g71485.t1	1787.47	1.21351	0.109312	11.1013	1.23624e-28	2.38812e-26
CL12 vs. HL12	g71574.t1	154.773	-1.76524	0.197263	-8.94864	3.59876e-19	3.12379e-17
CL12 vs. HL12	g71780.t1	39.1571	-1.37234	0.352441	-3.89381	9.8681e-05	0.000914586
CL12 vs. HL12	g71839.t1	210.992	-1.07638	0.20274	-5.30919	1.10112e-07	2.0882e-06
CL12 vs. HL12	g71860.t1	7783.47	-1.39426	0.117232	-11.8932	1.28362e-32	3.32794e-30
CL12 vs. HL12	g71967.t1	48.1425	1.59228	0.331042	4.8099	1.51002e-06	2.25064e-05
CL12 vs. HL12	g71969.t1	148.059	1.75258	0.201805	8.68451	3.80379e-18	2.98605e-16
CL12 vs. HL12	g72088.t1	307.722	-1.2077	0.159602	-7.56697	3.82034e-14	1.91542e-12
CL12 vs. HL12	g72091.t1	19.4392	-1.24314	0.477356	-2.60422	0.00920829	0.0427018
CL12 vs. HL12	g72162.t1	42.3548	-1.50763	0.334907	-4.50163	6.74345e-06	8.66752e-05
CL12 vs. HL12	g72812.t1	143.892	1.14251	0.215967	5.29023	1.22166e-07	2.2969e-06
CL12 vs. HL12	g72867.t1	156.372	4.04523	0.284028	14.2424	4.99929e-46	4.28287e-43
CL12 vs. HL12	g72871.t1	336.315	2.80189	0.208104	13.4639	2.55167e-41	1.43652e-38
CL12 vs. HL12	g72874.t1	22.6049	1.93206	0.49497	3.90338	9.4859e-05	0.000884991
CL12 vs. HL12	g73071.t1	38.6718	-1.10464	0.388228	-2.84534	0.00443636	0.0237474
CL12 vs. HL12	g73253.t1	701.513	-1.14144	0.151025	-7.55795	4.09475e-14	2.04779e-12
CL12 vs. HL12	g73269.t1	1799.78	1.16744	0.141192	8.26842	1.35743e-16	9.28708e-15
CL12 vs. HL12	g73345.t1	25.1504	-1.56818	0.509957	-3.07513	0.00210414	0.0127969
CL12 vs. HL12	g73357.t1	113.659	1.02061	0.24559	4.15575	3.24225e-05	0.000347769
CL12 vs. HL12	g73422.t1	42.9247	-1.29298	0.328263	-3.93886	8.18706e-05	0.000778144
CL12 vs. HL12	g7346.t1	1178.72	1.66171	0.135297	12.282	1.1322e-34	3.32968e-32
CL12 vs. HL12	g73504.t1	564.957	-1.20244	0.137202	-8.764	1.88442e-18	1.52801e-16
CL12 vs. HL12	g73572.t1	23.7257	-1.21592	0.428623	-2.8368	0.0045568	0.0242865
CL12 vs. HL12	g7364.t1	2685.39	1.49052	0.146831	10.1513	3.2704e-24	4.475e-22
CL12 vs. HL12	g73857.t1	59.9828	-1.55841	0.326143	-4.77829	1.7679e-06	2.59186e-05
CL12 vs. HL12	g73987.t1	49.7644	1.33742	0.306537	4.36301	1.28282e-05	0.00015227
CL12 vs. HL12	g74014.t1	64.8842	-1.00463	0.282105	-3.5612	0.000369162	0.00290494
CL12 vs. HL12	g74039.t1	583.505	-1.21613	0.138827	-8.76003	1.95195e-18	1.56985e-16
CL12 vs. HL12	g74152.t1	1295.93	1.42923	0.109502	13.0521	6.17948e-39	2.64697e-36
CL12 vs. HL12	g7422.t1	38.6503	1.59958	0.372953	4.28896	1.79514e-05	0.000205171
CL12 vs. HL12	g7423.t1	21.0344	2.26558	0.506995	4.46863	7.87206e-06	9.92393e-05
CL12 vs. HL12	g74230.t1	43.0621	-1.01039	0.340181	-2.97015	0.0029765	0.0170839
CL12 vs. HL12	g74239.t1	144.837	-1.32624	0.227979	-5.81738	5.97766e-09	1.42251e-07
CL12 vs. HL12	g744.t1	4831.23	1.93211	0.397955	4.8551	1.20324e-06	1.84331e-05
CL12 vs. HL12	g74933.t1	491.664	-1.31201	0.213498	-6.14529	7.98181e-10	2.1935e-08
CL12 vs. HL12	g750.t1	49.7967	-1.87467	0.395274	-4.74271	2.1088e-06	3.03077e-05
CL12 vs. HL12	g75011.t1	382.587	1.33237	0.168765	7.8948	2.90781e-15	1.72058e-13
CL12 vs. HL12	g75016.t1	126.939	-1.34163	0.228048	-5.88308	4.02696e-09	9.89367e-08
CL12 vs. HL12	g75220.t1	400.15	-2.20686	0.154912	-14.2458	4.75768e-46	4.26115e-43
CL12 vs. HL12	g7523.t1	534.386	1.68903	0.175686	9.6139	6.98526e-22	7.86525e-20
CL12 vs. HL12	g75423.t1	40.7069	1.41328	0.343573	4.11347	3.89751e-05	0.000405259
CL12 vs. HL12	g75443.t1	737.939	1.80084	0.122066	14.7531	2.94032e-49	3.04927e-46
CL12 vs. HL12	g75444.t1	95.2474	1.63224	0.23692	6.88941	5.60229e-12	2.12284e-10
CL12 vs. HL12	g7555.t1	85.5609	-1.36869	0.25281	-5.4139	6.1666e-08	1.22858e-06
CL12 vs. HL12	g75552.t1	59.3971	-1.09436	0.282546	-3.8732	0.000107415	0.000989944
CL12 vs. HL12	g75563.t1	105.547	-1.82738	0.267387	-6.83421	8.24576e-12	3.0483e-10
CL12 vs. HL12	g7557.t1	138.923	-1.54483	0.245072	-6.30355	2.90903e-10	8.61948e-09
CL12 vs. HL12	g7558.t1	1387.34	-1.83334	0.367672	-4.98634	6.15345e-07	9.95464e-06
CL12 vs. HL12	g75602.t1	6054.72	-1.46007	0.154328	-9.46085	3.05455e-21	3.30697e-19
CL12 vs. HL12	g75603.t1	44.3979	-1.12292	0.34505	-3.25436	0.0011365	0.00761946
CL12 vs. HL12	g75619.t1	36.7447	-1.30753	0.360496	-3.62701	0.000286717	0.00234947
CL12 vs. HL12	g758.t1	43.5259	-1.22807	0.34606	-3.54873	0.000387092	0.00302429
CL12 vs. HL12	g7584.t1	5383.13	2.3401	0.175989	13.2969	2.4132e-40	1.21922e-37
CL12 vs. HL12	g75952.t1	645.318	1.93835	0.191263	10.1345	3.88456e-24	5.24257e-22
CL12 vs. HL12	g76087.t1	4344.69	1.05087	0.112708	9.32386	1.12182e-20	1.1394e-18
CL12 vs. HL12	g76185.t1	28.6467	-1.44402	0.423342	-3.41101	0.000647218	0.00472151
CL12 vs. HL12	g7621.t1	501.106	1.37921	0.135119	10.2074	1.83687e-24	2.6613e-22
CL12 vs. HL12	g76223.t1	217.895	-1.07315	0.189911	-5.6508	1.597e-08	3.5476e-07
CL12 vs. HL12	g76235.t1	22935.6	-1.68039	0.115194	-14.5875	3.37448e-48	3.32454e-45
CL12 vs. HL12	g76399.t1	120.043	-1.20588	0.245322	-4.9155	8.85545e-07	1.39034e-05
CL12 vs. HL12	g76594.t1	127.757	-1.21154	0.226748	-5.34309	9.13744e-08	1.75653e-06
CL12 vs. HL12	g76675.t1	63.9158	-1.03641	0.269394	-3.84718	0.000119485	0.00108997
CL12 vs. HL12	g76968.t1	185.323	-1.30704	0.206084	-6.34229	2.26369e-10	6.84107e-09
CL12 vs. HL12	g76979.t1	342.261	1.05324	0.149545	7.04301	1.88125e-12	7.61153e-11
CL12 vs. HL12	g77041.t1	25.3446	-1.27026	0.430023	-2.95393	0.00313756	0.0178266
CL12 vs. HL12	g77132.t1	432.069	-1.1788	0.142247	-8.28703	1.16114e-16	7.99966e-15
CL12 vs. HL12	g77234.t1	29.983	-2.72175	0.439382	-6.19448	5.8476e-10	1.64367e-08
CL12 vs. HL12	g77236.t1	56.1998	1.44449	0.318615	4.53367	5.79675e-06	7.52928e-05
CL12 vs. HL12	g77322.t1	221.875	1.7221	0.178931	9.6244	6.30731e-22	7.22554e-20
CL12 vs. HL12	g77398.t1	11696.7	1.6072	0.524512	3.06419	0.00218262	0.0131873
CL12 vs. HL12	g77400.t1	5730.6	1.46068	0.480702	3.03864	0.00237646	0.014151
CL12 vs. HL12	g77414.t1	131.253	-1.08625	0.227758	-4.7693	1.84867e-06	2.68827e-05
CL12 vs. HL12	g77422.t1	47.15	-1.51393	0.325078	-4.65712	3.20658e-06	4.43075e-05
CL12 vs. HL12	g77423.t1	42.9289	-1.59156	0.362096	-4.3954	1.1057e-05	0.000133742
CL12 vs. HL12	g77457.t1	498.86	-1.93913	0.196453	-9.87067	5.57887e-23	7.092e-21
CL12 vs. HL12	g77494.t1	21.3243	-1.38803	0.475368	-2.9199	0.00350139	0.019572
CL12 vs. HL12	g77537.t1	986.741	-1.17789	0.163882	-7.18744	6.60156e-13	2.84011e-11
CL12 vs. HL12	g77707.t1	4040.02	1.63339	0.299272	5.45789	4.81819e-08	9.7773e-07
CL12 vs. HL12	g77788.t1	2897.15	1.2586	0.159429	7.89439	2.91733e-15	1.72105e-13
CL12 vs. HL12	g77789.t1	3337.61	1.3538	0.146955	9.21234	3.19097e-20	2.99404e-18
CL12 vs. HL12	g7788.t1	567.103	1.57528	0.154586	10.1904	2.18965e-24	3.14926e-22
CL12 vs. HL12	g78003.t1	647.471	-1.01543	0.149004	-6.81478	9.44066e-12	3.4576e-10
CL12 vs. HL12	g7806.t1	1000.38	1.14341	0.122018	9.37089	7.1926e-21	7.45911e-19
CL12 vs. HL12	g78082.t1	177.732	-1.37487	0.193033	-7.12249	1.05998e-12	4.40353e-11
CL12 vs. HL12	g78173.t1	303.603	1.88955	0.162061	11.6595	2.05128e-31	4.81171e-29
CL12 vs. HL12	g78191.t1	123.615	-1.18816	0.205423	-5.78398	7.29542e-09	1.71948e-07
CL12 vs. HL12	g7824.t1	15.2884	3.51429	0.728888	4.82144	1.42525e-06	2.14211e-05
CL12 vs. HL12	g78256.t1	22.8715	-1.62284	0.456469	-3.55521	0.000377672	0.00296001
CL12 vs. HL12	g78331.t1	1238.18	-1.08072	0.137911	-7.83635	4.6383e-15	2.63381e-13
CL12 vs. HL12	g78347.t1	545.263	1.06759	0.175973	6.06679	1.30489e-09	3.49342e-08
CL12 vs. HL12	g78397.t1	28.3451	-1.41319	0.402454	-3.51143	0.000445708	0.00341987
CL12 vs. HL12	g78448.t1	195.695	-1.28869	0.19623	-6.56724	5.1258e-11	1.68894e-09
CL12 vs. HL12	g78456.t1	122.67	-1.31528	0.220547	-5.9637	2.46586e-09	6.31005e-08
CL12 vs. HL12	g78649.t1	17983.4	1.15197	0.124268	9.27005	1.86057e-20	1.81488e-18
CL12 vs. HL12	g78656.t1	117.412	-1.38305	0.240759	-5.74454	9.21731e-09	2.13417e-07
CL12 vs. HL12	g78688.t1	54.949	1.66337	0.300263	5.53971	3.02968e-08	6.38468e-07
CL12 vs. HL12	g78689.t1	775.6	1.09184	0.124196	8.79128	1.47867e-18	1.20395e-16
CL12 vs. HL12	g78721.t1	48.623	-1.06772	0.307565	-3.47152	0.000517526	0.00390403
CL12 vs. HL12	g7885.t1	31.7942	1.07255	0.384794	2.78733	0.00531442	0.0274627
CL12 vs. HL12	g78908.t1	101.373	-1.46448	0.229848	-6.3715	1.87188e-10	5.7007e-09
CL12 vs. HL12	g78932.t1	576.864	-1.24928	0.173873	-7.18502	6.71987e-13	2.88471e-11
CL12 vs. HL12	g78944.t1	98.0241	-1.77699	0.258818	-6.86577	6.61333e-12	2.48681e-10
CL12 vs. HL12	g78978.t1	171.184	1.556	0.22971	6.77375	1.25489e-11	4.48755e-10
CL12 vs. HL12	g79033.t1	306.159	1.36786	0.158077	8.65308	5.01268e-18	3.90395e-16
CL12 vs. HL12	g79035.t1	1186.33	1.40332	0.117076	11.9864	4.18841e-33	1.11525e-30
CL12 vs. HL12	g79056.t1	98.9616	-1.76765	0.257862	-6.85503	7.12981e-12	2.67083e-10
CL12 vs. HL12	g79114.t1	284.396	1.20308	0.162511	7.4031	1.33043e-13	6.24162e-12
CL12 vs. HL12	g79376.t1	7810.69	-1.20893	0.123838	-9.76223	1.63521e-22	1.98891e-20
CL12 vs. HL12	g79408.t1	129.508	1.14736	0.236037	4.86092	1.16839e-06	1.79299e-05
CL12 vs. HL12	g79755.t1	78.7371	-1.48601	0.252318	-5.88945	3.87488e-09	9.54382e-08
CL12 vs. HL12	g79890.t1	641.369	1.10137	0.395038	2.78802	0.00530308	0.0274185
CL12 vs. HL12	g79901.t1	118.198	1.04001	0.298335	3.48604	0.000490221	0.00372372
CL12 vs. HL12	g79964.t1	318.15	-1.16501	0.173966	-6.69679	2.13054e-11	7.35204e-10
CL12 vs. HL12	g7998.t1	28.5256	-1.07858	0.418646	-2.57635	0.00998508	0.0454799
CL12 vs. HL12	g80154.t1	9634.51	1.61227	0.122339	13.1787	1.16417e-39	5.46164e-37
CL12 vs. HL12	g80405.t1	48.5176	-1.39215	0.315438	-4.41338	1.01769e-05	0.000124437
CL12 vs. HL12	g80497.t1	49.1646	-1.17906	0.322934	-3.65108	0.000261139	0.00216536
CL12 vs. HL12	g80498.t1	150.553	1.04866	0.215685	4.862	1.16205e-06	1.78604e-05
CL12 vs. HL12	g80536.t1	2293.54	1.43806	0.108945	13.1999	8.78992e-40	4.2243e-37
CL12 vs. HL12	g8069.t1	105.46	-1.43647	0.239511	-5.99748	2.00402e-09	5.21628e-08
CL12 vs. HL12	g80717.t1	37.1013	-1.07721	0.371153	-2.90233	0.00370395	0.0205123
CL12 vs. HL12	g80882.t1	86.6255	-1.18461	0.271765	-4.35894	1.30694e-05	0.000154852
CL12 vs. HL12	g80916.t1	137.512	1.88977	0.226377	8.34787	6.95038e-17	4.87367e-15
CL12 vs. HL12	g80921.t1	85.4338	1.4194	0.256476	5.53422	3.12615e-08	6.57392e-07
CL12 vs. HL12	g80925.t1	78.2819	-1.25303	0.283536	-4.41931	9.90187e-06	0.000121562
CL12 vs. HL12	g81004.t1	53.1745	1.18104	0.313633	3.76568	0.000166099	0.00145329
CL12 vs. HL12	g81274.t1	101.16	-1.01795	0.243977	-4.1723	3.01538e-05	0.000326456
CL12 vs. HL12	g81535.t1	94.8454	1.26278	0.252532	5.00047	5.719e-07	9.33613e-06
CL12 vs. HL12	g81542.t1	164.749	1.14744	0.185821	6.17499	6.61672e-10	1.83628e-08
CL12 vs. HL12	g81564.t1	63.3867	1.00507	0.283775	3.54177	0.000397455	0.00309421
CL12 vs. HL12	g81619.t1	13302.3	1.59574	0.124879	12.7783	2.16717e-37	7.76399e-35
CL12 vs. HL12	g8162.t1	97.0374	-1.48739	0.230809	-6.44426	1.16169e-10	3.65072e-09
CL12 vs. HL12	g81808.t1	33.0281	1.40372	0.373893	3.75433	0.000173807	0.00151334
CL12 vs. HL12	g81882.t1	19.5352	-1.32368	0.471975	-2.80456	0.0050386	0.0263274
CL12 vs. HL12	g81889.t1	49.2253	-1.02027	0.308512	-3.30706	0.000942792	0.00651359
CL12 vs. HL12	g8190.t1	384.264	-1.57078	0.178245	-8.81247	1.22416e-18	1.00924e-16
CL12 vs. HL12	g8191.t1	16.6453	-2.48104	0.572435	-4.3342	1.46294e-05	0.000171378
CL12 vs. HL12	g81998.t1	90.4744	-1.28017	0.255589	-5.00869	5.48029e-07	8.96874e-06
CL12 vs. HL12	g82080.t1	114.38	1.05702	0.238806	4.42625	9.58852e-06	0.000118156
CL12 vs. HL12	g8213.t1	323.015	1.10828	0.149658	7.40542	1.30735e-13	6.16268e-12
CL12 vs. HL12	g82139.t1	1417.83	1.33956	0.392072	3.41661	0.000634065	0.00463413
CL12 vs. HL12	g82371.t1	3352.29	-1.00625	0.137849	-7.29967	2.88478e-13	1.29186e-11
CL12 vs. HL12	g82472.t1	1567.74	-1.03439	0.121022	-8.54714	1.26172e-17	9.56193e-16
CL12 vs. HL12	g8248.t1	190.259	1.0457	0.179963	5.81063	6.22366e-09	1.47926e-07
CL12 vs. HL12	g82509.t1	58.6956	1.78198	0.295238	6.03576	1.58221e-09	4.17347e-08
CL12 vs. HL12	g82626.t1	125.353	-1.13489	0.209054	-5.42867	5.6775e-08	1.14036e-06
CL12 vs. HL12	g82702.t1	40.5449	-1.1367	0.354028	-3.21077	0.00132379	0.00866575
CL12 vs. HL12	g82722.t1	3224.03	1.25177	0.141847	8.82483	1.09627e-18	9.19186e-17
CL12 vs. HL12	g82779.t1	75.97	-1.39867	0.269492	-5.19003	2.10261e-07	3.7595e-06
CL12 vs. HL12	g8286.t1	14.3367	-1.41656	0.556572	-2.54515	0.0109231	0.0488489
CL12 vs. HL12	g82941.t1	1114.77	-1.40896	0.128323	-10.9798	4.78039e-28	8.88611e-26
CL12 vs. HL12	g83022.t1	1091.25	-1.78621	0.167235	-10.6808	1.25166e-26	2.09006e-24
CL12 vs. HL12	g83092.t1	139.749	-1.08909	0.213177	-5.10882	3.24174e-07	5.53898e-06
CL12 vs. HL12	g83141.t1	51.5578	1.04152	0.304802	3.41704	0.000633057	0.00462848
CL12 vs. HL12	g83146.t1	7060.36	4.07132	0.165338	24.6243	6.9475e-134	1.36894e-129
CL12 vs. HL12	g83155.t1	44.386	-1.27937	0.334137	-3.82889	0.000128721	0.00115919
CL12 vs. HL12	g83164.t1	146.809	-1.00323	0.210814	-4.75882	1.94725e-06	2.8233e-05
CL12 vs. HL12	g83343.t1	108.407	-1.25307	0.221372	-5.66044	1.50982e-08	3.36153e-07
CL12 vs. HL12	g83360.t1	179.44	-1.15848	0.245924	-4.71073	2.46836e-06	3.50407e-05
CL12 vs. HL12	g83364.t1	125.255	2.23723	0.22732	9.84178	7.43811e-23	9.21764e-21
CL12 vs. HL12	g8371.t1	41.918	-1.20449	0.468644	-2.57016	0.0101651	0.0460654
CL12 vs. HL12	g8447.t1	256.404	1.09399	0.155547	7.03317	2.01895e-12	8.11864e-11
CL12 vs. HL12	g8500.t1	391.482	-1.08755	0.173886	-6.25436	3.99152e-10	1.1566e-08
CL12 vs. HL12	g8677.t1	76.4434	-1.02614	0.254188	-4.03693	5.41547e-05	0.000539739
CL12 vs. HL12	g8687.t1	3022.04	1.39393	0.100901	13.8147	2.07703e-43	1.41123e-40
CL12 vs. HL12	g872.t1	78.2461	-1.28009	0.276804	-4.62455	3.75407e-06	5.10491e-05
CL12 vs. HL12	g8783.t1	101.903	-2.30946	0.247559	-9.32893	1.06946e-20	1.09184e-18
CL12 vs. HL12	g90.t1	119.957	-1.39481	0.236108	-5.90751	3.47316e-09	8.62989e-08
CL12 vs. HL12	g9293.t1	165.039	-1.35023	0.193953	-6.96164	3.36341e-12	1.31493e-10
CL12 vs. HL12	g9298.t1	22.4081	-1.80273	0.486641	-3.70443	0.000211866	0.0018025
CL12 vs. HL12	g9356.t1	458.231	-1.2597	0.171796	-7.33254	2.25835e-13	1.03006e-11
CL12 vs. HL12	g946.t1	21.522	-1.41913	0.492839	-2.87949	0.00398319	0.0217771
CL12 vs. HL12	g9467.t1	16.6967	-1.90331	0.604399	-3.1491	0.00163773	0.0103132
CL12 vs. HL12	g9561.t1	134.92	-1.15071	0.229165	-5.0213	5.13236e-07	8.43436e-06
CL12 vs. HL12	g9562.t1	32.3916	-1.22536	0.370649	-3.306	0.000946376	0.00652692
CL12 vs. HL12	g9593.t1	174.257	1.88287	0.537577	3.50251	0.000460903	0.00352685
CL12 vs. HL12	g9614.t1	2052.22	-1.46847	0.143671	-10.2211	1.59598e-24	2.32942e-22
CL12 vs. HL12	g9781.t1	230.729	-1.04825	0.182794	-5.7346	9.77431e-09	2.24729e-07
CL12 vs. HL12	g9849.t1	24.0696	-1.4857	0.436107	-3.40673	0.000657466	0.0047821
CL12 vs. HL12	g9862.t1	409.315	-1.14269	0.22033	-5.18626	2.1456e-07	3.8225e-06
CL12 vs. HL12	g9912.t1	13.5173	5.2474	1.13566	4.62057	3.82689e-06	5.18605e-05
CL12 vs. HL12	g9918.t1	24.4342	4.01848	0.67203	5.97962	2.23665e-09	5.76381e-08
CL12 vs. HL12	g41376.t1	599.165	1.47915	0.184553	8.01476	1.1e-15	6.75e-14
CL12 vs. HL12	g72870.t1	156.372	4.04523	0.284028	14.2424	5e-46	4.28e-43
CL12 vs. HL12	g72873.t1	156.372	4.04523	0.284028	14.2424	5e-46	4.28e-43
CL12 vs. HL12	g6103.t1	156.372	4.04523	0.284028	14.2424	5e-46	4.28e-43
CL12 vs. HL12	g6106.t1	156.372	4.04523	0.284028	14.2424	5e-46	4.28e-43
CL12 vs. HL12	g6109.t1	156.372	4.04523	0.284028	14.2424	5e-46	4.28e-43
CL12 vs. HL12	g43263.t1	156.372	4.04523	0.284028	14.2424	5e-46	4.28e-43
CL12 vs. HL12	g83147.t1	156.372	4.04523	0.284028	14.2424	5e-46	4.28e-43
CL12 vs. HL12	g5740.t1	156.372	4.04523	0.284028	14.2424	5e-46	4.28e-43
CL12 vs. HL12	g421.t1	156.372	4.04523	0.284028	14.2424	5e-46	4.28e-43
CL12 vs. HL12	g6104.t1	336.315	2.80189	0.208104	13.4639	2.55e-41	1.44e-38
CL12 vs. HL12	g45044.t1	77.2286	1.91882	0.712202	2.6942	0.00705574	0.0346267
CL12 vs. HL12	g15323.t1	50.8552	-1.05328	0.317754	-3.31476	0.000917224	0.00637194
CL18 vs. HL18	g10022.t1	151.442	-1.20726	0.221977	-5.43869	5.36744e-08	1.98859e-06
CL18 vs. HL18	g10107.t1	19419.7	1.13044	0.125006	9.04304	1.52372e-19	3.43906e-17
CL18 vs. HL18	g10143.t1	132.41	-1.4678	0.241268	-6.08369	1.17446e-09	5.86811e-08
CL18 vs. HL18	g10430.t1	1950.06	-1.12101	0.132331	-8.47129	2.42689e-17	3.78209e-15
CL18 vs. HL18	g10431.t1	43.5904	-1.61654	0.347648	-4.64994	3.32038e-06	8.27398e-05
CL18 vs. HL18	g10595.t1	1036.69	-2.90144	0.161148	-18.0048	1.78581e-72	7.01322e-69
CL18 vs. HL18	g10647.t1	2122.78	-1.31012	0.14514	-9.02657	1.7713e-19	3.86459e-17
CL18 vs. HL18	g10760.t1	152.784	-1.08819	0.201987	-5.3874	7.14834e-08	2.5755e-06
CL18 vs. HL18	g108.t1	470.008	-2.68844	0.173494	-15.4958	3.70162e-54	7.2685e-51
CL18 vs. HL18	g11027.t1	258.128	1.02156	0.231734	4.40832	1.04175e-05	0.000236484
CL18 vs. HL18	g11295.t1	86.9968	-1.07115	0.311582	-3.43777	0.000586529	0.00770373
CL18 vs. HL18	g11316.t1	53.3585	-1.09566	0.29716	-3.68711	0.000226815	0.00350964
CL18 vs. HL18	g11385.t1	31.3371	1.39153	0.409222	3.40043	0.000672793	0.00862501
CL18 vs. HL18	g11550.t1	7065.97	1.43744	0.121733	11.8082	3.54075e-32	2.67408e-29
CL18 vs. HL18	g11624.t1	65.7277	1.03684	0.314874	3.29288	0.000991683	0.0118231
CL18 vs. HL18	g11827.t1	79.593	-1.68382	0.329086	-5.11665	3.11011e-07	9.60223e-06
CL18 vs. HL18	g11836.t1	1417.69	-1.09548	0.177386	-6.17567	6.58848e-10	3.44073e-08
CL18 vs. HL18	g11854.t1	111.094	-1.61105	0.242372	-6.64701	2.99103e-11	1.98419e-09
CL18 vs. HL18	g11925.t1	56.8113	-1.75108	0.316672	-5.52964	3.20884e-08	1.25266e-06
CL18 vs. HL18	g12029.t1	105.161	-1.18493	0.268852	-4.40737	1.04634e-05	0.000237252
CL18 vs. HL18	g12030.t1	115.024	-1.3839	0.274534	-5.0409	4.63346e-07	1.38482e-05
CL18 vs. HL18	g12069.t1	82.4742	-1.90167	0.326633	-5.82205	5.81312e-09	2.5825e-07
CL18 vs. HL18	g12220.t1	1093.35	1.4485	0.160053	9.05015	1.42779e-19	3.26e-17
CL18 vs. HL18	g12221.t1	12.5874	1.93003	0.602039	3.20583	0.00134675	0.0151372
CL18 vs. HL18	g12301.t1	7911.64	1.23652	0.193514	6.38986	1.66042e-10	9.61768e-09
CL18 vs. HL18	g12541.t1	19.0277	-1.56421	0.508411	-3.07666	0.00209335	0.0218412
CL18 vs. HL18	g12549.t1	407.651	1.76138	0.167842	10.4943	9.17696e-26	4.62048e-23
CL18 vs. HL18	g12551.t1	20.543	2.03063	0.511018	3.9737	7.07642e-05	0.00127263
CL18 vs. HL18	g12591.t1	144.988	1.06921	0.222024	4.81573	1.46666e-06	3.95596e-05
CL18 vs. HL18	g1260.t1	22.4933	1.72431	0.593435	2.90565	0.00366496	0.0340526
CL18 vs. HL18	g1267.t1	950.936	-1.7538	0.149893	-11.7003	1.26967e-31	9.23376e-29
CL18 vs. HL18	g1268.t1	3191.87	-1.70944	0.129031	-13.2483	4.61547e-40	5.33113e-37
CL18 vs. HL18	g12756.t1	19.3084	-1.77912	0.513306	-3.466	0.000528262	0.00708535
CL18 vs. HL18	g13021.t1	66.7443	-1.3889	0.280856	-4.94525	7.60463e-07	2.17357e-05
CL18 vs. HL18	g13417.t1	277.628	-1.18592	0.24019	-4.93741	7.91667e-07	2.25947e-05
CL18 vs. HL18	g13638.t1	46.1387	1.68459	0.325974	5.16787	2.36781e-07	7.54779e-06
CL18 vs. HL18	g13820.t1	35.738	-1.23243	0.381446	-3.23096	0.00123377	0.0141097
CL18 vs. HL18	g13822.t1	92.1835	-1.20331	0.243157	-4.9487	7.47117e-07	2.1391e-05
CL18 vs. HL18	g13825.t1	49.9515	-1.75108	0.32874	-5.32664	1.00049e-07	3.50188e-06
CL18 vs. HL18	g13826.t1	52.9337	-1.82945	0.318955	-5.73578	9.70649e-09	4.12547e-07
CL18 vs. HL18	g13828.t1	789.565	-1.80017	0.136811	-13.1581	1.52924e-39	1.66823e-36
CL18 vs. HL18	g13941.t1	27.4722	-2.00652	0.451522	-4.44391	8.83401e-06	0.00020312
CL18 vs. HL18	g13985.t1	549.378	1.18137	0.147314	8.01941	1.06256e-15	1.39096e-13
CL18 vs. HL18	g14.t1	62.9369	-1.44153	0.293398	-4.91323	8.9586e-07	2.51301e-05
CL18 vs. HL18	g14013.t1	548.728	1.18814	0.14411	8.24467	1.65622e-16	2.35663e-14
CL18 vs. HL18	g14128.t1	36.516	-1.60694	0.378411	-4.24655	2.17088e-05	0.000451083
CL18 vs. HL18	g1424.t1	689.388	-1.71844	0.178264	-9.63987	5.42574e-22	1.66469e-19
CL18 vs. HL18	g1425.t1	223.049	-1.58877	0.184224	-8.62411	6.45948e-18	1.09343e-15
CL18 vs. HL18	g14414.t1	193.338	1.39664	0.253438	5.51077	3.57261e-08	1.36748e-06
CL18 vs. HL18	g14436.t1	7082.56	1.33041	0.193463	6.87683	6.11977e-12	4.62184e-10
CL18 vs. HL18	g14439.t1	195.613	-1.45017	0.226072	-6.41462	1.41176e-10	8.40041e-09
CL18 vs. HL18	g14720.t1	2158.15	1.16825	0.158042	7.39201	1.44629e-13	1.36535e-11
CL18 vs. HL18	g14816.t1	89.274	-1.20061	0.39611	-3.03101	0.00243741	0.0248241
CL18 vs. HL18	g14857.t1	595.331	1.81312	0.220082	8.23837	1.7458e-16	2.46102e-14
CL18 vs. HL18	g14858.t1	218.361	1.6653	0.24486	6.80104	1.03863e-11	7.44326e-10
CL18 vs. HL18	g14862.t1	46.8174	1.01638	0.346816	2.93059	0.00338317	0.0321083
CL18 vs. HL18	g14950.t1	143.675	-1.68795	0.219132	-7.70287	1.33048e-14	1.44339e-12
CL18 vs. HL18	g14970.t1	239.866	-1.05744	0.232152	-4.55493	5.24028e-06	0.000125486
CL18 vs. HL18	g15.t1	101.89	-1.55523	0.300674	-5.17246	2.3103e-07	7.38844e-06
CL18 vs. HL18	g15278.t1	52.5754	1.0145	0.332252	3.0534	0.00226262	0.0232855
CL18 vs. HL18	g15312.t1	41.8617	-1.10359	0.382776	-2.88311	0.00393765	0.0359626
CL18 vs. HL18	g1536.t1	40.714	-1.49985	0.40894	-3.66766	0.000244779	0.00374336
CL18 vs. HL18	g15633.t1	1431.32	-1.60549	0.166617	-9.63584	5.64295e-22	1.70469e-19
CL18 vs. HL18	g15773.t1	76.4831	-1.36136	0.276399	-4.92532	8.42229e-07	2.383e-05
CL18 vs. HL18	g15968.t1	204.411	-1.24941	0.270805	-4.61368	3.95596e-06	9.7099e-05
CL18 vs. HL18	g15969.t1	180.635	-1.25748	0.207858	-6.04971	1.45104e-09	7.12315e-08
CL18 vs. HL18	g16109.t1	24.3443	2.24614	0.64696	3.47184	0.000516909	0.00697513
CL18 vs. HL18	g16122.t1	77.2265	-1.88405	0.34918	-5.39565	6.82776e-08	2.48738e-06
CL18 vs. HL18	g16174.t1	21.802	-1.73266	0.569574	-3.04202	0.00234994	0.0240455
CL18 vs. HL18	g16404.t1	1142.43	1.0896	0.135432	8.0454	8.59662e-16	1.13291e-13
CL18 vs. HL18	g16558.t1	294.783	1.11736	0.275379	4.05752	4.95963e-05	0.000931936
CL18 vs. HL18	g16587.t1	53.3145	-1.06066	0.301207	-3.52135	0.000429355	0.00597902
CL18 vs. HL18	g16588.t1	138.882	-1.21386	0.239067	-5.07747	3.82494e-07	1.16625e-05
CL18 vs. HL18	g16593.t1	19.378	1.68887	0.488577	3.45671	0.000546809	0.00728435
CL18 vs. HL18	g1668.t1	7630.76	-2.83232	0.146786	-19.2956	5.85341e-83	3.83125e-79
CL18 vs. HL18	g16789.t1	368.21	-1.06904	0.204228	-5.23456	1.65381e-07	5.43956e-06
CL18 vs. HL18	g1690.t1	143.492	-1.16791	0.211432	-5.52381	3.31732e-08	1.28357e-06
CL18 vs. HL18	g17007.t1	2122.03	-1.14087	0.123819	-9.21399	3.1422e-20	7.71253e-18
CL18 vs. HL18	g17054.t1	25.214	-1.34066	0.431273	-3.10861	0.00187971	0.0198762
CL18 vs. HL18	g17055.t1	61.1975	-1.73649	0.301817	-5.75345	8.74425e-09	3.74895e-07
CL18 vs. HL18	g17056.t1	1556.99	-3.35013	0.475527	-7.04509	1.85339e-12	1.50385e-10
CL18 vs. HL18	g17146.t1	49.4459	-1.51616	0.369076	-4.108	3.99102e-05	0.000770577
CL18 vs. HL18	g17223.t1	145.642	-1.72035	0.269015	-6.39501	1.6054e-10	9.32654e-09
CL18 vs. HL18	g17263.t1	56.7518	1.32976	0.481107	2.76396	0.00571044	0.0484155
CL18 vs. HL18	g17264.t1	458.984	1.47943	0.20904	7.07728	1.47006e-12	1.20276e-10
CL18 vs. HL18	g17279.t1	1630.75	1.29072	0.108119	11.9379	7.50557e-33	5.89517e-30
CL18 vs. HL18	g1736.t1	31.4445	1.37943	0.38055	3.62482	0.000289159	0.00432439
CL18 vs. HL18	g17431.t1	112.136	-1.62653	0.250264	-6.49926	8.07151e-11	5.09621e-09
CL18 vs. HL18	g17618.t1	379.664	-1.68012	0.237922	-7.06163	1.64557e-12	1.34077e-10
CL18 vs. HL18	g17857.t1	21.0689	1.77572	0.592637	2.9963	0.00273278	0.0270196
CL18 vs. HL18	g17887.t1	72.8013	1.06635	0.310331	3.43616	0.000590025	0.00773413
CL18 vs. HL18	g18171.t1	50.7329	-1.25531	0.329076	-3.81463	0.000136385	0.00225805
CL18 vs. HL18	g18554.t1	88.784	-1.29021	0.261662	-4.93084	8.18749e-07	2.32999e-05
CL18 vs. HL18	g1859.t1	31.5894	-1.23119	0.3761	-3.27356	0.00106202	0.0124723
CL18 vs. HL18	g1873.t1	68.4542	1.13504	0.344851	3.29138	0.000996964	0.0118717
CL18 vs. HL18	g18735.t1	174.689	1.01182	0.332777	3.04054	0.00236157	0.0241251
CL18 vs. HL18	g1874.t1	81.8012	1.46872	0.338695	4.3364	1.44833e-05	0.000316173
CL18 vs. HL18	g1875.t1	777.186	1.34002	0.229739	5.83281	5.45015e-09	2.42674e-07
CL18 vs. HL18	g18872.t1	160.962	1.12533	0.20041	5.61513	1.96414e-08	8.01828e-07
CL18 vs. HL18	g19112.t1	40.4827	-1.38856	0.358198	-3.87652	0.000105963	0.00182037
CL18 vs. HL18	g19461.t1	1302.93	1.88262	0.22918	8.21459	2.12897e-16	2.94397e-14
CL18 vs. HL18	g19536.t1	206.052	-1.44157	0.234454	-6.1486	7.81716e-10	4.03758e-08
CL18 vs. HL18	g19650.t1	3241.75	-1.06054	0.120953	-8.76824	1.81487e-18	3.39398e-16
CL18 vs. HL18	g19735.t1	677.424	1.12143	0.154322	7.2668	3.68092e-13	3.31553e-11
CL18 vs. HL18	g19817.t1	92.8521	-1.08932	0.287025	-3.79522	0.00014751	0.00240919
CL18 vs. HL18	g19910.t1	4235.72	1.03216	0.153605	6.71954	1.82295e-11	1.2604e-09
CL18 vs. HL18	g19960.t1	123.975	1.31438	0.213781	6.14825	7.83417e-10	4.03758e-08
CL18 vs. HL18	g19979.t1	17.8132	2.25011	0.770196	2.92147	0.00348382	0.0328123
CL18 vs. HL18	g19995.t1	45.6233	-1.36093	0.327986	-4.14935	3.33418e-05	0.000655355
CL18 vs. HL18	g20379.t1	28896.1	1.83405	0.159249	11.5169	1.08435e-30	7.60443e-28
CL18 vs. HL18	g20405.t1	56.1464	1.56235	0.309491	5.04814	4.46137e-07	1.33746e-05
CL18 vs. HL18	g20508.t1	212.555	-1.25419	0.183253	-6.84405	7.69866e-12	5.70456e-10
CL18 vs. HL18	g2051.t1	511.784	-1.65047	0.182733	-9.03213	1.68357e-19	3.71444e-17
CL18 vs. HL18	g20546.t1	259.59	-1.11992	0.170903	-6.55295	5.64105e-11	3.60807e-09
CL18 vs. HL18	g20613.t1	189.205	1.08167	0.193693	5.58446	2.34424e-08	9.35601e-07
CL18 vs. HL18	g20750.t1	70.9999	-1.89038	0.316777	-5.96754	2.40856e-09	1.14793e-07
CL18 vs. HL18	g21590.t1	79.8216	-2.15256	0.296451	-7.26111	3.83925e-13	3.44235e-11
CL18 vs. HL18	g21668.t1	113.698	-1.36438	0.281299	-4.85026	1.23298e-06	3.39086e-05
CL18 vs. HL18	g21773.t1	15.7346	-7.27365	1.29719	-5.60725	2.05566e-08	8.35714e-07
CL18 vs. HL18	g21990.t1	2222.3	1.01114	0.118006	8.56852	1.04819e-17	1.70102e-15
CL18 vs. HL18	g22059.t1	490.627	-1.12154	0.168418	-6.65929	2.75158e-11	1.83775e-09
CL18 vs. HL18	g22133.t1	466.725	1.15129	0.1542	7.46619	8.25479e-14	8.18642e-12
CL18 vs. HL18	g22269.t1	98.9312	-1.32233	0.237415	-5.5697	2.55181e-08	1.01432e-06
CL18 vs. HL18	g22461.t1	59.5775	1.5909	0.391303	4.06565	4.78981e-05	0.000904352
CL18 vs. HL18	g22495.t1	84.865	-1.2043	0.249993	-4.81732	1.45496e-06	3.93522e-05
CL18 vs. HL18	g22665.t1	18.2006	-1.82469	0.537143	-3.39702	0.000681229	0.0087051
CL18 vs. HL18	g22789.t1	47.55	1.02538	0.342545	2.99342	0.00275868	0.0272346
CL18 vs. HL18	g22935.t1	112.924	-1.622	0.289461	-5.6035	2.1006e-08	8.48712e-07
CL18 vs. HL18	g23172.t1	138.875	-2.07825	0.242169	-8.58183	9.33729e-18	1.52789e-15
CL18 vs. HL18	g23424.t1	15714.6	-1.00603	0.116652	-8.62421	6.45347e-18	1.09343e-15
CL18 vs. HL18	g23498.t1	24850.3	1.09183	0.137112	7.96307	1.67823e-15	2.09897e-13
CL18 vs. HL18	g23500.t1	73.0823	-1.18079	0.269886	-4.37515	1.21348e-05	0.00027108
CL18 vs. HL18	g23863.t1	202.459	1.002	0.178913	5.6005	2.13732e-08	8.60007e-07
CL18 vs. HL18	g24237.t1	52.5112	1.6353	0.311073	5.25697	1.46449e-07	4.89062e-06
CL18 vs. HL18	g24288.t1	949.046	-1.48305	0.150737	-9.83866	7.67286e-23	2.73935e-20
CL18 vs. HL18	g24334.t1	234.524	1.09352	0.190511	5.73993	9.47135e-09	4.03426e-07
CL18 vs. HL18	g24393.t1	79.659	1.30911	0.293299	4.46339	8.06746e-06	0.000187693
CL18 vs. HL18	g24475.t1	19.1159	-1.8718	0.523944	-3.57252	0.000353567	0.00508245
CL18 vs. HL18	g24703.t1	18.8796	-1.76556	0.499031	-3.53798	0.0004032	0.00567137
CL18 vs. HL18	g24793.t1	381.703	-1.20192	0.187619	-6.40615	1.49237e-10	8.82658e-09
CL18 vs. HL18	g24948.t1	3602.99	-2.72566	0.117607	-23.176	7.95489e-119	1.56202e-114
CL18 vs. HL18	g24950.t1	2465.57	-3.17741	0.168345	-18.8744	1.85153e-79	9.08916e-76
CL18 vs. HL18	g24951.t1	1279.78	-3.02813	0.19207	-15.7657	5.35578e-56	1.50237e-52
CL18 vs. HL18	g2500.t1	410.734	1.25041	0.156565	7.98655	1.38764e-15	1.76933e-13
CL18 vs. HL18	g25176.t1	60.7224	-1.35465	0.317723	-4.26363	2.01135e-05	0.00042331
CL18 vs. HL18	g25241.t1	90.6125	-1.53515	0.26895	-5.70796	1.1434e-08	4.80766e-07
CL18 vs. HL18	g25242.t1	4078.39	-1.86428	0.163047	-11.434	2.82684e-30	1.91406e-27
CL18 vs. HL18	g25310.t1	281.774	-1.38426	0.20344	-6.80424	1.01587e-11	7.30683e-10
CL18 vs. HL18	g2538.t1	67.5749	-1.55392	0.337544	-4.6036	4.15258e-06	0.000101418
CL18 vs. HL18	g2540.t1	24.1085	-1.54039	0.473469	-3.2534	0.00114031	0.0132335
CL18 vs. HL18	g25450.t1	37.4908	1.59137	0.416815	3.81794	0.000134573	0.00223371
CL18 vs. HL18	g25613.t1	71.8974	1.49951	0.285265	5.25653	1.46798e-07	4.89392e-06
CL18 vs. HL18	g25706.t1	24.0956	-1.81899	0.492851	-3.69074	0.000223599	0.00346534
CL18 vs. HL18	g25770.t1	22050.1	1.08985	0.121357	8.98053	2.69472e-19	5.68963e-17
CL18 vs. HL18	g2589.t1	45.3235	-1.3635	0.339798	-4.01267	6.00353e-05	0.00110055
CL18 vs. HL18	g26124.t1	34.8478	-1.21648	0.383182	-3.17469	0.00149998	0.016547
CL18 vs. HL18	g26126.t1	190.798	-1.35351	0.209656	-6.45584	1.07622e-10	6.62463e-09
CL18 vs. HL18	g26170.t1	84.4977	-1.08651	0.269536	-4.03105	5.55293e-05	0.0010306
CL18 vs. HL18	g26415.t1	180.873	-1.43849	0.222332	-6.47003	9.79851e-11	6.06951e-09
CL18 vs. HL18	g26449.t1	755.403	-1.35628	0.138359	-9.80263	1.09689e-22	3.58976e-20
CL18 vs. HL18	g26519.t1	289.945	2.05227	0.525279	3.90701	9.34468e-05	0.00163104
CL18 vs. HL18	g2653.t1	40.8564	-1.08136	0.372861	-2.90018	0.00372953	0.0344779
CL18 vs. HL18	g2657.t1	48.0788	-1.20065	0.3079	-3.89947	9.64041e-05	0.00167818
CL18 vs. HL18	g27066.t1	1098.79	1.21819	0.150968	8.0692	7.07574e-16	9.45165e-14
CL18 vs. HL18	g27504.t1	3669.59	1.19391	0.112631	10.6002	2.97291e-26	1.53621e-23
CL18 vs. HL18	g27744.t1	208.324	-1.75149	0.18854	-9.28976	1.54641e-20	3.94355e-18
CL18 vs. HL18	g27810.t1	45.2181	1.10659	0.329566	3.35771	0.000785918	0.00975492
CL18 vs. HL18	g27823.t1	35.6508	-1.98282	0.4237	-4.67977	2.87196e-06	7.23926e-05
CL18 vs. HL18	g28080.t1	7069.22	2.35053	0.533672	4.40446	1.0605e-05	0.000240183
CL18 vs. HL18	g2825.t1	357.812	-1.61466	0.21836	-7.39449	1.41949e-13	1.34653e-11
CL18 vs. HL18	g28308.t1	41.348	-1.16913	0.339842	-3.44023	0.000581227	0.00764945
CL18 vs. HL18	g28379.t1	496.665	1.10389	0.174739	6.3174	2.66e-10	1.48809e-08
CL18 vs. HL18	g28452.t1	21497.2	1.01366	0.116076	8.73272	2.48624e-18	4.5626e-16
CL18 vs. HL18	g28834.t1	82.5782	-1.74505	0.26051	-6.6986	2.10428e-11	1.44474e-09
CL18 vs. HL18	g29161.t1	254.96	1.56934	0.173308	9.05525	1.36251e-19	3.14757e-17
CL18 vs. HL18	g29439.t1	300.891	1.09368	0.153545	7.12286	1.05714e-12	8.79572e-11
CL18 vs. HL18	g29440.t1	234.395	-1.14613	0.170681	-6.71504	1.88015e-11	1.29539e-09
CL18 vs. HL18	g29593.t1	886.096	-1.54017	0.160476	-9.59754	8.18767e-22	2.3996e-19
CL18 vs. HL18	g29602.t1	221.263	1.73647	0.281105	6.1773	6.52089e-10	3.41451e-08
CL18 vs. HL18	g29632.t1	107.588	-1.37822	0.247749	-5.56298	2.65209e-08	1.05205e-06
CL18 vs. HL18	g29976.t1	102.842	1.3014	0.272123	4.7824	1.73211e-06	4.58998e-05
CL18 vs. HL18	g30116.t1	41.4443	2.11625	0.561237	3.77068	0.000162803	0.00262463
CL18 vs. HL18	g30257.t1	640.731	-1.78416	0.16427	-10.8611	1.76606e-27	1.0837e-24
CL18 vs. HL18	g30261.t1	41.0692	1.38804	0.337575	4.1118	3.9259e-05	0.000759498
CL18 vs. HL18	g30525.t1	21.006	-1.39865	0.479453	-2.91718	0.00353211	0.0331249
CL18 vs. HL18	g30585.t1	309.955	1.04508	0.191198	5.46597	4.60374e-08	1.72517e-06
CL18 vs. HL18	g30773.t1	112.616	-1.72007	0.234577	-7.33265	2.2565e-13	2.10352e-11
CL18 vs. HL18	g30774.t1	3518.9	-1.76462	0.112692	-15.6587	2.89636e-55	7.10912e-52
CL18 vs. HL18	g30867.t1	126.985	-1.25737	0.227349	-5.53057	3.19198e-08	1.24856e-06
CL18 vs. HL18	g30970.t1	340.364	-1.12771	0.251688	-4.4806	7.44319e-06	0.000174409
CL18 vs. HL18	g31238.t1	1035.39	-1.12516	0.141359	-7.95961	1.72587e-15	2.14489e-13
CL18 vs. HL18	g31453.t1	1118.91	-1.0763	0.231243	-4.6544	3.24921e-06	8.10692e-05
CL18 vs. HL18	g31616.t1	485.234	-1.79089	0.182366	-9.82035	9.20253e-23	3.12177e-20
CL18 vs. HL18	g31642.t1	227.924	-1.22371	0.175759	-6.96246	3.34377e-12	2.59519e-10
CL18 vs. HL18	g3171.t1	1506.5	-1.21515	0.154926	-7.84342	4.38453e-15	5.00551e-13
CL18 vs. HL18	g31773.t1	531.762	-1.13106	0.139727	-8.09476	5.73785e-16	7.71701e-14
CL18 vs. HL18	g32055.t1	1397.17	1.00342	0.126861	7.90965	2.58121e-15	3.12868e-13
CL18 vs. HL18	g32201.t1	861.225	1.06442	0.131014	8.12447	4.49313e-16	6.08462e-14
CL18 vs. HL18	g32233.t1	102.015	1.02337	0.222933	4.59047	4.42245e-06	0.000107474
CL18 vs. HL18	g32243.t1	46.1562	1.02312	0.334173	3.06164	0.00220127	0.0227615
CL18 vs. HL18	g324.t1	52.7271	-1.5827	0.312862	-5.05879	4.21919e-07	1.27655e-05
CL18 vs. HL18	g32463.t1	313.101	1.2378	0.189513	6.53147	6.51283e-11	4.1387e-09
CL18 vs. HL18	g32478.t1	17.0744	-2.13862	0.582552	-3.67112	0.000241494	0.00370177
CL18 vs. HL18	g3257.t1	36.5076	-1.28495	0.361278	-3.55668	0.000375576	0.00533634
CL18 vs. HL18	g32627.t1	10860.4	1.05846	0.179433	5.89893	3.65873e-09	1.67466e-07
CL18 vs. HL18	g32790.t1	80.0167	-1.24113	0.284903	-4.35631	1.32271e-05	0.000293146
CL18 vs. HL18	g32858.t1	17.4358	1.56268	0.520463	3.00248	0.00267792	0.0266651
CL18 vs. HL18	g33157.t1	814.069	-2.55089	0.179765	-14.1901	1.05454e-45	1.38046e-42
CL18 vs. HL18	g33255.t1	91.4496	-1.52192	0.303451	-5.01535	5.29357e-07	1.57016e-05
CL18 vs. HL18	g33259.t1	406.002	1.46946	0.190464	7.7152	1.20791e-14	1.3177e-12
CL18 vs. HL18	g33278.t1	1085.82	-1.43991	0.149964	-9.60172	7.86217e-22	2.33911e-19
CL18 vs. HL18	g33573.t1	78.7071	-1.04883	0.298101	-3.51836	0.000434225	0.00601725
CL18 vs. HL18	g33748.t1	302.331	-1.40006	0.190941	-7.33242	2.26035e-13	2.10352e-11
CL18 vs. HL18	g33808.t1	1090.33	-1.90607	0.229955	-8.28889	1.14306e-16	1.65037e-14
CL18 vs. HL18	g33887.t1	206.035	1.29593	0.181198	7.15197	8.55394e-13	7.20881e-11
CL18 vs. HL18	g34026.t1	105.19	-1.23275	0.250164	-4.92776	8.31789e-07	2.36018e-05
CL18 vs. HL18	g34327.t1	78.8421	-1.11543	0.265049	-4.20838	2.57203e-05	0.00052174
CL18 vs. HL18	g34376.t1	267.45	1.02951	0.207912	4.95168	7.35765e-07	2.11224e-05
CL18 vs. HL18	g34379.t1	1188.3	1.17861	0.11632	10.1325	3.96562e-24	1.55738e-21
CL18 vs. HL18	g34511.t1	79.6761	1.01828	0.268599	3.79109	0.000149989	0.00244414
CL18 vs. HL18	g34585.t1	104.713	-1.00258	0.290264	-3.45403	0.000552275	0.00734222
CL18 vs. HL18	g3468.t1	48.2721	-1.2471	0.382782	-3.25798	0.00112208	0.0130528
CL18 vs. HL18	g34798.t1	107.848	-1.19083	0.228809	-5.20449	1.94535e-07	6.30344e-06
CL18 vs. HL18	g34799.t1	89.0061	-1.25302	0.255655	-4.9012	9.5252e-07	2.6455e-05
CL18 vs. HL18	g34873.t1	5486.57	-1.31082	0.140738	-9.31392	1.232e-20	3.20439e-18
CL18 vs. HL18	g34960.t1	358.683	1.21886	0.231296	5.26969	1.36652e-07	4.61049e-06
CL18 vs. HL18	g35147.t1	185.499	1.74006	0.261232	6.66096	2.72046e-11	1.82317e-09
CL18 vs. HL18	g352.t1	18.2379	-1.64246	0.516498	-3.18	0.00147276	0.0163109
CL18 vs. HL18	g35328.t1	17.1318	-1.77347	0.608103	-2.91639	0.00354105	0.0331895
CL18 vs. HL18	g35481.t1	1084.52	1.6206	0.15045	10.7717	4.68057e-27	2.70317e-24
CL18 vs. HL18	g35577.t1	118.451	-1.20344	0.250576	-4.80269	1.56548e-06	4.18229e-05
CL18 vs. HL18	g35727.t1	4264.52	-1.30762	0.182107	-7.18051	6.94533e-13	6.00678e-11
CL18 vs. HL18	g3602.t1	166.421	1.11005	0.205281	5.40745	6.39291e-08	2.33764e-06
CL18 vs. HL18	g36067.t1	3410.11	1.00827	0.208163	4.84364	1.27484e-06	3.49132e-05
CL18 vs. HL18	g36151.t1	133.029	-1.86467	0.219688	-8.48782	2.10553e-17	3.3342e-15
CL18 vs. HL18	g36517.t1	788.116	1.1843	0.12245	9.67172	3.97637e-22	1.25935e-19
CL18 vs. HL18	g36686.t1	116.104	-1.65004	0.258304	-6.388	1.68072e-10	9.70666e-09
CL18 vs. HL18	g36755.t1	249.163	-1.02048	0.211133	-4.83334	1.3426e-06	3.64638e-05
CL18 vs. HL18	g36964.t1	298.055	1.1156	0.169495	6.58194	4.64362e-11	2.98958e-09
CL18 vs. HL18	g36989.t1	62.5229	-1.20703	0.313831	-3.8461	0.000120012	0.0020228
CL18 vs. HL18	g37025.t1	19848.8	-1.06004	0.103942	-10.1983	2.01706e-24	8.25148e-22
CL18 vs. HL18	g37070.t1	3028.96	1.04781	0.152757	6.85936	6.91712e-12	5.16443e-10
CL18 vs. HL18	g37213.t1	767.43	1.2556	0.138383	9.07336	1.15401e-19	2.76344e-17
CL18 vs. HL18	g37298.t1	839.221	-1.67533	0.135338	-12.3789	3.40082e-35	3.25736e-32
CL18 vs. HL18	g3778.t1	336.871	2.14774	0.295239	7.2746	3.47449e-13	3.14401e-11
CL18 vs. HL18	g37847.t1	398.895	-1.30499	0.165861	-7.86799	3.60394e-15	4.23275e-13
CL18 vs. HL18	g37900.t1	203.031	-1.30543	0.228929	-5.70234	1.18171e-08	4.95814e-07
CL18 vs. HL18	g38044.t1	811.819	1.3052	0.442344	2.95063	0.00317121	0.0304797
CL18 vs. HL18	g38117.t1	2182.9	-1.26733	0.121205	-10.4561	1.37437e-25	6.58221e-23
CL18 vs. HL18	g38202.t1	180.757	-1.16242	0.210446	-5.52363	3.3207e-08	1.28357e-06
CL18 vs. HL18	g38264.t1	463.887	-1.06997	0.174243	-6.14067	8.21753e-10	4.21304e-08
CL18 vs. HL18	g3845.t1	160.336	-1.79887	0.214606	-8.38222	5.19373e-17	7.78504e-15
CL18 vs. HL18	g3849.t1	3665.55	1.31332	0.145596	9.0203	1.8758e-19	4.0476e-17
CL18 vs. HL18	g38552.t1	42.8181	1.06746	0.32548	3.27964	0.0010394	0.012236
CL18 vs. HL18	g3865.t1	87.9945	-1.18874	0.249832	-4.75814	1.95381e-06	5.12312e-05
CL18 vs. HL18	g3868.t1	41.9442	1.21469	0.32823	3.70072	0.000214985	0.0033637
CL18 vs. HL18	g3879.t1	89.6275	-1.68646	0.284015	-5.93791	2.88672e-09	1.35607e-07
CL18 vs. HL18	g3883.t1	276.261	1.35581	0.261598	5.1828	2.18575e-07	7.03596e-06
CL18 vs. HL18	g38872.t1	92.9726	1.28588	0.313876	4.09676	4.18975e-05	0.00080499
CL18 vs. HL18	g39072.t1	444.328	-1.55691	0.206485	-7.54006	4.69762e-14	4.88056e-12
CL18 vs. HL18	g39238.t1	210.028	2.35795	0.324033	7.27686	3.41672e-13	3.10605e-11
CL18 vs. HL18	g39599.t1	32.9045	-1.55538	0.429148	-3.62434	0.000289697	0.00432914
CL18 vs. HL18	g39742.t1	1245.4	-1.69252	0.16167	-10.4689	1.19988e-25	5.89022e-23
CL18 vs. HL18	g39880.t1	2678.45	1.17793	0.132695	8.87691	6.87414e-19	1.39155e-16
CL18 vs. HL18	g3990.t1	189.598	1.05925	0.178617	5.93029	3.02398e-09	1.41378e-07
CL18 vs. HL18	g39958.t1	1133.69	-1.13799	0.146971	-7.74301	9.70915e-15	1.07106e-12
CL18 vs. HL18	g40126.t1	39.3265	-1.48167	0.395359	-3.74766	0.000178494	0.00284894
CL18 vs. HL18	g40272.t1	54.9136	1.04846	0.287381	3.64831	0.000263974	0.00399645
CL18 vs. HL18	g40353.t1	3148.39	-1.28006	0.202427	-6.32359	2.55559e-10	1.43787e-08
CL18 vs. HL18	g40386.t1	157.237	-1.42188	0.214398	-6.632	3.31177e-11	2.16766e-09
CL18 vs. HL18	g4046.t1	35.8109	1.27391	0.357292	3.56545	0.000363229	0.00519096
CL18 vs. HL18	g40582.t1	12.5199	-1.93663	0.655221	-2.95568	0.00311979	0.030059
CL18 vs. HL18	g40598.t1	752.03	1.16515	0.172987	6.73546	1.63415e-11	1.13386e-09
CL18 vs. HL18	g40600.t1	41.2774	-1.15391	0.380192	-3.03507	0.00240483	0.0245305
CL18 vs. HL18	g40718.t1	58.8326	-2.12477	0.333303	-6.37488	1.83106e-10	1.05131e-08
CL18 vs. HL18	g40750.t1	201.04	1.21732	0.202934	5.9986	1.99031e-09	9.57883e-08
CL18 vs. HL18	g40919.t1	32.939	1.05761	0.370895	2.8515	0.00435136	0.0388909
CL18 vs. HL18	g40935.t1	377.826	-1.60275	0.149143	-10.7464	6.16333e-27	3.4578e-24
CL18 vs. HL18	g41088.t1	777.046	-1.50778	0.220939	-6.82443	8.82726e-12	6.4197e-10
CL18 vs. HL18	g4109.t1	169.647	-1.00343	0.274774	-3.65183	0.00026038	0.00395118
CL18 vs. HL18	g4110.t1	36.6532	-1.20714	0.381814	-3.16159	0.00156911	0.0171459
CL18 vs. HL18	g4115.t1	147.796	1.41453	0.205378	6.88744	5.68054e-12	4.30668e-10
CL18 vs. HL18	g4116.t1	345.075	1.25619	0.225169	5.57888	2.42079e-08	9.64191e-07
CL18 vs. HL18	g41294.t1	137.477	-1.19085	0.201694	-5.90426	3.5424e-09	1.6252e-07
CL18 vs. HL18	g4135.t1	90.8693	-1.27129	0.342375	-3.71315	0.000204699	0.00321815
CL18 vs. HL18	g41352.t1	75.8154	-1.38174	0.38618	-3.57796	0.000346288	0.00500347
CL18 vs. HL18	g41375.t1	135.802	1.05073	0.28445	3.69391	0.000220836	0.00343336
CL18 vs. HL18	g41377.t1	4830.8	1.10914	0.155879	7.11538	1.11606e-12	9.24681e-11
CL18 vs. HL18	g41496.t1	4085.86	1.03337	0.132372	7.80651	5.87932e-15	6.63485e-13
CL18 vs. HL18	g41589.t1	214.783	1.26172	0.190846	6.61116	3.81323e-11	2.47936e-09
CL18 vs. HL18	g42085.t1	84.9816	-1.2022	0.285203	-4.21523	2.49521e-05	0.000510374
CL18 vs. HL18	g42095.t1	8506.18	1.3931	0.122478	11.3743	5.61632e-30	3.67607e-27
CL18 vs. HL18	g42977.t1	75.535	-1.7031	0.2824	-6.0308	1.63154e-09	7.89089e-08
CL18 vs. HL18	g43004.t1	8476.9	1.08803	0.154672	7.03444	2.00065e-12	1.61665e-10
CL18 vs. HL18	g43066.t1	53.7542	1.00208	0.298272	3.35962	0.000780491	0.00971665
CL18 vs. HL18	g43096.t1	22.4669	-1.51511	0.530965	-2.8535	0.00432411	0.038747
CL18 vs. HL18	g43253.t1	152.541	1.0619	0.215505	4.92748	8.32961e-07	2.36018e-05
CL18 vs. HL18	g43254.t1	84.9716	1.32234	0.254936	5.18695	2.1377e-07	6.90392e-06
CL18 vs. HL18	g43261.t1	24.4664	1.43642	0.423614	3.39087	0.000696704	0.00886616
CL18 vs. HL18	g43278.t1	38.6421	-1.19052	0.370053	-3.21716	0.00129466	0.014644
CL18 vs. HL18	g43352.t1	1273.57	1.00352	0.134974	7.43491	1.04639e-13	1.01216e-11
CL18 vs. HL18	g43353.t1	17033.5	1.55805	0.201212	7.74334	9.68415e-15	1.07106e-12
CL18 vs. HL18	g43521.t1	4657.98	1.42486	0.152993	9.31321	1.24024e-20	3.20439e-18
CL18 vs. HL18	g43573.t1	153.339	-1.16769	0.193249	-6.04242	1.51819e-09	7.4157e-08
CL18 vs. HL18	g43578.t1	74.0122	-2.37096	0.285643	-8.30043	1.03732e-16	1.5088e-14
CL18 vs. HL18	g43619.t1	694.332	-1.33248	0.185218	-7.19412	6.28644e-13	5.48625e-11
CL18 vs. HL18	g43664.t1	40.074	1.13539	0.383066	2.96396	0.00303704	0.0294774
CL18 vs. HL18	g43675.t1	67.0098	-1.27374	0.318287	-4.00185	6.28483e-05	0.0011448
CL18 vs. HL18	g4372.t1	560.492	-1.2201	0.190689	-6.39839	1.57027e-10	9.14948e-09
CL18 vs. HL18	g43836.t1	117.623	-1.87099	0.247236	-7.56763	3.80088e-14	4.01258e-12
CL18 vs. HL18	g43889.t1	511.425	1.02226	0.130195	7.85172	4.10383e-15	4.71244e-13
CL18 vs. HL18	g44369.t1	132.968	-1.70966	0.234133	-7.3021	2.8332e-13	2.59966e-11
CL18 vs. HL18	g44418.t1	197.421	-1.37512	0.228183	-6.02639	1.67664e-09	8.08907e-08
CL18 vs. HL18	g4457.t1	2215.96	-1.02005	0.200267	-5.09347	3.5156e-07	1.07863e-05
CL18 vs. HL18	g45094.t1	434.307	-1.1133	0.141508	-7.86738	3.62142e-15	4.23275e-13
CL18 vs. HL18	g45119.t1	160.671	1.72911	0.3142	5.50323	3.72898e-08	1.42456e-06
CL18 vs. HL18	g45206.t1	282.479	1.16224	0.1557	7.46459	8.35584e-14	8.24498e-12
CL18 vs. HL18	g45314.t1	21.0295	1.30282	0.467258	2.78821	0.00529999	0.0454259
CL18 vs. HL18	g45374.t1	44.31	-1.04946	0.333195	-3.14968	0.00163451	0.017693
CL18 vs. HL18	g4552.t1	3716.59	-1.79215	0.210735	-8.5043	1.82697e-17	2.91662e-15
CL18 vs. HL18	g4553.t1	315.064	-1.81561	0.2204	-8.23776	1.75465e-16	2.46102e-14
CL18 vs. HL18	g4554.t1	2986.18	-1.77597	0.182986	-9.70548	2.85736e-22	9.19788e-20
CL18 vs. HL18	g45726.t1	167.387	-1.63298	0.20542	-7.94948	1.87296e-15	2.29859e-13
CL18 vs. HL18	g45763.t1	37.6285	-2.14996	0.384728	-5.58824	2.29377e-08	9.19191e-07
CL18 vs. HL18	g45847.t1	369.16	-1.48606	0.195917	-7.58517	3.32039e-14	3.52428e-12
CL18 vs. HL18	g45858.t1	34.2288	-1.09204	0.373607	-2.92297	0.00346712	0.0327257
CL18 vs. HL18	g45917.t1	139.617	1.1987	0.315089	3.80434	0.000142183	0.0023422
CL18 vs. HL18	g45922.t1	30.333	-1.4146	0.45097	-3.1368	0.00170801	0.0183471
CL18 vs. HL18	g45957.t1	7868.37	1.09574	0.125787	8.7111	3.00943e-18	5.4214e-16
CL18 vs. HL18	g46485.t1	34.1509	1.12004	0.352649	3.17607	0.00149285	0.0164868
CL18 vs. HL18	g46575.t1	4662.27	-2.089	0.124587	-16.7674	4.22598e-63	1.38302e-59
CL18 vs. HL18	g46576.t1	33.2493	-1.26876	0.391792	-3.23836	0.00120219	0.0138697
CL18 vs. HL18	g46591.t1	545.155	1.06339	0.14476	7.3459	2.04385e-13	1.92024e-11
CL18 vs. HL18	g46613.t1	38.0801	-1.24986	0.361942	-3.4532	0.000553984	0.00735422
CL18 vs. HL18	g46875.t1	6707.09	2.07882	0.230691	9.01129	2.03653e-19	4.34666e-17
CL18 vs. HL18	g4693.t1	3631.97	-1.71895	0.112194	-15.3213	5.51115e-53	9.8379e-50
CL18 vs. HL18	g4695.t1	12.5414	-2.51959	0.691172	-3.64539	0.000266988	0.00403586
CL18 vs. HL18	g47159.t1	921.974	1.08527	0.163239	6.64834	2.96418e-11	1.97304e-09
CL18 vs. HL18	g47200.t1	22.1194	-1.38496	0.481326	-2.87738	0.00400998	0.0364706
CL18 vs. HL18	g47202.t1	33660.5	1.60428	0.10344	15.5093	3.00151e-54	6.54863e-51
CL18 vs. HL18	g47204.t1	131.072	-1.10848	0.237286	-4.67147	2.99045e-06	7.51863e-05
CL18 vs. HL18	g47555.t1	637.854	-1.95187	0.223871	-8.71873	2.81332e-18	5.11504e-16
CL18 vs. HL18	g47556.t1	33.4761	-2.03632	0.409863	-4.9683	6.75435e-07	1.96196e-05
CL18 vs. HL18	g47755.t1	944.876	2.19358	0.213473	10.2757	9.06979e-25	4.02981e-22
CL18 vs. HL18	g47830.t1	48.8307	-2.03623	0.346889	-5.86999	4.35818e-09	1.96653e-07
CL18 vs. HL18	g47831.t1	1318.74	-1.98346	0.195607	-10.14	3.66991e-24	1.47066e-21
CL18 vs. HL18	g47954.t1	64.7825	1.40206	0.272768	5.14011	2.74571e-07	8.5715e-06
CL18 vs. HL18	g48123.t1	640.411	-1.37332	0.208466	-6.58773	4.46587e-11	2.8846e-09
CL18 vs. HL18	g48227.t1	1462.29	1.07622	0.118712	9.06579	1.2371e-19	2.92671e-17
CL18 vs. HL18	g48315.t1	3527.03	1.7421	0.170191	10.2362	1.36529e-24	5.70402e-22
CL18 vs. HL18	g48316.t1	2778.95	1.10758	0.201515	5.49629	3.87865e-08	1.47029e-06
CL18 vs. HL18	g48523.t1	4826.78	-1.82291	0.215634	-8.45371	2.82181e-17	4.36291e-15
CL18 vs. HL18	g4855.t1	75.2665	-1.156	0.263835	-4.38154	1.17846e-05	0.00026446
CL18 vs. HL18	g48759.t1	374.356	1.82661	0.260781	7.00438	2.48085e-12	1.98024e-10
CL18 vs. HL18	g48760.t1	16.7129	1.73	0.575891	3.00405	0.00266415	0.0265684
CL18 vs. HL18	g48791.t1	81.6555	-1.4018	0.300898	-4.65873	3.18171e-06	7.9486e-05
CL18 vs. HL18	g49122.t1	76.4915	-1.08829	0.303385	-3.58715	0.000334311	0.00485645
CL18 vs. HL18	g49669.t1	93.5831	-1.14335	0.249258	-4.58702	4.49626e-06	0.000108864
CL18 vs. HL18	g49741.t1	29.9962	-1.32525	0.42078	-3.14951	0.00163545	0.0176935
CL18 vs. HL18	g50024.t1	186.653	1.24226	0.191547	6.4854	8.84972e-11	5.53418e-09
CL18 vs. HL18	g50136.t1	7770.51	-1.02569	0.205752	-4.98506	6.19428e-07	1.8181e-05
CL18 vs. HL18	g50280.t1	203.522	-1.23481	0.207351	-5.95514	2.5985e-09	1.23247e-07
CL18 vs. HL18	g50408.t1	1337.81	1.17901	0.157328	7.49394	6.68367e-14	6.76497e-12
CL18 vs. HL18	g50419.t1	12.5716	-2.53449	0.671313	-3.77542	0.000159738	0.00258584
CL18 vs. HL18	g5042.t1	155.027	-1.58354	0.221398	-7.15247	8.52279e-13	7.20881e-11
CL18 vs. HL18	g50435.t1	112.68	-1.66075	0.275217	-6.03435	1.59608e-09	7.77682e-08
CL18 vs. HL18	g50614.t1	319.776	1.07143	0.188529	5.68309	1.32285e-08	5.51495e-07
CL18 vs. HL18	g5080.t1	67.7971	1.22415	0.308716	3.96532	7.32986e-05	0.00130964
CL18 vs. HL18	g50930.t1	439.255	1.52932	0.212999	7.17993	6.97467e-13	6.00678e-11
CL18 vs. HL18	g51109.t1	889.74	-1.83631	0.218241	-8.41415	3.95758e-17	5.97777e-15
CL18 vs. HL18	g51115.t1	4058.28	-1.69908	0.134007	-12.6791	7.72606e-37	7.98468e-34
CL18 vs. HL18	g51308.t1	384.581	1.02597	0.168546	6.0872	1.14903e-09	5.75569e-08
CL18 vs. HL18	g5142.t1	408.189	-1.15431	0.14041	-8.22103	2.01756e-16	2.8097e-14
CL18 vs. HL18	g51535.t1	195.171	-1.92686	0.257825	-7.47353	7.80717e-14	7.82964e-12
CL18 vs. HL18	g51630.t1	25.5823	1.72914	0.511344	3.38156	0.000720756	0.00911318
CL18 vs. HL18	g51675.t1	564.992	1.1804	0.172435	6.84546	7.62299e-12	5.66989e-10
CL18 vs. HL18	g51676.t1	1303.01	1.25053	0.172471	7.25066	4.14731e-13	3.66831e-11
CL18 vs. HL18	g51834.t1	861.147	1.25331	0.137398	9.1218	7.38875e-20	1.79118e-17
CL18 vs. HL18	g51835.t1	5198.89	-3.21991	0.507442	-6.34536	2.21902e-10	1.2557e-08
CL18 vs. HL18	g51855.t1	263.457	1.06545	0.207971	5.12307	3.00607e-07	9.29563e-06
CL18 vs. HL18	g51981.t1	291.425	-1.02812	0.234552	-4.38334	1.16872e-05	0.000262573
CL18 vs. HL18	g52419.t1	49.7445	-1.14865	0.332223	-3.45747	0.000545263	0.00726973
CL18 vs. HL18	g52420.t1	594.165	-1.28233	0.160309	-7.99913	1.25303e-15	1.60814e-13
CL18 vs. HL18	g5243.t1	563.86	-1.4474	0.136085	-10.636	2.02569e-26	1.07504e-23
CL18 vs. HL18	g52890.t1	198.038	1.32008	0.183902	7.17821	7.0631e-13	6.05638e-11
CL18 vs. HL18	g5327.t1	648.144	-1.01654	0.17535	-5.79722	6.74231e-09	2.96843e-07
CL18 vs. HL18	g5336.t1	55.0374	-1.42068	0.293751	-4.83634	1.32251e-06	3.60677e-05
CL18 vs. HL18	g53375.t1	900.303	-1.50504	0.170401	-8.83231	1.02535e-18	2.01338e-16
CL18 vs. HL18	g534.t1	35.1845	1.12625	0.357072	3.15413	0.00160979	0.0174628
CL18 vs. HL18	g53807.t1	50.0459	-1.00627	0.318431	-3.16008	0.00157723	0.0172154
CL18 vs. HL18	g53954.t1	327.817	1.13042	0.163139	6.92918	4.23293e-12	3.24679e-10
CL18 vs. HL18	g53956.t1	10895.8	1.30372	0.147036	8.86663	7.53913e-19	1.5106e-16
CL18 vs. HL18	g5401.t1	6922.24	1.08246	0.20237	5.34891	8.84845e-08	3.13625e-06
CL18 vs. HL18	g54050.t1	747.672	-1.16925	0.202555	-5.77252	7.80938e-09	3.39259e-07
CL18 vs. HL18	g5408.t1	13982.6	1.21226	0.229241	5.28815	1.23563e-07	4.22696e-06
CL18 vs. HL18	g54126.t1	403.473	-1.59296	0.183636	-8.67456	4.15144e-18	7.27836e-16
CL18 vs. HL18	g54153.t1	103.564	-1.42423	0.236042	-6.03378	1.60167e-09	7.78477e-08
CL18 vs. HL18	g54698.t1	122.904	1.03287	0.233301	4.4272	9.54621e-06	0.000218218
CL18 vs. HL18	g54818.t1	335.049	-1.95782	0.222779	-8.78817	1.52009e-18	2.92633e-16
CL18 vs. HL18	g54952.t1	129.034	-1.48615	0.230427	-6.44955	1.12182e-10	6.86234e-09
CL18 vs. HL18	g54956.t1	213.925	-1.60848	0.207834	-7.73925	1.00005e-14	1.09704e-12
CL18 vs. HL18	g5513.t1	352.522	-1.06298	0.199586	-5.3259	1.00455e-07	3.50985e-06
CL18 vs. HL18	g55305.t1	14.5839	-1.86093	0.632715	-2.94118	0.00326969	0.0312426
CL18 vs. HL18	g55352.t1	111.69	-1.02855	0.304281	-3.38026	0.000724166	0.0091504
CL18 vs. HL18	g5545.t1	550.295	1.03668	0.192777	5.3776	7.54861e-08	2.70483e-06
CL18 vs. HL18	g5547.t1	43.4721	1.02223	0.338141	3.02308	0.00250214	0.0253514
CL18 vs. HL18	g5552.t1	2858.16	1.23357	0.12892	9.56846	1.08515e-21	3.08811e-19
CL18 vs. HL18	g55866.t1	4684.49	-1.01158	0.146801	-6.89083	5.54683e-12	4.23804e-10
CL18 vs. HL18	g55877.t1	23.6235	-1.43152	0.455775	-3.14086	0.00168452	0.0181543
CL18 vs. HL18	g55995.t1	779.585	1.15902	0.169457	6.8396	7.94123e-12	5.84022e-10
CL18 vs. HL18	g56111.t1	65.7356	-1.03949	0.326068	-3.18797	0.00143277	0.0159129
CL18 vs. HL18	g56330.t1	214.583	-1.76131	0.201093	-8.75869	1.97541e-18	3.65936e-16
CL18 vs. HL18	g56369.t1	146.692	-1.43383	0.223971	-6.40188	1.53476e-10	8.99599e-09
CL18 vs. HL18	g56718.t1	12837	-1.14834	0.11975	-9.58948	8.85306e-22	2.55645e-19
CL18 vs. HL18	g56769.t1	785.365	-1.1256	0.126442	-8.90216	5.47721e-19	1.12032e-16
CL18 vs. HL18	g56787.t1	68.687	-1.55693	0.293285	-5.30858	1.10481e-07	3.8261e-06
CL18 vs. HL18	g56790.t1	19.1872	-1.87666	0.558438	-3.36055	0.000777865	0.00969788
CL18 vs. HL18	g56944.t1	16319.1	2.77075	0.395611	7.00373	2.49238e-12	1.98139e-10
CL18 vs. HL18	g57015.t1	312.291	-1.39635	0.249232	-5.60259	2.1117e-08	8.51445e-07
CL18 vs. HL18	g57025.t1	119.642	-1.76151	0.288614	-6.10333	1.03882e-09	5.24378e-08
CL18 vs. HL18	g57026.t1	1204.51	-1.33099	0.204744	-6.50077	7.99119e-11	5.06177e-09
CL18 vs. HL18	g57127.t1	44482.6	1.0575	0.15926	6.64012	3.13422e-11	2.05831e-09
CL18 vs. HL18	g57202.t1	9975.34	1.25426	0.145846	8.59993	7.97619e-18	1.31614e-15
CL18 vs. HL18	g57427.t1	52.8535	1.06384	0.306563	3.47021	0.000520044	0.00699903
CL18 vs. HL18	g57440.t1	26.5633	-1.21086	0.429354	-2.82019	0.00479958	0.0419611
CL18 vs. HL18	g575.t1	1199.73	1.20155	0.142161	8.45202	2.86299e-17	4.39201e-15
CL18 vs. HL18	g57501.t1	1262.63	1.14897	0.21872	5.25315	1.49517e-07	4.96771e-06
CL18 vs. HL18	g57675.t1	202.569	-1.29726	0.209438	-6.194	5.86574e-10	3.10457e-08
CL18 vs. HL18	g57700.t1	1300.7	-1.84125	0.234176	-7.86265	3.76086e-15	4.36972e-13
CL18 vs. HL18	g57711.t1	1838.48	-1.98278	0.209631	-9.4584	3.12682e-21	8.52755e-19
CL18 vs. HL18	g57712.t1	2359.41	-1.80877	0.209196	-8.64629	5.32002e-18	9.24459e-16
CL18 vs. HL18	g57729.t1	5921.38	-1.9038	0.227531	-8.36722	5.89933e-17	8.7757e-15
CL18 vs. HL18	g57750.t1	76.2481	-1.52812	0.305007	-5.01013	5.43927e-07	1.61094e-05
CL18 vs. HL18	g58025.t1	153.237	1.02306	0.211162	4.8449	1.26673e-06	3.47396e-05
CL18 vs. HL18	g58095.t1	47.0001	1.17612	0.355779	3.30576	0.000947198	0.0113687
CL18 vs. HL18	g58261.t1	24.7273	-2.02063	0.528622	-3.82244	0.000132137	0.00220071
CL18 vs. HL18	g58262.t1	351.098	-1.54955	0.194084	-7.98389	1.41796e-15	1.79633e-13
CL18 vs. HL18	g58831.t1	584.749	-1.19134	0.135612	-8.78497	1.56411e-18	2.98183e-16
CL18 vs. HL18	g58874.t1	56.1396	-1.24329	0.332111	-3.74359	0.000181409	0.00288667
CL18 vs. HL18	g58897.t1	23.8746	-1.1811	0.428114	-2.75885	0.00580046	0.0490687
CL18 vs. HL18	g59044.t1	101.138	-1.0857	0.286579	-3.78848	0.000151573	0.00246585
CL18 vs. HL18	g59045.t1	58.7149	-1.83592	0.328435	-5.58992	2.27173e-08	9.12222e-07
CL18 vs. HL18	g59103.t1	161.093	1.08738	0.196786	5.52569	3.28184e-08	1.27608e-06
CL18 vs. HL18	g59143.t1	459.953	1.14539	0.203156	5.63799	1.72046e-08	7.0528e-07
CL18 vs. HL18	g59316.t1	61.9072	-1.70157	0.380236	-4.47504	7.63984e-06	0.000178378
CL18 vs. HL18	g59653.t1	12248.1	1.33835	0.172688	7.7501	9.18193e-15	1.02441e-12
CL18 vs. HL18	g59707.t1	2575.2	1.72083	0.185501	9.27665	1.74886e-20	4.40263e-18
CL18 vs. HL18	g5975.t1	382.757	1.03345	0.14693	7.03363	2.01232e-12	1.61942e-10
CL18 vs. HL18	g59948.t1	209.796	1.21368	0.251039	4.8346	1.33412e-06	3.63094e-05
CL18 vs. HL18	g60097.t1	767.288	-1.09049	0.182618	-5.97145	2.35154e-09	1.12348e-07
CL18 vs. HL18	g60282.t1	55.9007	1.84299	0.520841	3.53849	0.000402422	0.00566449
CL18 vs. HL18	g60294.t1	96.4394	-1.23533	0.242571	-5.09265	3.53086e-07	1.08162e-05
CL18 vs. HL18	g60296.t1	292.899	-1.09977	0.164927	-6.6682	2.58955e-11	1.74138e-09
CL18 vs. HL18	g60550.t1	692.513	-1.69755	0.227609	-7.45815	8.77427e-14	8.57172e-12
CL18 vs. HL18	g60768.t1	55.3097	-1.36479	0.31467	-4.33722	1.44298e-05	0.000315878
CL18 vs. HL18	g60807.t1	378.794	-1.47702	0.185026	-7.98279	1.43064e-15	1.80078e-13
CL18 vs. HL18	g6082.t1	87.0575	-1.05547	0.265177	-3.98026	6.88396e-05	0.00124584
CL18 vs. HL18	g60853.t1	34.8898	-1.88176	0.432782	-4.34805	1.37352e-05	0.000302699
CL18 vs. HL18	g60854.t1	18.1334	-1.85478	0.531259	-3.4913	0.000480682	0.00656831
CL18 vs. HL18	g60856.t1	111.125	-1.42263	0.26344	-5.40019	6.65695e-08	2.42966e-06
CL18 vs. HL18	g6097.t1	18.1891	-1.68159	0.525646	-3.19909	0.00137864	0.01539
CL18 vs. HL18	g6098.t1	27.2674	-1.57237	0.474183	-3.31594	0.000913341	0.0110682
CL18 vs. HL18	g6101.t1	119.292	-1.16408	0.237105	-4.90955	9.12834e-07	2.55333e-05
CL18 vs. HL18	g61254.t1	1213.57	1.04086	0.140111	7.4288	1.09586e-13	1.05481e-11
CL18 vs. HL18	g61304.t1	231.304	-1.23124	0.171634	-7.17361	7.30473e-13	6.20934e-11
CL18 vs. HL18	g61463.t1	3839.07	-1.40047	0.150076	-9.33173	1.04157e-20	2.80169e-18
CL18 vs. HL18	g61464.t1	7124.6	-1.46385	0.158801	-9.21813	3.02328e-20	7.51457e-18
CL18 vs. HL18	g61468.t1	113.663	-1.68635	0.230465	-7.31714	2.53311e-13	2.33522e-11
CL18 vs. HL18	g61469.t1	232.918	-1.72611	0.175677	-9.82548	8.74523e-23	3.06645e-20
CL18 vs. HL18	g61495.t1	2692.92	-1.67264	0.225536	-7.41627	1.20463e-13	1.14826e-11
CL18 vs. HL18	g61496.t1	4259.7	-1.6353	0.207548	-7.87915	3.29611e-15	3.90769e-13
CL18 vs. HL18	g61504.t1	59.4816	-1.53523	0.35135	-4.36951	1.24526e-05	0.000277547
CL18 vs. HL18	g62054.t1	503.928	-1.08294	0.158462	-6.83406	8.25438e-12	6.04787e-10
CL18 vs. HL18	g62187.t1	23.3619	1.4002	0.483281	2.89728	0.00376414	0.0347008
CL18 vs. HL18	g62202.t1	46.3743	-1.86805	0.376624	-4.95999	7.0496e-07	2.04137e-05
CL18 vs. HL18	g62496.t1	18022.3	1.29137	0.147272	8.76862	1.80876e-18	3.39398e-16
CL18 vs. HL18	g62567.t1	24.6827	-1.34406	0.462051	-2.90891	0.00362696	0.0338011
CL18 vs. HL18	g62702.t1	129.266	-1.97081	0.286797	-6.87182	6.33873e-12	4.75066e-10
CL18 vs. HL18	g62710.t1	28064.7	-1.63182	0.200043	-8.15732	3.42551e-16	4.67106e-14
CL18 vs. HL18	g63116.t1	3048	-1.19993	0.16056	-7.47339	7.81529e-14	7.82964e-12
CL18 vs. HL18	g63162.t1	108.144	-1.02857	0.289112	-3.55769	0.000374135	0.00531971
CL18 vs. HL18	g63915.t1	143.621	1.1294	0.216075	5.22688	1.7239e-07	5.62884e-06
CL18 vs. HL18	g63919.t1	65.4025	1.43761	0.298667	4.81341	1.48374e-06	3.98016e-05
CL18 vs. HL18	g64017.t1	1049.1	1.23765	0.151688	8.15918	3.37307e-16	4.63171e-14
CL18 vs. HL18	g64025.t1	53.325	-1.10831	0.296681	-3.73568	0.000187206	0.00296929
CL18 vs. HL18	g64202.t1	859.967	-1.48849	0.156607	-9.50464	2.00744e-21	5.55184e-19
CL18 vs. HL18	g64206.t1	35.2995	-1.0404	0.36262	-2.86912	0.00411618	0.0372639
CL18 vs. HL18	g64239.t1	356.509	-2.14819	0.174482	-12.3118	7.82375e-35	6.98305e-32
CL18 vs. HL18	g64274.t1	156.895	-1.03836	0.198665	-5.22669	1.72569e-07	5.62884e-06
CL18 vs. HL18	g64431.t1	39.2303	-1.04991	0.351612	-2.98599	0.00282663	0.0278075
CL18 vs. HL18	g64626.t1	82.3104	1.0352	0.2468	4.19451	2.73461e-05	0.000551301
CL18 vs. HL18	g64627.t1	60.6535	1.25757	0.307962	4.08351	4.43601e-05	0.000848156
CL18 vs. HL18	g64628.t1	305.215	1.12223	0.15847	7.08167	1.42423e-12	1.17013e-10
CL18 vs. HL18	g64981.t1	13.9923	-2.24519	0.696875	-3.2218	0.00127386	0.0144755
CL18 vs. HL18	g64982.t1	345.654	-1.44424	0.197969	-7.29527	2.98063e-13	2.72222e-11
CL18 vs. HL18	g655.t1	140.172	-1.28064	0.217292	-5.89361	3.77839e-09	1.7214e-07
CL18 vs. HL18	g65712.t1	107.445	-1.01456	0.233858	-4.33835	1.43559e-05	0.000314611
CL18 vs. HL18	g6618.t1	66.6916	1.26581	0.273524	4.62777	3.69624e-06	9.11802e-05
CL18 vs. HL18	g66282.t1	201.958	-1.01778	0.207041	-4.91585	8.83983e-07	2.4868e-05
CL18 vs. HL18	g66938.t1	214.045	-1.12215	0.212454	-5.28186	1.27877e-07	4.35182e-06
CL18 vs. HL18	g67000.t1	1264.88	-1.51183	0.17558	-8.6105	7.27445e-18	1.21052e-15
CL18 vs. HL18	g67151.t1	99.1822	-1.29222	0.253621	-5.09509	3.48576e-07	1.07115e-05
CL18 vs. HL18	g67186.t1	3339.14	-1.2962	0.391733	-3.30888	0.000936699	0.0112645
CL18 vs. HL18	g672.t1	60.741	-1.23503	0.313241	-3.94276	8.05489e-05	0.0014262
CL18 vs. HL18	g67367.t1	2003.45	1.32977	0.177361	7.49756	6.50179e-14	6.61498e-12
CL18 vs. HL18	g67452.t1	2187.96	-1.33565	0.215439	-6.19968	5.65773e-10	3.00257e-08
CL18 vs. HL18	g67910.t1	54.3916	-1.55901	0.386835	-4.03017	5.57369e-05	0.0010325
CL18 vs. HL18	g68000.t1	2127.76	-2.47366	0.813252	-3.04169	0.00235254	0.0240596
CL18 vs. HL18	g68051.t1	45.8555	-1.13932	0.376691	-3.02456	0.00248994	0.0252674
CL18 vs. HL18	g681.t1	54.2088	-1.77773	0.344246	-5.16414	2.41546e-07	7.6872e-06
CL18 vs. HL18	g68112.t1	1183.81	-1.04715	0.1586	-6.60245	4.04415e-11	2.62082e-09
CL18 vs. HL18	g68264.t1	343.072	-1.70873	0.21179	-8.06801	7.14524e-16	9.48e-14
CL18 vs. HL18	g68608.t1	233.448	-1.75981	0.223065	-7.88923	3.04051e-15	3.66278e-13
CL18 vs. HL18	g68609.t1	150.154	-1.60086	0.224246	-7.13887	9.40983e-13	7.89621e-11
CL18 vs. HL18	g68710.t1	1637.36	-1.73229	0.16861	-10.2739	9.23515e-25	4.02981e-22
CL18 vs. HL18	g68797.t1	73.9623	1.14448	0.291183	3.93045	8.47857e-05	0.00149448
CL18 vs. HL18	g68843.t1	30.0095	-1.70611	0.45483	-3.75108	0.000176071	0.00281771
CL18 vs. HL18	g69001.t1	35.0898	1.54836	0.3891	3.97934	6.91079e-05	0.00124917
CL18 vs. HL18	g69002.t1	537.032	1.58826	0.206313	7.69831	1.37882e-14	1.48761e-12
CL18 vs. HL18	g69014.t1	16.3564	1.55694	0.524935	2.96596	0.00301737	0.0293603
CL18 vs. HL18	g69046.t1	343.892	-1.16614	0.18112	-6.4385	1.20656e-10	7.31237e-09
CL18 vs. HL18	g69059.t1	30.5216	2.62225	0.50884	5.15339	2.55819e-07	8.076e-06
CL18 vs. HL18	g69889.t1	29.0613	-1.31376	0.410094	-3.20355	0.00135744	0.0152196
CL18 vs. HL18	g70008.t1	2394.22	1.77364	0.213154	8.32091	8.72888e-17	1.28872e-14
CL18 vs. HL18	g70072.t1	223.553	-1.15179	0.26733	-4.3085	1.64363e-05	0.000353498
CL18 vs. HL18	g701.t1	103.124	-1.67712	0.243977	-6.87409	6.23886e-12	4.69372e-10
CL18 vs. HL18	g70247.t1	4967.48	-1.32223	0.121344	-10.8966	1.19667e-27	7.57992e-25
CL18 vs. HL18	g70384.t1	205.016	-1.45784	0.192958	-7.55522	4.18147e-14	4.36741e-12
CL18 vs. HL18	g7050.t1	52.7007	-1.24218	0.323196	-3.84343	0.000121328	0.00204203
CL18 vs. HL18	g70501.t1	102.033	-1.25774	0.283198	-4.44119	8.94632e-06	0.000205462
CL18 vs. HL18	g70506.t1	167.347	-1.47746	0.204902	-7.21056	5.57241e-13	4.88482e-11
CL18 vs. HL18	g70508.t1	45.1872	-1.57593	0.363782	-4.33206	1.4772e-05	0.000321936
CL18 vs. HL18	g70510.t1	209.052	-1.82462	0.211299	-8.63526	5.85927e-18	1.00923e-15
CL18 vs. HL18	g70595.t1	252.772	-1.05444	0.178486	-5.90767	3.4697e-09	1.59932e-07
CL18 vs. HL18	g70927.t1	21.9228	1.84452	0.459187	4.01693	5.89625e-05	0.00108431
CL18 vs. HL18	g7102.t1	159.368	-1.32945	0.331863	-4.00602	6.17497e-05	0.00112688
CL18 vs. HL18	g71030.t1	490.474	1.16558	0.147323	7.91171	2.53884e-15	3.09644e-13
CL18 vs. HL18	g71062.t1	25.1266	1.78641	0.527184	3.38858	0.000702555	0.00892904
CL18 vs. HL18	g71241.t1	120732	-2.07964	0.168025	-12.3769	3.48363e-35	3.25736e-32
CL18 vs. HL18	g71290.t1	69.103	-1.63564	0.27945	-5.85308	4.82539e-09	2.15344e-07
CL18 vs. HL18	g7132.t1	3527.71	-1.13541	0.115002	-9.87298	5.45224e-23	1.98259e-20
CL18 vs. HL18	g71355.t1	103.803	-1.30265	0.256951	-5.06963	3.98585e-07	1.21155e-05
CL18 vs. HL18	g71438.t1	833.618	-1.17048	0.131217	-8.92017	4.65584e-19	9.62337e-17
CL18 vs. HL18	g71439.t1	347.356	-1.32616	0.157547	-8.41753	3.84515e-17	5.85298e-15
CL18 vs. HL18	g71481.t1	20.434	-1.38054	0.492175	-2.80498	0.005032	0.0436625
CL18 vs. HL18	g71484.t1	186.24	1.03101	0.215482	4.78465	1.71285e-06	4.54507e-05
CL18 vs. HL18	g71651.t1	119.766	1.37649	0.223209	6.16685	6.96637e-10	3.61882e-08
CL18 vs. HL18	g71762.t1	126.759	-1.76791	0.253711	-6.96822	3.20974e-12	2.51101e-10
CL18 vs. HL18	g71860.t1	6169.88	-2.10101	0.203957	-10.3012	6.95612e-25	3.17652e-22
CL18 vs. HL18	g71875.t1	47.87	1.07764	0.378175	2.84959	0.00437758	0.0390897
CL18 vs. HL18	g71876.t1	1218.15	1.07039	0.143304	7.4694	8.05625e-14	8.03008e-12
CL18 vs. HL18	g71962.t1	80.4551	1.01197	0.251823	4.01858	5.85498e-05	0.00108053
CL18 vs. HL18	g72274.t1	30.93	-1.23896	0.413747	-2.9945	0.00274899	0.0271525
CL18 vs. HL18	g72605.t1	419.922	1.02665	0.195	5.26486	1.40294e-07	4.71716e-06
CL18 vs. HL18	g72619.t1	125.493	-1.18114	0.254162	-4.64719	3.3648e-06	8.37404e-05
CL18 vs. HL18	g72867.t1	23.3715	2.07017	0.494425	4.18702	2.82643e-05	0.000568062
CL18 vs. HL18	g72871.t1	95.8677	1.13034	0.26677	4.23715	2.2637e-05	0.000468388
CL18 vs. HL18	g73070.t1	20.0344	-1.77303	0.522624	-3.39256	0.00069244	0.00882906
CL18 vs. HL18	g73071.t1	49.794	-1.8218	0.32205	-5.65688	1.54146e-08	6.35887e-07
CL18 vs. HL18	g73236.t1	25.7216	-1.54831	0.459101	-3.37247	0.000744971	0.0093527
CL18 vs. HL18	g73253.t1	993.472	-1.67792	0.169577	-9.89477	4.3862e-23	1.62504e-20
CL18 vs. HL18	g7326.t1	83.4536	-1.55409	0.306023	-5.07835	3.80736e-07	1.16269e-05
CL18 vs. HL18	g73357.t1	41.7216	1.32643	0.410867	3.22836	0.00124504	0.0142054
CL18 vs. HL18	g73380.t1	85.4149	-1.27996	0.288244	-4.44054	8.97332e-06	0.000205841
CL18 vs. HL18	g73381.t1	579.854	-1.2064	0.192188	-6.27719	3.44757e-10	1.87007e-08
CL18 vs. HL18	g73504.t1	741.167	-1.46709	0.161877	-9.063	1.26912e-19	2.96672e-17
CL18 vs. HL18	g73549.t1	32.4952	-1.10396	0.393331	-2.8067	0.00500513	0.0434678
CL18 vs. HL18	g73628.t1	357.292	1.07428	0.154262	6.96396	3.30835e-12	2.57789e-10
CL18 vs. HL18	g7364.t1	2244.16	1.13164	0.186348	6.07273	1.25755e-09	6.23567e-08
CL18 vs. HL18	g73962.t1	107.781	-1.60502	0.234985	-6.83029	8.47442e-12	6.18601e-10
CL18 vs. HL18	g7405.t1	160.898	-1.17386	0.212494	-5.52423	3.3093e-08	1.28357e-06
CL18 vs. HL18	g74230.t1	60.0245	-1.26937	0.312668	-4.05979	4.9116e-05	0.000923795
CL18 vs. HL18	g74239.t1	187.27	-1.85845	0.205605	-9.03891	1.58238e-19	3.53087e-17
CL18 vs. HL18	g74398.t1	490.606	-1.57001	0.155132	-10.1205	4.47982e-24	1.72482e-21
CL18 vs. HL18	g744.t1	572.185	1.21532	0.206548	5.88397	4.00549e-09	1.81644e-07
CL18 vs. HL18	g74459.t1	59.6066	2.64979	0.817701	3.24053	0.00119307	0.0137808
CL18 vs. HL18	g74691.t1	81.7883	1.6533	0.307627	5.37437	7.68497e-08	2.74867e-06
CL18 vs. HL18	g74933.t1	663.419	-1.2493	0.200287	-6.23756	4.44462e-10	2.39108e-08
CL18 vs. HL18	g75071.t1	83.402	1.42515	0.284866	5.00289	5.64785e-07	1.66518e-05
CL18 vs. HL18	g75181.t1	767.141	1.34976	0.141679	9.5269	1.62047e-21	4.54565e-19
CL18 vs. HL18	g75220.t1	423.66	-1.50728	0.217281	-6.93703	4.00436e-12	3.09565e-10
CL18 vs. HL18	g75429.t1	110.184	-1.26891	0.226219	-5.60919	2.03276e-08	8.28118e-07
CL18 vs. HL18	g75443.t1	550.03	1.13042	0.174224	6.48829	8.6814e-11	5.44626e-09
CL18 vs. HL18	g75444.t1	65.6536	1.32142	0.294541	4.48635	7.24524e-06	0.00017038
CL18 vs. HL18	g7555.t1	101.312	-1.65789	0.240671	-6.88863	5.63304e-12	4.28723e-10
CL18 vs. HL18	g75563.t1	81.4824	-1.19427	0.324296	-3.68265	0.000230821	0.00355761
CL18 vs. HL18	g7557.t1	214.039	-3.09801	0.20863	-14.8493	7.03054e-50	1.15043e-46
CL18 vs. HL18	g7558.t1	1909.58	-3.4457	0.152111	-22.6525	1.31685e-113	1.29288e-109
CL18 vs. HL18	g75602.t1	4894.54	-1.62522	0.109879	-14.7909	1.67693e-49	2.53294e-46
CL18 vs. HL18	g75708.t1	34.4517	-1.23842	0.44414	-2.78835	0.00529776	0.0454259
CL18 vs. HL18	g7584.t1	3346.85	1.62499	0.188586	8.6167	6.89085e-18	1.15649e-15
CL18 vs. HL18	g7586.t1	102.721	-1.0015	0.28353	-3.53225	0.000412047	0.00576279
CL18 vs. HL18	g76087.t1	3853.98	1.17985	0.133336	8.84872	8.85252e-19	1.75584e-16
CL18 vs. HL18	g76185.t1	42.2946	-1.94884	0.40057	-4.86518	1.14355e-06	3.15377e-05
CL18 vs. HL18	g76235.t1	18862.5	-1.23783	0.128106	-9.66248	4.35205e-22	1.35646e-19
CL18 vs. HL18	g76399.t1	146.811	-1.48712	0.241044	-6.16949	6.85126e-10	3.56847e-08
CL18 vs. HL18	g76732.t1	25.0251	-1.29447	0.433549	-2.98575	0.00282881	0.027815
CL18 vs. HL18	g76759.t1	57.713	1.27429	0.333567	3.82018	0.000133353	0.00221908
CL18 vs. HL18	g76760.t1	209.059	1.36101	0.249285	5.45967	4.77021e-08	1.7833e-06
CL18 vs. HL18	g76989.t1	63.8787	-1.28224	0.279494	-4.58772	4.48119e-06	0.000108633
CL18 vs. HL18	g76990.t1	31.9479	-1.39289	0.382704	-3.6396	0.000273059	0.00411811
CL18 vs. HL18	g77236.t1	39.8451	1.41779	0.351044	4.03879	5.37283e-05	0.000999062
CL18 vs. HL18	g77398.t1	2417.1	1.47023	0.407213	3.61046	0.000305659	0.00452292
CL18 vs. HL18	g77400.t1	1355.81	1.5513	0.400014	3.87813	0.000105263	0.00181152
CL18 vs. HL18	g77422.t1	49.8509	-1.08594	0.331012	-3.28067	0.00103561	0.012206
CL18 vs. HL18	g77424.t1	284.672	1.12763	0.205542	5.48614	4.10817e-08	1.55131e-06
CL18 vs. HL18	g77614.t1	1272.29	1.03635	0.193174	5.36488	8.10015e-08	2.88665e-06
CL18 vs. HL18	g77615.t1	503.661	1.797	0.206355	8.70832	3.08421e-18	5.5056e-16
CL18 vs. HL18	g77707.t1	5564.35	2.82236	0.403962	6.9867	2.81426e-12	2.21931e-10
CL18 vs. HL18	g7788.t1	527.035	1.46772	0.225902	6.49717	8.18463e-11	5.15107e-09
CL18 vs. HL18	g78003.t1	862.606	-1.30248	0.157174	-8.28686	1.16282e-16	1.66665e-14
CL18 vs. HL18	g78448.t1	201.972	-1.39583	0.187055	-7.46214	8.51311e-14	8.35817e-12
CL18 vs. HL18	g78456.t1	154.149	-1.44405	0.229399	-6.29492	3.07556e-10	1.69164e-08
CL18 vs. HL18	g78649.t1	14897.4	1.21154	0.11222	10.7961	3.59156e-27	2.13709e-24
CL18 vs. HL18	g78656.t1	148.062	-1.33286	0.208962	-6.37849	1.78845e-10	1.02986e-08
CL18 vs. HL18	g78683.t1	34.3042	-1.44665	0.373927	-3.86881	0.000109368	0.00187204
CL18 vs. HL18	g7889.t1	578.641	-2.01839	0.193612	-10.4249	1.90797e-25	8.92022e-23
CL18 vs. HL18	g79064.t1	156.601	1.7734	0.322288	5.50254	3.74355e-08	1.42735e-06
CL18 vs. HL18	g79114.t1	163.378	1.04518	0.202193	5.16922	2.35068e-07	7.50536e-06
CL18 vs. HL18	g7924.t1	26.0606	1.82441	0.459158	3.97338	7.08596e-05	0.00127301
CL18 vs. HL18	g79492.t1	35.8969	-1.11759	0.39483	-2.83056	0.00464665	0.0409155
CL18 vs. HL18	g795.t1	174.265	-1.1199	0.207896	-5.38682	7.17142e-08	2.57909e-06
CL18 vs. HL18	g79519.t1	1250.54	-1.48137	0.206466	-7.17491	7.23538e-13	6.17712e-11
CL18 vs. HL18	g79901.t1	107.573	1.28772	0.371762	3.46382	0.000532563	0.00712357
CL18 vs. HL18	g79964.t1	402.34	-1.16297	0.171085	-6.79763	1.06357e-11	7.59429e-10
CL18 vs. HL18	g80154.t1	7069.94	1.08908	0.128015	8.50748	1.77753e-17	2.86096e-15
CL18 vs. HL18	g80231.t1	28.3281	-1.2051	0.42456	-2.83848	0.00453289	0.0402204
CL18 vs. HL18	g80405.t1	39.8554	-1.22691	0.381463	-3.21633	0.00129839	0.0146778
CL18 vs. HL18	g80539.t1	348.342	1.44232	0.163386	8.82768	1.06865e-18	2.07762e-16
CL18 vs. HL18	g80631.t1	164.317	1.2704	0.233958	5.43004	5.63418e-08	2.07956e-06
CL18 vs. HL18	g8064.t1	22.9924	-2.05217	0.491749	-4.17322	3.00327e-05	0.000598702
CL18 vs. HL18	g8069.t1	101.369	-1.39773	0.23317	-5.99444	2.04188e-09	9.80303e-08
CL18 vs. HL18	g80717.t1	51.8925	-1.18377	0.328116	-3.60778	0.00030883	0.00455954
CL18 vs. HL18	g80827.t1	539.934	-1.03019	0.152545	-6.75338	1.44439e-11	1.00933e-09
CL18 vs. HL18	g80865.t1	1982.43	-1.61673	0.13323	-12.1348	6.90606e-34	5.65031e-31
CL18 vs. HL18	g80866.t1	75.9957	-1.9552	0.305524	-6.39948	1.55904e-10	9.1111e-09
CL18 vs. HL18	g81062.t1	30.9482	-1.16137	0.386393	-3.00567	0.00264994	0.0264566
CL18 vs. HL18	g81274.t1	130.472	-1.65427	0.270384	-6.11824	9.46142e-10	4.80063e-08
CL18 vs. HL18	g81543.t1	342.877	-1.03048	0.168904	-6.10099	1.05414e-09	5.30748e-08
CL18 vs. HL18	g81619.t1	10014.1	1.20895	0.121155	9.97858	1.89161e-23	7.14302e-21
CL18 vs. HL18	g81648.t1	48.1842	-1.0938	0.324403	-3.37172	0.000747013	0.00936676
CL18 vs. HL18	g8191.t1	13.3508	-2.1685	0.628314	-3.4513	0.000557884	0.00739177
CL18 vs. HL18	g82075.t1	555.147	1.00199	0.13258	7.55763	4.10488e-14	4.31034e-12
CL18 vs. HL18	g82080.t1	167.508	1.48867	0.235103	6.33198	2.42032e-10	1.36567e-08
CL18 vs. HL18	g823.t1	209.473	-1.21044	0.224426	-5.39349	6.91011e-08	2.51272e-06
CL18 vs. HL18	g82371.t1	3235.29	-1.02052	0.139423	-7.3196	2.48714e-13	2.30366e-11
CL18 vs. HL18	g8247.t1	294.815	-1.85702	0.180972	-10.2614	1.05201e-24	4.49072e-22
CL18 vs. HL18	g82472.t1	2575.57	-1.16813	0.219364	-5.3251	1.00896e-07	3.519e-06
CL18 vs. HL18	g82702.t1	45.2509	-1.16929	0.343059	-3.40841	0.000653426	0.00843568
CL18 vs. HL18	g82779.t1	89.6884	-1.63161	0.266143	-6.13059	8.75537e-10	4.4662e-08
CL18 vs. HL18	g82996.t1	98.5432	-1.63422	0.246831	-6.62081	3.57235e-11	2.33046e-09
CL18 vs. HL18	g83022.t1	515.289	-2.28432	0.154885	-14.7485	3.14655e-49	4.41327e-46
CL18 vs. HL18	g83092.t1	121.623	-1.15667	0.271021	-4.26784	1.97379e-05	0.000416746
CL18 vs. HL18	g83146.t1	613.873	1.7416	0.142658	12.2083	2.80799e-34	2.39729e-31
CL18 vs. HL18	g83164.t1	178.791	-1.332	0.225115	-5.91698	3.27909e-09	1.51859e-07
CL18 vs. HL18	g83343.t1	104.149	-1.5037	0.234305	-6.41771	1.38343e-10	8.28199e-09
CL18 vs. HL18	g83364.t1	91.6825	1.18864	0.250233	4.75013	2.03288e-06	5.30819e-05
CL18 vs. HL18	g8418.t1	60.6678	1.20026	0.411668	2.91561	0.00354994	0.033257
CL18 vs. HL18	g8677.t1	104.377	-1.41243	0.276918	-5.10053	3.38702e-07	1.04244e-05
CL18 vs. HL18	g872.t1	99.7616	-1.49731	0.265099	-5.64812	1.62215e-08	6.66373e-07
CL18 vs. HL18	g9109.t1	1320.16	1.18688	0.110953	10.6972	1.04931e-26	5.72339e-24
CL18 vs. HL18	g94.t1	1765.44	-1.63227	0.120502	-13.5456	8.41147e-42	1.0323e-38
CL18 vs. HL18	g9499.t1	138.412	-1.41426	0.238601	-5.92731	3.07932e-09	1.43624e-07
CL18 vs. HL18	g9784.t1	1259.14	-1.64291	0.176275	-9.32016	1.16168e-20	3.08254e-18
CL18 vs. HL18	g16107.t1	59.6066	2.64979	0.817701	3.24053	0.00119307	0.0137808
CL18 vs. HL18	g72870.t1	23.3715	2.07017	0.494425	4.18702	2.83e-05	0.000568062
CL18 vs. HL18	g72873.t1	23.3715	2.07017	0.494425	4.18702	2.83e-05	0.000568062
CL18 vs. HL18	g6103.t1	23.3715	2.07017	0.494425	4.18702	2.83e-05	0.000568062
CL18 vs. HL18	g6106.t1	23.3715	2.07017	0.494425	4.18702	2.83e-05	0.000568062
CL18 vs. HL18	g6109.t1	23.3715	2.07017	0.494425	4.18702	2.83e-05	0.000568062
CL18 vs. HL18	g43263.t1	23.3715	2.07017	0.494425	4.18702	2.83e-05	0.000568062
CL18 vs. HL18	g83147.t1	23.3715	2.07017	0.494425	4.18702	2.83e-05	0.000568062
CL18 vs. HL18	g5740.t1	23.3715	2.07017	0.494425	4.18702	2.83e-05	0.000568062
CL18 vs. HL18	g421.t1	23.3715	2.07017	0.494425	4.18702	2.83e-05	0.000568062
CL18 vs. HL18	g6104.t1	95.8677	1.13034	0.26677	4.23715	2.26e-05	0.000468388
CL18 vs. HL18	g15323.t1	41.8617	-1.10359	0.382776	-2.88311	0.00393765	0.0359626
CL30 vs. HL30	g10107.t1	20568.6	1.33603	0.0986219	13.547	8.24956e-42	3.58606e-39
CL30 vs. HL30	g10307.t1	155.871	-1.0349	0.185198	-5.58805	2.29638e-08	5.90426e-07
CL30 vs. HL30	g10515.t1	600.86	-1.07907	0.173615	-6.2153	5.12254e-10	1.68279e-08
CL30 vs. HL30	g10534.t1	1030.68	1.48893	0.133025	11.1928	4.42058e-29	8.88489e-27
CL30 vs. HL30	g10594.t1	28.5136	-1.13494	0.415175	-2.73364	0.00626377	0.0363185
CL30 vs. HL30	g10595.t1	790.259	-2.9897	0.205606	-14.5409	6.6707e-48	4.15629e-45
CL30 vs. HL30	g108.t1	40.5528	-1.11453	0.340663	-3.27164	0.00106924	0.00842235
CL30 vs. HL30	g10938.t1	3150.71	1.30789	0.11275	11.5999	4.12539e-31	8.86342e-29
CL30 vs. HL30	g11015.t1	44.6076	-1.8015	0.349603	-5.153	2.56352e-07	5.31823e-06
CL30 vs. HL30	g11070.t1	33.718	-1.13741	0.368609	-3.08569	0.00203082	0.0144061
CL30 vs. HL30	g1149.t1	75.256	-2.7076	0.311622	-8.68873	3.66506e-18	3.07207e-16
CL30 vs. HL30	g1152.t1	314.134	-1.53072	0.216035	-7.0855	1.38542e-12	6.49029e-11
CL30 vs. HL30	g11550.t1	6595.42	1.33457	0.151395	8.81519	1.19485e-18	1.03398e-16
CL30 vs. HL30	g11557.t1	5433.52	1.32846	0.121529	10.9313	8.16732e-28	1.46792e-25
CL30 vs. HL30	g11606.t1	412.395	-1.3845	0.171962	-8.05123	8.19687e-16	5.472e-14
CL30 vs. HL30	g11624.t1	303.922	1.53828	0.155337	9.90282	4.04683e-23	5.14581e-21
CL30 vs. HL30	g11682.t1	370.865	-1.12542	0.167461	-6.72048	1.8113e-11	7.24986e-10
CL30 vs. HL30	g1184.t1	42.9114	-1.44583	0.334993	-4.316	1.58882e-05	0.000219987
CL30 vs. HL30	g11985.t1	124.508	-1.19606	0.217356	-5.50275	3.73907e-08	9.15999e-07
CL30 vs. HL30	g1208.t1	148.194	-1.02643	0.202598	-5.06631	4.05602e-07	8.08264e-06
CL30 vs. HL30	g12131.t1	102.308	2.65649	0.277433	9.57526	1.01601e-21	1.15801e-19
CL30 vs. HL30	g12279.t1	33.1356	1.66197	0.400853	4.14608	3.38214e-05	0.000431234
CL30 vs. HL30	g12280.t1	43.2607	-1.91792	0.391707	-4.89632	9.76463e-07	1.81252e-05
CL30 vs. HL30	g12297.t1	266.856	-1.00754	0.195911	-5.14286	2.70592e-07	5.56425e-06
CL30 vs. HL30	g12301.t1	8806.7	1.10063	0.125727	8.75408	2.05782e-18	1.75638e-16
CL30 vs. HL30	g12630.t1	89.8602	-1.10727	0.246604	-4.49008	7.11955e-06	0.000107843
CL30 vs. HL30	g12864.t1	356.474	-1.04467	0.141619	-7.37661	1.62368e-13	8.4305e-12
[truncated: 3,010 more rows]

## Sheet: Table S10
Supplementary Table S10. GO term and KEGG pathway enrichment (p-value < 0.05) of co-expression modules.
Module	Number of genes	Enriched GO terms	Enriched KEGG pathway	Genes
m1	1848	actin filament-based process, actin cytoskeleton organization, regulation of supramolecular fiber organization, chemotaxis, supramolecular fiber organization, locomotion, cell projection assembly, vesicle-mediated transport, endocytosis, cell morphogenesis, cell projection organization, import into cell, localization, signaling, cell communication, membrane invagination, lymphocyte mediated immun…	Regulation of actin cytoskeleton, Focal adhesion, cGMP-PKG signaling pathway, cAMP signaling pathway, Rap1 signaling pathway, Phosphatidylinositol signaling system, Apelin signaling pathway, Gap junction, Tight junction, Calcium signaling pathway, Ras signaling pathway, Inositol phosphate metabolism, Adherens junction, MAPK signaling pathway, Hippo signaling pathway - fly	g76983.t1, g55114.t1, g64813.t1, g34100.t1, g59704.t1, g48315.t1, g6524.t1, g74176.t1, g42661.t1, g49721.t1, g18927.t1, g37546.t1, g24501.t1, g37420.t1, g10172.t1, g31990.t1, g55308.t1, g34054.t1, g76967.t1, g65307.t1, g17077.t1, g60145.t1, g30254.t1, g55303.t1, g16629.t1, g17538.t1, g49279.t1, g15915.t1, g12895.t1, g56195.t1, g16464.t1, g31799.t1, g10261.t1, g14261.t1, g23902.t1, g27556.t1, g739…
m10	680	Golgi transport complex		g59489.t1, g28948.t1, g28949.t1, g13926.t1, g59422.t1, g25683.t1, g2651.t1, g83298.t1, g81598.t1, g38049.t1, g43960.t1, g55885.t1, g55886.t1, g80643.t1, g52425.t1, g62492.t1, g73436.t1, g61468.t1, g15409.t1, g15410.t1, g12148.t1, g868.t1, g39973.t1, g73638.t1, g68818.t1, g191.t1, g71064.t1, g25579.t1, g4796.t1, g42418.t1, g64752.t1, g45808.t1, g81921.t1, g3659.t1, g59610.t1, g41232.t1, g62051.t1,…
m11	666	protein serine/threonine kinase activity, nucleus-vacuole junction	ABC transporters, Arginine biosynthesis	g41145.t1, g50786.t1, g42233.t1, g47795.t1, g4710.t1, g3543.t1, g61772.t1, g62994.t1, g56159.t1, g52452.t1, g62501.t1, g1428.t1, g8158.t1, g68687.t1, g46975.t1, g58618.t1, g4903.t1, g33422.t1, g31585.t1, g12709.t1, g82103.t1, g32063.t1, g53334.t1, g43066.t1, g23924.t1, g71878.t1, g82546.t1, g39982.t1, g23148.t1, g77617.t1, g15461.t1, g59954.t1, g82032.t1, g65522.t1, g7960.t1, g29636.t1, g60181.t1…
m12	606	microtubule-based process, nuclear division, mitotic cell cycle, chromosome segregation, cell cycle, cytoplasmic microtubule organization, cell division, movement of cell or subcellular component, chromosome localization, anaphase-promoting complex-dependent catabolic process	Cell cycle - yeast	g30257.t1, g20373.t1, g11827.t1, g73359.t1, g39958.t1, g14.t1, g29997.t1, g17007.t1, g33573.t1, g634.t1, g50435.t1, g78145.t1, g1536.t1, g2538.t1, g31436.t1, g10431.t1, g9499.t1, g48791.t1, g44547.t1, g71290.t1, g57611.t1, g701.t1, g54956.t1, g45847.t1, g75117.t1, g30943.t1, g14950.t1, g46271.t1, g64982.t1, g73504.t1, g12174.t1, g66938.t1, g5042.t1, g28875.t1, g31616.t1, g8247.t1, g871.t1, g20750…
m13	512	cellular amino acid metabolic process, biosynthetic process, cellular biosynthetic process, small molecule metabolic process	Aminoacyl-tRNA biosynthesis, Biosynthesis of secondary metabolites	g38976.t1, g32959.t1, g48210.t1, g9442.t1, g60780.t1, g78825.t1, g3864.t1, g410.t1, g31852.t1, g6266.t1, g1465.t1, g1097.t1, g67747.t1, g79722.t1, g44692.t1, g63722.t1, g30397.t1, g53258.t1, g48330.t1, g82792.t1, g63789.t1, g54583.t1, g21751.t1, g4375.t1, g41700.t1, g24504.t1, g11846.t1, g37828.t1, g36709.t1, g30378.t1, g1550.t1, g27058.t1, g225.t1, g54039.t1, g70934.t1, g51982.t1, g54995.t1, g33…
m14	513			g63017.t1, g20743.t1, g34055.t1, g31891.t1, g48726.t1, g31952.t1, g2274.t1, g49130.t1, g29918.t1, g29760.t1, g32238.t1, g61600.t1, g83113.t1, g54895.t1, g21855.t1, g6089.t1, g43161.t1, g3523.t1, g69998.t1, g16431.t1, g65182.t1, g81529.t1, g27828.t1, g2248.t1, g42079.t1, g30462.t1, g59141.t1, g61768.t1, g82450.t1, g56581.t1, g75663.t1, g20974.t1, g68712.t1, g81847.t1, g5157.t1, g36836.t1, g77043.t…
m15	432			g59147.t1, g27057.t1, g61310.t1, g16444.t1, g34576.t1, g36104.t1, g65511.t1, g11544.t1, g62292.t1, g83444.t1, g1559.t1, g19869.t1, g11332.t1, g70837.t1, g41786.t1, g15881.t1, g16610.t1, g11890.t1, g41581.t1, g24443.t1, g33035.t1, g43291.t1, g76898.t1, g55487.t1, g63483.t1, g73214.t1, g5717.t1, g40782.t1, g448.t1, g74496.t1, g4068.t1, g27551.t1, g39507.t1, g65638.t1, g10421.t1, g21426.t1, g2016.t1…
m16	422		Nitrogen metabolism	g19121.t1, g22818.t1, g4442.t1, g81715.t1, g47095.t1, g13117.t1, g77398.t1, g77400.t1, g81080.t1, g38580.t1, g63892.t1, g14766.t1, g67972.t1, g25631.t1, g63227.t1, g61489.t1, g41920.t1, g17095.t1, g40636.t1, g51975.t1, g10761.t1, g71932.t1, g68288.t1, g52421.t1, g19198.t1, g5475.t1, g55542.t1, g62187.t1, g11381.t1, g5769.t1, g32401.t1, g5506.t1, g30853.t1, g67339.t1, g1977.t1, g34154.t1, g64917.t…
m17	365			g20977.t1, g81620.t1, g73718.t1, g38044.t1, g21620.t1, g43789.t1, g15844.t1, g16206.t1, g16998.t1, g57521.t1, g71392.t1, g19707.t1, g10192.t1, g69282.t1, g15772.t1, g71677.t1, g8141.t1, g70261.t1, g49318.t1, g11404.t1, g784.t1, g45188.t1, g24462.t1, g58180.t1, g27003.t1, g27005.t1, g72450.t1, g34261.t1, g57502.t1, g63097.t1, g56318.t1, g81794.t1, g76893.t1, g22272.t1, g30529.t1, g71650.t1, g44691…
m18	349	cellular respiration, photorespiration, drug metabolic process, generation of precursor metabolites and energy, pyridine-containing compound metabolic process, coenzyme metabolic process, cofactor metabolic process, small molecule metabolic process, carboxylic acid metabolic process, oxidation-reduction process	Oxidative phosphorylation, Metabolic pathways, Carbon metabolism	g45762.t1, g1661.t1, g52815.t1, g23424.t1, g65392.t1, g995.t1, g40149.t1, g58157.t1, g70963.t1, g16461.t1, g21251.t1, g55866.t1, g54166.t1, g58255.t1, g52689.t1, g23960.t1, g60890.t1, g37921.t1, g37232.t1, g72294.t1, g6269.t1, g62328.t1, g3244.t1, g21883.t1, g39714.t1, g30946.t1, g74253.t1, g68205.t1, g41337.t1, g12274.t1, g73455.t1, g83446.t1, g15366.t1, g13830.t1, g66869.t1, g23411.t1, g2460.t1…
m19	349			g38158.t1, g1616.t1, g47083.t1, g47565.t1, g39730.t1, g38424.t1, g1530.t1, g58100.t1, g70666.t1, g57503.t1, g73720.t1, g32248.t1, g71778.t1, g12701.t1, g36963.t1, g10169.t1, g8197.t1, g4743.t1, g6841.t1, g74938.t1, g20383.t1, g53580.t1, g48540.t1, g57121.t1, g82567.t1, g64400.t1, g53089.t1, g80825.t1, g41586.t1, g6629.t1, g18723.t1, g48904.t1, g10460.t1, g79182.t1, g9511.t1, g23008.t1, g51464.t1,…
m2	1781	DNA replication, ATP hydrolysis coupled proton transport, double-strand break repair via break-induced replication, DNA strand elongation, cell cycle DNA replication	Cell cycle, DNA replication, Lysosome, Meiosis - yeast	g64421.t1, g16522.t1, g55900.t1, g11241.t1, g11393.t1, g1903.t1, g32931.t1, g6604.t1, g66473.t1, g44450.t1, g15967.t1, g17269.t1, g20650.t1, g25930.t1, g12472.t1, g43884.t1, g48136.t1, g50519.t1, g74125.t1, g5282.t1, g56429.t1, g57116.t1, g82606.t1, g31928.t1, g68532.t1, g53514.t1, g73354.t1, g58810.t1, g16048.t1, g56558.t1, g51531.t1, g67639.t1, g26872.t1, g65342.t1, g78790.t1, g11701.t1, g65963…
m20	302			g35879.t1, g63598.t1, g65670.t1, g53198.t1, g63955.t1, g19287.t1, g40594.t1, g46569.t1, g60291.t1, g79681.t1, g18732.t1, g16055.t1, g81321.t1, g22530.t1, g63502.t1, g54691.t1, g44377.t1, g9805.t1, g6735.t1, g4568.t1, g64453.t1, g34426.t1, g77227.t1, g39536.t1, g32983.t1, g56658.t1, g26999.t1, g35985.t1, g71685.t1, g20943.t1, g5276.t1, g1499.t1, g82171.t1, g7979.t1, g60396.t1, g82441.t1, g3465.t1,…
m21	306			g57125.t1, g34437.t1, g75994.t1, g71351.t1, g55327.t1, g44040.t1, g45672.t1, g41.t1, g66604.t1, g57514.t1, g71915.t1, g10549.t1, g30255.t1, g5628.t1, g11268.t1, g17314.t1, g83039.t1, g71068.t1, g71125.t1, g43214.t1, g64973.t1, g78158.t1, g20567.t1, g64874.t1, g62410.t1, g59036.t1, g10517.t1, g10658.t1, g10888.t1, g1098.t1, g11440.t1, g11566.t1, g11684.t1, g1177.t1, g12034.t1, g12237.t1, g12358.t1…
m22	298		Chlorocyclohexane and chlorobenzene degradation	g31968.t1, g34309.t1, g1748.t1, g13746.t1, g9729.t1, g14765.t1, g31367.t1, g75194.t1, g4445.t1, g27916.t1, g20488.t1, g4046.t1, g4115.t1, g6776.t1, g20489.t1, g4044.t1, g4116.t1, g6104.t1, g72871.t1, g83146.t1, g29606.t1, g48127.t1, g4052.t1, g8723.t1, g26771.t1, g52684.t1, g23161.t1, g56651.t1, g547.t1, g10357.t1, g21725.t1, g16441.t1, g54912.t1, g55432.t1, g2746.t1, g63769.t1, g525.t1, g28014.t…
m23	288			g23677.t1, g77625.t1, g83326.t1, g80071.t1, g61670.t1, g64983.t1, g83310.t1, g61522.t1, g47140.t1, g66929.t1, g55171.t1, g43880.t1, g10239.t1, g50292.t1, g11597.t1, g75063.t1, g74394.t1, g49681.t1, g68042.t1, g74708.t1, g24647.t1, g81151.t1, g82632.t1, g45805.t1, g68606.t1, g70603.t1, g19791.t1, g76093.t1, g59330.t1, g18683.t1, g40142.t1, g56158.t1, g18367.t1, g6238.t1, g15604.t1, g41497.t1, g781…
m24	246	proteasome complex, endopeptidase complex, cytosolic proteasome complex, peptidase complex	Proteasome	g1924.t1, g41749.t1, g83030.t1, g75287.t1, g62790.t1, g33965.t1, g54882.t1, g61928.t1, g82790.t1, g39515.t1, g58969.t1, g2386.t1, g33209.t1, g29199.t1, g35401.t1, g64970.t1, g19246.t1, g2964.t1, g9646.t1, g1511.t1, g70004.t1, g45988.t1, g45992.t1, g73828.t1, g9498.t1, g2965.t1, g49211.t1, g77322.t1, g296.t1, g81084.t1, g19968.t1, g41336.t1, g63591.t1, g23146.t1, g4488.t1, g34532.t1, g48460.t1, g4…
m25	243	telomere maintenance via recombination		g8947.t1, g52019.t1, g18103.t1, g8439.t1, g10452.t1, g38652.t1, g50512.t1, g40648.t1, g10.t1, g8829.t1, g36896.t1, g27658.t1, g76309.t1, g81089.t1, g42926.t1, g72275.t1, g17961.t1, g32962.t1, g11387.t1, g11415.t1, g11418.t1, g1163.t1, g11851.t1, g12006.t1, g12818.t1, g13251.t1, g13639.t1, g13677.t1, g13744.t1, g14028.t1, g14174.t1, g14454.t1, g14700.t1, g14855.t1, g15872.t1, g16840.t1, g16855.t1,…
m26	222	cytoplasmic translation, cellular amide metabolic process, organonitrogen compound biosynthetic process, amide biosynthetic process	Ribosome, Ferroptosis	g36151.t1, g67851.t1, g24948.t1, g6606.t1, g65053.t1, g40753.t1, g73375.t1, g10595.t1, g3819.t1, g12096.t1, g1668.t1, g76860.t1, g1075.t1, g94.t1, g81731.t1, g60749.t1, g74255.t1, g76235.t1, g20017.t1, g28353.t1, g16181.t1, g76966.t1, g77540.t1, g68827.t1, g41594.t1, g44730.t1, g95.t1, g82506.t1, g83211.t1, g77474.t1, g10160.t1, g10162.t1, g10496.t1, g10532.t1, g10594.t1, g10792.t1, g11646.t1, g1…
m27	224	retinol metabolic process		g12296.t1, g12297.t1, g79336.t1, g70378.t1, g70136.t1, g83150.t1, g66989.t1, g8894.t1, g55640.t1, g29438.t1, g80891.t1, g41477.t1, g69470.t1, g12419.t1, g17085.t1, g11676.t1, g19350.t1, g20944.t1, g78711.t1, g44906.t1, g26452.t1, g10090.t1, g10126.t1, g10579.t1, g10663.t1, g10895.t1, g1144.t1, g11712.t1, g12723.t1, g14308.t1, g1469.t1, g14912.t1, g15746.t1, g15751.t1, g16090.t1, g1626.t1, g16994.…
m28	219	eye development, ubiquitin-dependent protein catabolic process via the N-end rule pathway, negative regulation of Toll signaling pathway, ubiquitin-dependent endocytosis, formation of anatomical boundary, melanocyte differentiation, lateral line nerve development, floor plate development		g48924.t1, g2273.t1, g59585.t1, g63671.t1, g15514.t1, g21776.t1, g75996.t1, g9885.t1, g51977.t1, g37203.t1, g2819.t1, g74173.t1, g30236.t1, g37071.t1, g51149.t1, g51995.t1, g78911.t1, g29821.t1, g46623.t1, g10329.t1, g15421.t1, g83280.t1, g66019.t1, g26443.t1, g36874.t1, g32875.t1, g57160.t1, g12434.t1, g3439.t1, g59087.t1, g76401.t1, g63713.t1, g14113.t1, g83362.t1, g64814.t1, g82719.t1, g80999.…
m29	212		Fanconi anemia pathway	g59564.t1, g72928.t1, g39760.t1, g8236.t1, g61788.t1, g50650.t1, g68078.t1, g8477.t1, g14181.t1, g1696.t1, g81708.t1, g42618.t1, g63244.t1, g69041.t1, g76826.t1, g43257.t1, g21331.t1, g36401.t1, g24916.t1, g44025.t1, g82897.t1, g54025.t1, g36400.t1, g10526.t1, g43213.t1, g36357.t1, g37970.t1, g1480.t1, g65537.t1, g47586.t1, g68372.t1, g10330.t1, g10528.t1, g10529.t1, g10533.t1, g10590.t1, g10666.…
m3	1704	cellular nitrogen compound metabolic process, heterocycle metabolic process		g76175.t1, g51762.t1, g8518.t1, g64987.t1, g48971.t1, g66474.t1, g58588.t1, g53520.t1, g2033.t1, g27342.t1, g26280.t1, g67370.t1, g26448.t1, g58877.t1, g38170.t1, g54585.t1, g61510.t1, g32958.t1, g72689.t1, g21399.t1, g71937.t1, g79759.t1, g61909.t1, g38051.t1, g72784.t1, g37694.t1, g33902.t1, g12676.t1, g56013.t1, g57732.t1, g83214.t1, g72122.t1, g4855.t1, g11549.t1, g70265.t1, g72529.t1, g6616.…
m30	209	potassium ion transport, cellular potassium ion homeostasis		g77325.t1, g48739.t1, g78088.t1, g71281.t1, g23928.t1, g72028.t1, g743.t1, g33434.t1, g65660.t1, g7859.t1, g77485.t1, g3886.t1, g15682.t1, g15774.t1, g19925.t1, g16205.t1, g33998.t1, g57596.t1, g79298.t1, g43786.t1, g70361.t1, g74135.t1, g79918.t1, g50911.t1, g21884.t1, g101.t1, g10698.t1, g11067.t1, g11340.t1, g1147.t1, g11644.t1, g11650.t1, g12123.t1, g12900.t1, g1390.t1, g14439.t1, g14505.t1, …
m31	208			g31878.t1, g58443.t1, g43275.t1, g20213.t1, g22648.t1, g31391.t1, g26252.t1, g48468.t1, g22525.t1, g50312.t1, g36340.t1, g1000.t1, g10372.t1, g11482.t1, g11525.t1, g1207.t1, g12097.t1, g12135.t1, g12175.t1, g12247.t1, g13102.t1, g13120.t1, g13121.t1, g13709.t1, g14051.t1, g14117.t1, g14243.t1, g14754.t1, g15257.t1, g16571.t1, g1726.t1, g17865.t1, g18042.t1, g18055.t1, g19300.t1, g19484.t1, g20018…
m32	192	trans-aconitate 2-methyltransferase activity		g40156.t1, g68683.t1, g76833.t1, g32892.t1, g76925.t1, g73545.t1, g4634.t1, g40829.t1, g52168.t1, g81442.t1, g867.t1, g21580.t1, g21581.t1, g3573.t1, g11118.t1, g11286.t1, g11555.t1, g11825.t1, g12975.t1, g1324.t1, g14175.t1, g1419.t1, g14569.t1, g14957.t1, g15113.t1, g16976.t1, g17138.t1, g17540.t1, g17572.t1, g181.t1, g18246.t1, g1839.t1, g21528.t1, g22527.t1, g22528.t1, g23668.t1, g24212.t1, g…
m33	187		Valine, leucine and isoleucine degradation	g63792.t1, g54933.t1, g12402.t1, g23657.t1, g49284.t1, g10654.t1, g64772.t1, g51809.t1, g74175.t1, g33433.t1, g79430.t1, g20103.t1, g63663.t1, g74687.t1, g14740.t1, g52702.t1, g44548.t1, g72042.t1, g58112.t1, g50797.t1, g43071.t1, g11267.t1, g63199.t1, g70970.t1, g64193.t1, g50401.t1, g67634.t1, g38371.t1, g52155.t1, g71723.t1, g78396.t1, g47238.t1, g63485.t1, g37204.t1, g40617.t1, g43354.t1, g63…
m34	183			g67597.t1, g377.t1, g79044.t1, g56561.t1, g2302.t1, g82454.t1, g51157.t1, g71188.t1, g1062.t1, g75250.t1, g16592.t1, g64656.t1, g58027.t1, g71436.t1, g42074.t1, g76913.t1, g37480.t1, g58696.t1, g34490.t1, g82151.t1, g11240.t1, g45723.t1, g56769.t1, g11232.t1, g1010.t1, g10143.t1, g1049.t1, g1064.t1, g12425.t1, g12927.t1, g1326.t1, g13591.t1, g14149.t1, g14688.t1, g16083.t1, g16130.t1, g16174.t1, …
m35	171			g78544.t1, g46683.t1, g35987.t1, g10244.t1, g81858.t1, g61784.t1, g65561.t1, g70267.t1, g69818.t1, g55374.t1, g45091.t1, g10347.t1, g10348.t1, g11235.t1, g11793.t1, g11982.t1, g12018.t1, g12121.t1, g13921.t1, g14927.t1, g1527.t1, g1549.t1, g15539.t1, g15893.t1, g16021.t1, g17114.t1, g17542.t1, g17559.t1, g18309.t1, g18695.t1, g18906.t1, g19656.t1, g20629.t1, g2335.t1, g23393.t1, g24297.t1, g24345…
m36	147			g4239.t1, g13000.t1, g1269.t1, g5197.t1, g945.t1, g3708.t1, g25837.t1, g17139.t1, g10488.t1, g37738.t1, g10161.t1, g10177.t1, g10432.t1, g11217.t1, g1129.t1, g11366.t1, g11592.t1, g11838.t1, g12732.t1, g12865.t1, g12867.t1, g14180.t1, g15071.t1, g15904.t1, g16417.t1, g16612.t1, g17008.t1, g1730.t1, g18952.t1, g19531.t1, g19841.t1, g20005.t1, g2207.t1, g22386.t1, g22569.t1, g23585.t1, g2428.t1, g2…
m37	138			g15338.t1, g63177.t1, g77037.t1, g52380.t1, g4878.t1, g10333.t1, g10430.t1, g130.t1, g1398.t1, g14005.t1, g1431.t1, g15729.t1, g17113.t1, g17206.t1, g17593.t1, g17882.t1, g18258.t1, g18353.t1, g18440.t1, g1878.t1, g19411.t1, g19738.t1, g19848.t1, g20632.t1, g22118.t1, g23016.t1, g23355.t1, g23356.t1, g23429.t1, g23509.t1, g23621.t1, g24532.t1, g25237.t1, g25852.t1, g2639.t1, g26689.t1, g28307.t1,…
m38	135			g23472.t1, g8170.t1, g82786.t1, g47793.t1, g48228.t1, g73643.t1, g30544.t1, g48211.t1, g23421.t1, g73376.t1, g17529.t1, g24920.t1, g24922.t1, g1769.t1, g61613.t1, g4573.t1, g52406.t1, g19206.t1, g73355.t1, g60891.t1, g5261.t1, g45924.t1, g6215.t1, g17140.t1, g66.t1, g37663.t1, g45826.t1, g19356.t1, g17885.t1, g66014.t1, g48895.t1, g58990.t1, g64770.t1, g1099.t1, g8441.t1, g46209.t1, g2623.t1, g41…
m39	120	sodium ion import across plasma membrane, lithium ion export across the plasma membrane, lithium ion transport		g26891.t1, g15249.t1, g81267.t1, g66010.t1, g73079.t1, g7369.t1, g67077.t1, g8424.t1, g61486.t1, g81782.t1, g14990.t1, g61995.t1, g12313.t1, g931.t1, g69058.t1, g19977.t1, g16777.t1, g10182.t1, g10274.t1, g1043.t1, g11609.t1, g1287.t1, g15959.t1, g16412.t1, g16977.t1, g17494.t1, g17782.t1, g18354.t1, g18558.t1, g19374.t1, g19966.t1, g20780.t1, g21833.t1, g22476.t1, g22809.t1, g2718.t1, g27355.t1,…
m4	1435	RNA processing, ribonucleoprotein complex biogenesis, nitrogen compound metabolic process, organic cyclic compound metabolic process, macromolecule metabolic process, gene expression, cellular nitrogen compound metabolic process, cellular aromatic compound metabolic process, heterocycle metabolic process, translational initiation, RNA splicing, rRNA metabolic process, cytoplasmic translational in…	Ribosome biogenesis in eukaryotes, Spliceosome, RNA transport	g29902.t1, g79864.t1, g15805.t1, g61629.t1, g39360.t1, g2978.t1, g29535.t1, g33225.t1, g54317.t1, g15361.t1, g26966.t1, g82773.t1, g62138.t1, g47726.t1, g60555.t1, g27391.t1, g69771.t1, g63715.t1, g16052.t1, g15304.t1, g28557.t1, g76169.t1, g58257.t1, g16568.t1, g5743.t1, g70555.t1, g4966.t1, g67588.t1, g57500.t1, g73330.t1, g18456.t1, g50848.t1, g18491.t1, g58458.t1, g15296.t1, g8007.t1, g2628.t…
m40	107	cytoplasmic translation, ribosome biogenesis, biosynthetic process, primary metabolic process, nitrogen compound metabolic process, nuclear-transcribed mRNA catabolic process, nonsense-mediated decay, organic substance metabolic process, gene expression, cellular amide metabolic process, macromolecule metabolic process, rRNA metabolic process, cellular protein metabolic process, protein metabolic…	Ribosome	g13981.t1, g72431.t1, g43749.t1, g77960.t1, g48944.t1, g19982.t1, g75989.t1, g79013.t1, g27501.t1, g35871.t1, g2355.t1, g29858.t1, g5109.t1, g53786.t1, g40758.t1, g6982.t1, g65644.t1, g56381.t1, g18868.t1, g56532.t1, g26848.t1, g46651.t1, g1479.t1, g67087.t1, g41115.t1, g16842.t1, g35792.t1, g49179.t1, g10504.t1, g106.t1, g10699.t1, g11014.t1, g12430.t1, g12820.t1, g14507.t1, g17056.t1, g17460.t1…
m41	101			g15753.t1, g83156.t1, g61922.t1, g67186.t1, g16706.t1, g60263.t1, g6933.t1, g44133.t1, g2388.t1, g20406.t1, g18299.t1, g63339.t1, g6347.t1, g11017.t1, g12495.t1, g127.t1, g13743.t1, g145.t1, g15493.t1, g16803.t1, g18346.t1, g18368.t1, g18569.t1, g19349.t1, g19368.t1, g19370.t1, g2034.t1, g21815.t1, g21972.t1, g23036.t1, g2497.t1, g25919.t1, g31951.t1, g32934.t1, g33240.t1, g34296.t1, g34301.t1, g…
m42	95			g56267.t1, g79112.t1, g43137.t1, g62859.t1, g33924.t1, g6120.t1, g29549.t1, g10515.t1, g19317.t1, g51708.t1, g53582.t1, g67308.t1, g8925.t1, g4009.t1, g542.t1, g10546.t1, g10547.t1, g10970.t1, g11128.t1, g12249.t1, g1290.t1, g12964.t1, g13139.t1, g16540.t1, g17081.t1, g17797.t1, g20061.t1, g21831.t1, g25880.t1, g27553.t1, g27725.t1, g2793.t1, g31010.t1, g33846.t1, g34028.t1, g34203.t1, g34204.t1,…
m43	94			g78721.t1, g51721.t1, g1911.t1, g32481.t1, g7995.t1, g66478.t1, g32614.t1, g70612.t1, g43290.t1, g1066.t1, g11070.t1, g1145.t1, g12604.t1, g12630.t1, g1512.t1, g15745.t1, g15750.t1, g16325.t1, g16820.t1, g16831.t1, g17044.t1, g17045.t1, g17046.t1, g18321.t1, g18339.t1, g18519.t1, g19485.t1, g23620.t1, g28184.t1, g29188.t1, g31098.t1, g32428.t1, g3373.t1, g35017.t1, g35380.t1, g35628.t1, g37530.t1…
m44	89	Golgi to transport vesicle transport	Phospholipase D signaling pathway, Endocytosis	g39109.t1, g42028.t1, g78331.t1, g46429.t1, g81285.t1, g60219.t1, g72381.t1, g54336.t1, g11934.t1, g12813.t1, g12838.t1, g13834.t1, g15087.t1, g15288.t1, g16867.t1, g18962.t1, g19173.t1, g19794.t1, g19831.t1, g20105.t1, g21115.t1, g21243.t1, g22830.t1, g22979.t1, g26470.t1, g26857.t1, g27774.t1, g28907.t1, g30669.t1, g31745.t1, g32754.t1, g32797.t1, g32940.t1, g34079.t1, g34398.t1, g36207.t1, g38…
m45	89	histone kinase activity		g19891.t1, g64137.t1, g10507.t1, g13497.t1, g13838.t1, g13996.t1, g14173.t1, g16258.t1, g1629.t1, g17895.t1, g18245.t1, g18641.t1, g19316.t1, g19385.t1, g19447.t1, g2078.t1, g2079.t1, g20924.t1, g20940.t1, g21469.t1, g21822.t1, g23262.t1, g23962.t1, g24385.t1, g29423.t1, g29502.t1, g29891.t1, g29910.t1, g30608.t1, g32131.t1, g32290.t1, g32377.t1, g33204.t1, g3417.t1, g35217.t1, g3526.t1, g35690.t…
m46	79			g50433.t1, g608.t1, g7235.t1, g52813.t1, g9667.t1, g14545.t1, g59116.t1, g55445.t1, g11288.t1, g36671.t1, g41550.t1, g83254.t1, g55655.t1, g26412.t1, g83258.t1, g10133.t1, g10461.t1, g10505.t1, g11077.t1, g1119.t1, g1122.t1, g1304.t1, g13112.t1, g14045.t1, g14898.t1, g15449.t1, g16400.t1, g17426.t1, g18286.t1, g1884.t1, g19375.t1, g20547.t1, g2332.t1, g23824.t1, g23910.t1, g28400.t1, g2875.t1, g3…
m47	74			g80250.t1, g67118.t1, g19174.t1, g40500.t1, g37182.t1, g73450.t1, g21446.t1, g73021.t1, g67741.t1, g45885.t1, g77244.t1, g556.t1, g78029.t1, g4430.t1, g54806.t1, g45839.t1, g10584.t1, g14050.t1, g1458.t1, g19204.t1, g19564.t1, g19613.t1, g20051.t1, g2036.t1, g24376.t1, g25826.t1, g28087.t1, g28560.t1, g32001.t1, g32004.t1, g32467.t1, g33903.t1, g36972.t1, g37119.t1, g3728.t1, g38482.t1, g3892.t1,…
m48	74			g19959.t1, g68169.t1, g56444.t1, g70945.t1, g47699.t1, g10371.t1, g1057.t1, g10662.t1, g10952.t1, g11853.t1, g12669.t1, g14792.t1, g15253.t1, g16762.t1, g17699.t1, g21280.t1, g21322.t1, g22143.t1, g22735.t1, g22834.t1, g23898.t1, g26203.t1, g27115.t1, g28006.t1, g28862.t1, g32967.t1, g33379.t1, g35534.t1, g36738.t1, g37809.t1, g39766.t1, g40049.t1, g40143.t1, g42211.t1, g43096.t1, g43670.t1, g467…
m49	65			g61493.t1, g81534.t1, g12783.t1, g60889.t1, g3538.t1, g78659.t1, g3697.t1, g19383.t1, g30965.t1, g72119.t1, g61050.t1, g82808.t1, g36581.t1, g28293.t1, g580.t1, g19209.t1, g17500.t1, g10114.t1, g1239.t1, g12685.t1, g12704.t1, g13564.t1, g15081.t1, g15645.t1, g16616.t1, g18433.t1, g19042.t1, g2066.t1, g27661.t1, g28410.t1, g2874.t1, g29031.t1, g29152.t1, g29663.t1, g33931.t1, g35665.t1, g36700.t1,…
m5	1029		Proteasome	g19673.t1, g55989.t1, g33806.t1, g60337.t1, g80718.t1, g48314.t1, g82075.t1, g82558.t1, g77808.t1, g80894.t1, g65691.t1, g51545.t1, g17119.t1, g5642.t1, g15840.t1, g81108.t1, g75988.t1, g9177.t1, g7277.t1, g70528.t1, g50916.t1, g17944.t1, g34198.t1, g60365.t1, g71867.t1, g26441.t1, g47167.t1, g75258.t1, g21273.t1, g35259.t1, g25290.t1, g865.t1, g36175.t1, g14020.t1, g61096.t1, g39086.t1, g82301.t…
m50	66			g68364.t1, g13915.t1, g10644.t1, g22287.t1, g64367.t1, g26899.t1, g25946.t1, g45001.t1, g10527.t1, g10560.t1, g13089.t1, g13168.t1, g14090.t1, g15267.t1, g15271.t1, g15275.t1, g1727.t1, g17563.t1, g17945.t1, g17992.t1, g17997.t1, g18342.t1, g20037.t1, g20579.t1, g25858.t1, g25973.t1, g31645.t1, g34176.t1, g35855.t1, g36025.t1, g3788.t1, g3846.t1, g38509.t1, g39362.t1, g40325.t1, g40405.t1, g41999…
m51	57			g81617.t1, g8862.t1, g49989.t1, g29098.t1, g60800.t1, g5715.t1, g10272.t1, g40019.t1, g10134.t1, g14922.t1, g17880.t1, g2170.t1, g289.t1, g29329.t1, g30221.t1, g3052.t1, g3077.t1, g31322.t1, g31652.t1, g33991.t1, g347.t1, g37340.t1, g38359.t1, g38891.t1, g39607.t1, g40014.t1, g40017.t1, g40327.t1, g42124.t1, g4217.t1, g44786.t1, g49118.t1, g49387.t1, g50267.t1, g52385.t1, g53088.t1, g53233.t1, g5…
m52	56			g5571.t1, g64215.t1, g1481.t1, g74254.t1, g11071.t1, g12169.t1, g12170.t1, g12864.t1, g14123.t1, g14917.t1, g15312.t1, g15323.t1, g16856.t1, g19736.t1, g20614.t1, g21421.t1, g2368.t1, g26116.t1, g28745.t1, g31085.t1, g31386.t1, g31496.t1, g33162.t1, g34480.t1, g35880.t1, g37617.t1, g38418.t1, g40857.t1, g49285.t1, g52427.t1, g54023.t1, g54824.t1, g56542.t1, g57671.t1, g57744.t1, g5824.t1, g61125.…
m53	51	condensin complex, DNA packaging complex		g79847.t1, g843.t1, g61616.t1, g8125.t1, g33817.t1, g28453.t1, g34405.t1, g61915.t1, g37605.t1, g68607.t1, g12496.t1, g10676.t1, g14544.t1, g14546.t1, g16116.t1, g17874.t1, g19193.t1, g2098.t1, g21717.t1, g22131.t1, g23682.t1, g26453.t1, g2673.t1, g30096.t1, g3078.t1, g32273.t1, g34794.t1, g35134.t1, g38477.t1, g40047.t1, g42321.t1, g43295.t1, g4362.t1, g52717.t1, g54176.t1, g54295.t1, g54820.t1,…
m54	49			g21770.t1, g65373.t1, g19647.t1, g16372.t1, g73004.t1, g4526.t1, g195.t1, g63861.t1, g35726.t1, g60553.t1, g54910.t1, g10375.t1, g1339.t1, g16406.t1, g19533.t1, g22737.t1, g2333.t1, g33207.t1, g33881.t1, g34228.t1, g34814.t1, g35472.t1, g38464.t1, g39960.t1, g40050.t1, g41118.t1, g41120.t1, g438.t1, g45181.t1, g48164.t1, g49386.t1, g50309.t1, g56623.t1, g58126.t1, g59631.t1, g61014.t1, g61688.t1,…
m55	48			g2850.t1, g50395.t1, g40841.t1, g72601.t1, g41777.t1, g16626.t1, g71105.t1, g1121.t1, g12146.t1, g14193.t1, g16146.t1, g23625.t1, g23630.t1, g23679.t1, g24129.t1, g24392.t1, g28831.t1, g31203.t1, g31527.t1, g31971.t1, g3247.t1, g32832.t1, g33404.t1, g3404.t1, g36679.t1, g39092.t1, g39093.t1, g44243.t1, g447.t1, g5007.t1, g5101.t1, g51259.t1, g56756.t1, g59666.t1, g59667.t1, g59670.t1, g61255.t1, …
m56	48			g38289.t1, g64672.t1, g2197.t1, g4256.t1, g18795.t1, g11274.t1, g11590.t1, g13880.t1, g14197.t1, g15911.t1, g17573.t1, g18058.t1, g20513.t1, g21777.t1, g24171.t1, g2437.t1, g2633.t1, g26979.t1, g34269.t1, g35692.t1, g36715.t1, g37077.t1, g4285.t1, g43571.t1, g46508.t1, g46529.t1, g48125.t1, g48174.t1, g49152.t1, g55059.t1, g5993.t1, g61930.t1, g62212.t1, g62718.t1, g63242.t1, g66346.t1, g66898.t1…
m57	48			g42963.t1, g5245.t1, g41813.t1, g83212.t1, g10147.t1, g59619.t1, g31435.t1, g75965.t1, g10176.t1, g10828.t1, g11903.t1, g11961.t1, g13002.t1, g14272.t1, g20511.t1, g25589.t1, g25947.t1, g27341.t1, g29099.t1, g29193.t1, g29458.t1, g38878.t1, g41516.t1, g4295.t1, g42960.t1, g44043.t1, g4560.t1, g45623.t1, g4843.t1, g48974.t1, g49988.t1, g56806.t1, g57635.t1, g57748.t1, g58272.t1, g60436.t1, g60753.…
m58	46			g45799.t1, g64804.t1, g12705.t1, g72999.t1, g4904.t1, g73988.t1, g9055.t1, g10683.t1, g11685.t1, g12961.t1, g18063.t1, g19313.t1, g2015.t1, g21666.t1, g23095.t1, g25272.t1, g27921.t1, g28915.t1, g33052.t1, g33612.t1, g36969.t1, g3725.t1, g40866.t1, g4446.t1, g46130.t1, g46870.t1, g47086.t1, g47792.t1, g48662.t1, g49669.t1, g5049.t1, g54335.t1, g5631.t1, g57706.t1, g60952.t1, g6194.t1, g64136.t1, …
m59	46			g30678.t1, g34062.t1, g44603.t1, g1160.t1, g11711.t1, g12021.t1, g13730.t1, g14228.t1, g14604.t1, g15289.t1, g15415.t1, g1729.t1, g19353.t1, g19552.t1, g19880.t1, g20013.t1, g2091.t1, g21849.t1, g23632.t1, g28012.t1, g29840.t1, g30724.t1, g32012.t1, g32251.t1, g33540.t1, g35422.t1, g36871.t1, g39282.t1, g41353.t1, g46273.t1, g48490.t1, g50016.t1, g52616.t1, g54566.t1, g54574.t1, g55194.t1, g58263…
m6	1002	positive regulation of NF-kappaB transcription factor activity, positive regulation of microtubule polymerization		g25616.t1, g46322.t1, g35018.t1, g70333.t1, g15718.t1, g61641.t1, g53354.t1, g5922.t1, g38756.t1, g68053.t1, g75696.t1, g41596.t1, g20377.t1, g23316.t1, g18532.t1, g70138.t1, g66287.t1, g70960.t1, g40553.t1, g47363.t1, g2537.t1, g56067.t1, g7851.t1, g45437.t1, g27297.t1, g73807.t1, g75160.t1, g24243.t1, g57235.t1, g76397.t1, g64401.t1, g78329.t1, g64192.t1, g798.t1, g40385.t1, g46972.t1, g28980.t…
m60	45			g27064.t1, g41932.t1, g9528.t1, g21526.t1, g35780.t1, g14433.t1, g82469.t1, g11554.t1, g14434.t1, g14963.t1, g168.t1, g1735.t1, g19379.t1, g19637.t1, g19715.t1, g19963.t1, g2133.t1, g2289.t1, g2791.t1, g30726.t1, g34390.t1, g35267.t1, g3820.t1, g44533.t1, g4566.t1, g45861.t1, g45862.t1, g47135.t1, g52053.t1, g55029.t1, g61378.t1, g61604.t1, g61929.t1, g67907.t1, g71278.t1, g71349.t1, g7425.t1, g7…
m61	44			g44102.t1, g57467.t1, g38816.t1, g80382.t1, g27302.t1, g62903.t1, g1691.t1, g37337.t1, g10006.t1, g11367.t1, g11854.t1, g14105.t1, g14252.t1, g1439.t1, g17100.t1, g17847.t1, g17994.t1, g2106.t1, g27111.t1, g28142.t1, g33526.t1, g33527.t1, g34877.t1, g37848.t1, g39141.t1, g43088.t1, g50419.t1, g54245.t1, g5473.t1, g57507.t1, g62965.t1, g64025.t1, g64163.t1, g64641.t1, g71452.t1, g72964.t1, g75643.…
m62	45			g17209.t1, g19014.t1, g80469.t1, g10111.t1, g15376.t1, g1566.t1, g15916.t1, g17946.t1, g18578.t1, g19012.t1, g19519.t1, g1972.t1, g19999.t1, g20574.t1, g22760.t1, g24860.t1, g25581.t1, g32013.t1, g32421.t1, g32468.t1, g38877.t1, g39689.t1, g3979.t1, g41321.t1, g41854.t1, g44393.t1, g55334.t1, g55795.t1, g59207.t1, g59630.t1, g59660.t1, g6174.t1, g62646.t1, g63159.t1, g63266.t1, g64646.t1, g64767.…
m63	43			g21290.t1, g70247.t1, g40126.t1, g10840.t1, g15030.t1, g21245.t1, g21719.t1, g2214.t1, g24294.t1, g30673.t1, g32891.t1, g34295.t1, g346.t1, g34666.t1, g35202.t1, g38229.t1, g4008.t1, g4042.t1, g41149.t1, g41508.t1, g46762.t1, g47495.t1, g48383.t1, g48384.t1, g48385.t1, g48388.t1, g48390.t1, g49736.t1, g50357.t1, g51261.t1, g57074.t1, g66155.t1, g68600.t1, g71638.t1, g7295.t1, g73114.t1, g75505.t1…
m64	42			g9616.t1, g58988.t1, g12749.t1, g51307.t1, g80867.t1, g35590.t1, g38591.t1, g1146.t1, g11628.t1, g11680.t1, g18869.t1, g19663.t1, g20557.t1, g28270.t1, g29435.t1, g35908.t1, g3660.t1, g36691.t1, g38590.t1, g39225.t1, g42659.t1, g42660.t1, g43351.t1, g43794.t1, g48442.t1, g49537.t1, g50047.t1, g52451.t1, g52614.t1, g54673.t1, g58782.t1, g61948.t1, g63218.t1, g67325.t1, g68405.t1, g69320.t1, g69455…
m65	39			g49785.t1, g63008.t1, g78753.t1, g70049.t1, g22283.t1, g67662.t1, g7315.t1, g35864.t1, g12516.t1, g19806.t1, g26379.t1, g29092.t1, g29093.t1, g30751.t1, g32563.t1, g33966.t1, g36962.t1, g38755.t1, g43420.t1, g43644.t1, g45314.t1, g46254.t1, g52247.t1, g53426.t1, g53486.t1, g55677.t1, g57439.t1, g61866.t1, g6376.t1, g67062.t1, g69526.t1, g7411.t1, g75954.t1, g77026.t1, g78333.t1, g79736.t1, g80757…
m66	36	response to fibroblast growth factor, cellular response to fibroblast growth factor stimulus		g68794.t1, g24763.t1, g3521.t1, g55893.t1, g41165.t1, g2065.t1, g10185.t1, g13701.t1, g14438.t1, g14815.t1, g15381.t1, g15382.t1, g19887.t1, g20662.t1, g20664.t1, g25925.t1, g31162.t1, g35460.t1, g42626.t1, g49175.t1, g49715.t1, g52417.t1, g53235.t1, g55396.t1, g55642.t1, g59020.t1, g59021.t1, g61136.t1, g62540.t1, g63009.t1, g68613.t1, g78271.t1, g78318.t1, g79715.t1, g80925.t1, g9854.t1
m67	34	mitotic DNA integrity checkpoint, DNA integrity checkpoint, resolution of meiotic recombination intermediates		g1285.t1, g962.t1, g855.t1, g14053.t1, g14194.t1, g14196.t1, g1641.t1, g16541.t1, g18930.t1, g2299.t1, g25183.t1, g35710.t1, g37297.t1, g40436.t1, g42185.t1, g43614.t1, g44601.t1, g44799.t1, g4881.t1, g49991.t1, g54121.t1, g54775.t1, g611.t1, g63907.t1, g67395.t1, g695.t1, g70309.t1, g73929.t1, g74429.t1, g81631.t1, g82172.t1, g82175.t1, g83457.t1, g8742.t1
m68	32			g33462.t1, g27052.t1, g8816.t1, g53825.t1, g15787.t1, g43696.t1, g73211.t1, g36959.t1, g51759.t1, g38014.t1, g11013.t1, g11767.t1, g14865.t1, g22391.t1, g23839.t1, g24589.t1, g24925.t1, g26895.t1, g28198.t1, g28643.t1, g29553.t1, g29731.t1, g32552.t1, g35791.t1, g44772.t1, g56405.t1, g59494.t1, g6741.t1, g68357.t1, g77890.t1, g78824.t1, g82491.t1
m69	25		Monoterpenoid biosynthesis	g844.t1, g15049.t1, g19697.t1, g22789.t1, g22797.t1, g33284.t1, g47537.t1, g49129.t1, g50207.t1, g51764.t1, g56931.t1, g5734.t1, g6054.t1, g61672.t1, g6752.t1, g68681.t1, g75952.t1, g76963.t1, g78337.t1, g79723.t1, g79890.t1, g80329.t1, g80916.t1, g81612.t1, g81613.t1
m7	830		Metabolic pathways	g7801.t1, g67075.t1, g63791.t1, g63795.t1, g14268.t1, g51776.t1, g71354.t1, g31747.t1, g82027.t1, g20374.t1, g1347.t1, g19440.t1, g75878.t1, g7135.t1, g46509.t1, g16979.t1, g23170.t1, g57592.t1, g18373.t1, g18271.t1, g23166.t1, g22807.t1, g44081.t1, g70141.t1, g71401.t1, g61646.t1, g8437.t1, g416.t1, g45243.t1, g19574.t1, g34223.t1, g441.t1, g14305.t1, g54110.t1, g33778.t1, g64749.t1, g17486.t1, …
m70	21			g17195.t1, g65508.t1, g56161.t1, g11557.t1, g11619.t1, g17130.t1, g23119.t1, g25251.t1, g31486.t1, g38743.t1, g39731.t1, g40491.t1, g41847.t1, g45929.t1, g47466.t1, g494.t1, g61465.t1, g69224.t1, g69800.t1, g73561.t1, g8243.t1
m71	19			g75594.t1, g34818.t1, g65811.t1, g9622.t1, g12027.t1, g18951.t1, g3183.t1, g39748.t1, g44171.t1, g45144.t1, g50046.t1, g71415.t1, g73540.t1, g74939.t1, g75104.t1, g75278.t1, g79708.t1, g80282.t1, g83223.t1
m8	823			g28015.t1, g47074.t1, g54896.t1, g45752.t1, g8618.t1, g63783.t1, g61519.t1, g10793.t1, g72571.t1, g11328.t1, g17098.t1, g56477.t1, g16097.t1, g70254.t1, g24542.t1, g64589.t1, g5099.t1, g68638.t1, g79125.t1, g7158.t1, g60432.t1, g81674.t1, g28083.t1, g65000.t1, g65002.t1, g2237.t1, g37479.t1, g62514.t1, g9355.t1, g48847.t1, g66527.t1, g30283.t1, g4124.t1, g35106.t1, g35107.t1, g38733.t1, g9352.t1,…
m9	811	carbon utilization, acetate metabolic process, acetate catabolic process		g39238.t1, g48291.t1, g37179.t1, g17076.t1, g33243.t1, g42077.t1, g77583.t1, g50897.t1, g63836.t1, g15202.t1, g2231.t1, g52536.t1, g21423.t1, g49283.t1, g4238.t1, g40855.t1, g19660.t1, g81231.t1, g58691.t1, g28205.t1, g37463.t1, g60564.t1, g54893.t1, g28357.t1, g13157.t1, g61785.t1, g79786.t1, g14134.t1, g45917.t1, g77614.t1, g48367.t1, g7885.t1, g21383.t1, g22492.t1, g2295.t1, g60747.t1, g16704.…

[truncated: 12 more sheets: Table S11, Table S12, Table S13, Table S14, Table S15, Table S16, Table S17, Table S18, Table S19, Table S20, Table S21, Table S22]
