# Supplementary material for: Amoeba Genome Reveals Dominant Host Contribution to Plastid Endosymbiosis
Source: Mol Biol Evol. 2020 Aug 13;38(2):344–57. doi: 10.1093/molbev/msaa206 (PMC7826189; doi:10.1093/molbev/msaa206)
Supplement: msaa206_Supplementary_Data [file msaa206_supplementary_data.zip › msaa206-suppl_data/Supplementary_tables_R1-old.xlsx]

## Sheet: Table S1
Supplementary Table S1. Genomic sequencing information for Paulinella micropora KR01.
PacBio RS sequencing subreads summary
Sample	Number of Bases	Number of Reads	N50 Read Length	Mean Read Length
Paulinella micropora strain KR01 xenic culture	148962628479	18796456	11938	7925
Illumina HiSeq 2500 sequencing statistics
Sample ID	Read Order	Index	Yield(Bases)	Reads	% of >= Q30 Bases(PF)	Mean Quality Score(PF)
Paulinella micropora strain KR01 xenic culture	1	ATCACG	6469415721	64053621	86.8	34.7
Paulinella micropora strain KR01 xenic culture	2	ATCACG	6469415721	64053621	81.65	33.46
Paulinella micropora strain KR01 axenic culture	1	GTTTCG	12511206431	123873331	80.01	33.24
Paulinella micropora strain KR01 axenic culture	2	GTTTCG	12511206431	123873331	71.7	31.29

## Sheet: Table S2
Supplementary Table S2. RNA Sequencing information for Paulinella micropora KR01.
Illumina HiSeq 2500 sequencing statistics
Sample ID	Condition	Read Order	Index	Yield(Bases)	Reads	% of >= Q30 Bases(PF)	Mean Quality Score(PF)
Paulinella micropora strain KR01 xenic culture	Control light condition time point 0h in 12/12h(light/dark) cycle	1	CGATGT	2631106863	26050563	90	35.52
Paulinella micropora strain KR01 xenic culture	Control light condition time point 0h in 12/12h(light/dark) cycle	2	CGATGT	2631106863	26050563	84.89	34.32
Paulinella micropora strain KR01 xenic culture	Control light condition time point 6h in 12/12h(light/dark) cycle	1	TGACCA	2238166565	22160065	89.79	35.47
Paulinella micropora strain KR01 xenic culture	Control light condition time point 6h in 12/12h(light/dark) cycle	2	TGACCA	2238166565	22160065	85.47	34.44
Paulinella micropora strain KR01 xenic culture	Control light condition time point 12h in 12/12h(light/dark) cycle	1	ACAGTG	1674610300	16580300	90	35.52
Paulinella micropora strain KR01 xenic culture	Control light condition time point 12h in 12/12h(light/dark) cycle	2	ACAGTG	1674610300	16580300	85.13	34.39
Paulinella micropora strain KR01 xenic culture	Control light condition time point 18h in 12/12h(light/dark) cycle	1	CTTGTA	1589326506	15735906	89.98	35.52
Paulinella micropora strain KR01 xenic culture	Control light condition time point 18h in 12/12h(light/dark) cycle	2	CTTGTA	1589326506	15735906	85.28	34.42
Paulinella micropora strain KR01 xenic culture	Control light condition time point 24.5h in 12/12h(light/dark) cycle	1	GCCAAT	1723048284	17059884	89.78	35.47
Paulinella micropora strain KR01 xenic culture	Control light condition time point 24.5h in 12/12h(light/dark) cycle	2	GCCAAT	1723048284	17059884	85.16	34.39
Paulinella micropora strain KR01 xenic culture	Control light condition time point 0h in 12/12h(light/dark) cycle, replicate 1	1	GTTTCG	2528536414	25035014	96.01	36.78
Paulinella micropora strain KR01 xenic culture	Control light condition time point 0h in 12/12h(light/dark) cycle, replicate 1	2	GTTTCG	2528536414	25035014	93.89	36.3
Paulinella micropora strain KR01 xenic culture	Control light condition time point 0h in 12/12h(light/dark) cycle, replicate 2	1	GCCAAT	3316105124	32832724	93.24	36.14
Paulinella micropora strain KR01 xenic culture	Control light condition time point 0h in 12/12h(light/dark) cycle, replicate 2	2	GCCAAT	3316105124	32832724	90.63	35.56
Paulinella micropora strain KR01 xenic culture	Control light condition time point 0h in 12/12h(light/dark) cycle, replicate 3	1	GGCTAC	2432450569	24083669	94.83	36.5
Paulinella micropora strain KR01 xenic culture	Control light condition time point 0h in 12/12h(light/dark) cycle, replicate 3	2	GGCTAC	2432450569	24083669	92.42	35.96
Paulinella micropora strain KR01 xenic culture	Control light condition time point 0.5h in 12/12h(light/dark) cycle, replicate 1	1	ACTTGA	2580633123	25550823	94.4	36.41
Paulinella micropora strain KR01 xenic culture	Control light condition time point 0.5h in 12/12h(light/dark) cycle, replicate 1	2	ACTTGA	2580633123	25550823	92.09	35.9
Paulinella micropora strain KR01 xenic culture	Control light condition time point 0.5h in 12/12h(light/dark) cycle, replicate 2	1	CAGATC	2740588439	27134539	95.89	36.74
Paulinella micropora strain KR01 xenic culture	Control light condition time point 0.5h in 12/12h(light/dark) cycle, replicate 2	2	CAGATC	2740588439	27134539	93.5	36.18
Paulinella micropora strain KR01 xenic culture	Control light condition time point 0.5h in 12/12h(light/dark) cycle, replicate 3	1	TGACCA	2975130033	29456733	93.27	36.15
Paulinella micropora strain KR01 xenic culture	Control light condition time point 0.5h in 12/12h(light/dark) cycle, replicate 3	2	TGACCA	2975130033	29456733	91	35.63
Paulinella micropora strain KR01 xenic culture	Control light condition time point 6h in 12/12h(light/dark) cycle, replicate 1	1	GTGGCC	2818888790	27909790	95.95	36.76
Paulinella micropora strain KR01 xenic culture	Control light condition time point 6h in 12/12h(light/dark) cycle, replicate 1	2	GTGGCC	2818888790	27909790	94.11	36.35
Paulinella micropora strain KR01 xenic culture	Control light condition time point 6h in 12/12h(light/dark) cycle, replicate 2	1	AGTTCC	2952432505	29232005	93.4	36.18
Paulinella micropora strain KR01 xenic culture	Control light condition time point 6h in 12/12h(light/dark) cycle, replicate 2	2	AGTTCC	2952432505	29232005	90.72	35.58
Paulinella micropora strain KR01 xenic culture	Control light condition time point 6h in 12/12h(light/dark) cycle, replicate 3	1	GTTTCG	2694965022	26682822	94.97	36.54
Paulinella micropora strain KR01 xenic culture	Control light condition time point 6h in 12/12h(light/dark) cycle, replicate 3	2	GTTTCG	2694965022	26682822	92.51	35.98
Paulinella micropora strain KR01 xenic culture	Control light condition time point 12h in 12/12h(light/dark) cycle, replicate 1	1	CTTGTA	2751819336	27245736	93.5	36.2
Paulinella micropora strain KR01 xenic culture	Control light condition time point 12h in 12/12h(light/dark) cycle, replicate 1	2	CTTGTA	2751819336	27245736	90.17	35.45
Paulinella micropora strain KR01 xenic culture	Control light condition time point 12h in 12/12h(light/dark) cycle, replicate 2	1	CGTACG	2899486285	28707785	95	36.55
Paulinella micropora strain KR01 xenic culture	Control light condition time point 12h in 12/12h(light/dark) cycle, replicate 2	2	CGTACG	2899486285	28707785	92.6	36.01
Paulinella micropora strain KR01 xenic culture	Control light condition time point 12h in 12/12h(light/dark) cycle, replicate 3	1	GAGTGG	3114988066	30841466	95.3	36.62
Paulinella micropora strain KR01 xenic culture	Control light condition time point 12h in 12/12h(light/dark) cycle, replicate 3	2	GAGTGG	3114988066	30841466	92.16	35.92
Paulinella micropora strain KR01 xenic culture	Control light condition time point 18h in 12/12h(light/dark) cycle, replicate 1	1	CTTGTA	2835141205	28070705	95.72	35.72
Paulinella micropora strain KR01 xenic culture	Control light condition time point 18h in 12/12h(light/dark) cycle, replicate 1	2	CTTGTA	2835141205	28070705	93.2	35.15
Paulinella micropora strain KR01 xenic culture	Control light condition time point 18h in 12/12h(light/dark) cycle, replicate 2	1	CGATGT	3663647235	36273735	93.46	36.2
Paulinella micropora strain KR01 xenic culture	Control light condition time point 18h in 12/12h(light/dark) cycle, replicate 2	2	CGATGT	3663647235	36273735	89.99	35.4
Paulinella micropora strain KR01 xenic culture	Control light condition time point 18h in 12/12h(light/dark) cycle, replicate 3	1	ACTGAT	3272703404	32403004	93.28	36.15
Paulinella micropora strain KR01 xenic culture	Control light condition time point 18h in 12/12h(light/dark) cycle, replicate 3	2	ACTGAT	3272703404	32403004	90.37	35.49
Paulinella micropora strain KR01 xenic culture	Control light condition time point 30h in 12/12h(light/dark) cycle, replicate 1	1	GGCTAC	2603080878	25773078	94.16	36.35
Paulinella micropora strain KR01 xenic culture	Control light condition time point 30h in 12/12h(light/dark) cycle, replicate 1	2	GGCTAC	2603080878	25773078	91.58	35.77
Paulinella micropora strain KR01 xenic culture	Control light condition time point 30h in 12/12h(light/dark) cycle, replicate 2	1	ATGTCA	3706578598	36698798	94.49	36.43
Paulinella micropora strain KR01 xenic culture	Control light condition time point 30h in 12/12h(light/dark) cycle, replicate 2	2	ATGTCA	3706578598	36698798	92.05	35.88
Paulinella micropora strain KR01 xenic culture	Control light condition time point 30h in 12/12h(light/dark) cycle, replicate 3	1	ATTCCT	3480729367	34462667	93.2	36.13
Paulinella micropora strain KR01 xenic culture	Control light condition time point 30h in 12/12h(light/dark) cycle, replicate 3	2	ATTCCT	3480729367	34462667	90.81	35.59
Paulinella micropora strain KR01 xenic culture	Control light condition time point 42h in 12/12h(light/dark) cycle, replicate 1	1	ACTGAT	2517612759	24926859	96.02	36.78
Paulinella micropora strain KR01 xenic culture	Control light condition time point 42h in 12/12h(light/dark) cycle, replicate 1	2	ACTGAT	2517612759	24926859	94.46	36.43
Paulinella micropora strain KR01 xenic culture	Control light condition time point 42h in 12/12h(light/dark) cycle, replicate 2	1	ATTCCT	2491865536	24671936	95.53	35.69
Paulinella micropora strain KR01 xenic culture	Control light condition time point 42h in 12/12h(light/dark) cycle, replicate 2	2	ATTCCT	2491865536	24671936	94.04	35.35
Paulinella micropora strain KR01 xenic culture	Control light condition time point 42h in 12/12h(light/dark) cycle, replicate 3	1	GATCAG	3281006513	32485213	93.99	36.31
Paulinella micropora strain KR01 xenic culture	Control light condition time point 42h in 12/12h(light/dark) cycle, replicate 3	2	GATCAG	3281006513	32485213	90.79	35.57
Paulinella micropora strain KR01 xenic culture	High light stress light condition time point 0h in 12/12h(light/dark) cycle, replicate 1	1	GAGTGG	2532558840	25074840	96.24	36.84
Paulinella micropora strain KR01 xenic culture	High light stress light condition time point 0h in 12/12h(light/dark) cycle, replicate 1	2	GAGTGG	2532558840	25074840	93.6	36.24
Paulinella micropora strain KR01 xenic culture	High light stress light condition time point 0h in 12/12h(light/dark) cycle, replicate 2	1	TTAGGC	2442119602	24179402	94.28	36.38
Paulinella micropora strain KR01 xenic culture	High light stress light condition time point 0h in 12/12h(light/dark) cycle, replicate 2	2	TTAGGC	2442119602	24179402	92.19	35.92
Paulinella micropora strain KR01 xenic culture	High light stress light condition time point 0h in 12/12h(light/dark) cycle, replicate 3	1	TTAGGC	3392632723	33590423	94.87	36.51
Paulinella micropora strain KR01 xenic culture	High light stress light condition time point 0h in 12/12h(light/dark) cycle, replicate 3	2	TTAGGC	3392632723	33590423	92.97	36.08
Paulinella micropora strain KR01 xenic culture	High light stress light condition time point 0.5h in 12/12h(light/dark) cycle, replicate 1	1	TAGCTT	3049219694	30190294	94.4	36.41
Paulinella micropora strain KR01 xenic culture	High light stress light condition time point 0.5h in 12/12h(light/dark) cycle, replicate 1	2	TAGCTT	3049219694	30190294	92.19	35.91
Paulinella micropora strain KR01 xenic culture	High light stress light condition time point 0.5h in 12/12h(light/dark) cycle, replicate 2	1	ATCACG	2507103406	24822806	94.08	36.33
Paulinella micropora strain KR01 xenic culture	High light stress light condition time point 0.5h in 12/12h(light/dark) cycle, replicate 2	2	ATCACG	2507103406	24822806	91.91	35.85
Paulinella micropora strain KR01 xenic culture	High light stress light condition time point 0.5h in 12/12h(light/dark) cycle, replicate 3	1	ATCACG	2788959561	27613461	94.68	36.46
Paulinella micropora strain KR01 xenic culture	High light stress light condition time point 0.5h in 12/12h(light/dark) cycle, replicate 3	2	ATCACG	2788959561	27613461	92.76	36.03
Paulinella micropora strain KR01 xenic culture	High light stress light condition time point 6h in 12/12h(light/dark) cycle, replicate 1	1	AGTCAA	2814060586	27861986	93.28	36.15
Paulinella micropora strain KR01 xenic culture	High light stress light condition time point 6h in 12/12h(light/dark) cycle, replicate 1	2	AGTCAA	2814060586	27861986	90.9	35.62
Paulinella micropora strain KR01 xenic culture	High light stress light condition time point 6h in 12/12h(light/dark) cycle, replicate 2	1	ACTTGA	3524682648	34897848	94.96	36.53
Paulinella micropora strain KR01 xenic culture	High light stress light condition time point 6h in 12/12h(light/dark) cycle, replicate 2	2	ACTTGA	3524682648	34897848	92.88	36.06
Paulinella micropora strain KR01 xenic culture	High light stress light condition time point 6h in 12/12h(light/dark) cycle, replicate 3	1	CGATGT	2847440884	28192484	96.09	36.8
Paulinella micropora strain KR01 xenic culture	High light stress light condition time point 6h in 12/12h(light/dark) cycle, replicate 3	2	CGATGT	2847440884	28192484	93.57	36.21
Paulinella micropora strain KR01 xenic culture	High light stress light condition time point 12h in 12/12h(light/dark) cycle, replicate 1	1	CAGATC	3575292738	35398938	93.37	36.17
Paulinella micropora strain KR01 xenic culture	High light stress light condition time point 12h in 12/12h(light/dark) cycle, replicate 1	2	CAGATC	3575292738	35398938	90.34	35.47
Paulinella micropora strain KR01 xenic culture	High light stress light condition time point 12h in 12/12h(light/dark) cycle, replicate 2	1	GATCAG	3107906148	30771348	94.93	36.53
Paulinella micropora strain KR01 xenic culture	High light stress light condition time point 12h in 12/12h(light/dark) cycle, replicate 2	2	GATCAG	3107906148	30771348	92.34	35.94
Paulinella micropora strain KR01 xenic culture	High light stress light condition time point 12h in 12/12h(light/dark) cycle, replicate 3	1	TGACCA	2692175705	26655205	95.95	36.76
Paulinella micropora strain KR01 xenic culture	High light stress light condition time point 12h in 12/12h(light/dark) cycle, replicate 3	2	TGACCA	2692175705	26655205	94.14	36.35
Paulinella micropora strain KR01 xenic culture	High light stress light condition time point 18h in 12/12h(light/dark) cycle, replicate 1	1	GCCAAT	2607821515	25820015	95.96	36.76
Paulinella micropora strain KR01 xenic culture	High light stress light condition time point 18h in 12/12h(light/dark) cycle, replicate 1	2	GCCAAT	2607821515	25820015	94.13	36.35
Paulinella micropora strain KR01 xenic culture	High light stress light condition time point 18h in 12/12h(light/dark) cycle, replicate 2	1	TAGCTT	2458794904	24344504	95.02	36.55
Paulinella micropora strain KR01 xenic culture	High light stress light condition time point 18h in 12/12h(light/dark) cycle, replicate 2	2	TAGCTT	2458794904	24344504	93.02	36.09
Paulinella micropora strain KR01 xenic culture	High light stress light condition time point 18h in 12/12h(light/dark) cycle, replicate 3	1	ACAGTG	2605201676	25794076	96.05	36.79
Paulinella micropora strain KR01 xenic culture	High light stress light condition time point 18h in 12/12h(light/dark) cycle, replicate 3	2	ACAGTG	2605201676	25794076	93.93	36.31
Paulinella micropora strain KR01 xenic culture	High light stress light condition time point 30h in 12/12h(light/dark) cycle, replicate 1	1	CGTACG	2622765576	25967976	95.98	36.77
Paulinella micropora strain KR01 xenic culture	High light stress light condition time point 30h in 12/12h(light/dark) cycle, replicate 1	2	CGTACG	2622765576	25967976	93.87	36.29
Paulinella micropora strain KR01 xenic culture	High light stress light condition time point 30h in 12/12h(light/dark) cycle, replicate 2	1	GTGAAA	3387106710	33535710	94.1	36.34
Paulinella micropora strain KR01 xenic culture	High light stress light condition time point 30h in 12/12h(light/dark) cycle, replicate 2	2	GTGAAA	3387106710	33535710	91.7	35.8
Paulinella micropora strain KR01 xenic culture	High light stress light condition time point 30h in 12/12h(light/dark) cycle, replicate 3	1	GTGGCC	2514886163	24899863	94.83	36.5
Paulinella micropora strain KR01 xenic culture	High light stress light condition time point 30h in 12/12h(light/dark) cycle, replicate 3	2	GTGGCC	2514886163	24899863	92.73	36.03
Paulinella micropora strain KR01 xenic culture	High light stress light condition time point 42h in 12/12h(light/dark) cycle, replicate 1	1	CCGTCC	3288862495	32562995	93.93	36.3
Paulinella micropora strain KR01 xenic culture	High light stress light condition time point 42h in 12/12h(light/dark) cycle, replicate 1	2	CCGTCC	3288862495	32562995	91.66	35.78
Paulinella micropora strain KR01 xenic culture	High light stress light condition time point 42h in 12/12h(light/dark) cycle, replicate 2	1	GTCCGC	3080914201	30504101	94.02	36.32
Paulinella micropora strain KR01 xenic culture	High light stress light condition time point 42h in 12/12h(light/dark) cycle, replicate 2	2	GTCCGC	3080914201	30504101	91.98	35.87
Paulinella micropora strain KR01 xenic culture	High light stress light condition time point 42h in 12/12h(light/dark) cycle, replicate 3	1	ACAGTG	2925562162	28965962	93.4	36.18
Paulinella micropora strain KR01 xenic culture	High light stress light condition time point 42h in 12/12h(light/dark) cycle, replicate 3	2	ACAGTG	2925562162	28965962	90.48	35.52
Paulinella micropora strain KR01 axenic culture	Normal growing condition temperature 24C during light cycle	1	TGACCA	2853341809	28250909	93.61	36.22
Paulinella micropora strain KR01 axenic culture	Normal growing condition temperature 24C during light cycle	2	TGACCA	2853341809	28250909	91.03	35.54
Paulinella micropora strain KR01 axenic culture	180min in 4C during light cycle	1	CGATGT	2898432653	28697353	93.72	36.25
Paulinella micropora strain KR01 axenic culture	180min in 4C during light cycle	2	CGATGT	2898432653	28697353	90.35	35.36
Paulinella micropora strain KR01 axenic culture	30min in 38C during light cycle	1	CTTGTA	2562882070	25375070	94.16	36.33
Paulinella micropora strain KR01 axenic culture	30min in 38C during light cycle	2	CTTGTA	2562882070	25375070	92.32	35.83

## Sheet: Table S3
Supplementary Table S3. Statistics of the assembled genome of Paulinella micropora KR01.
	unzip		quiver	illumina error correction	After contamination filtering
	primary	haplotig	primary	primary	primary
Number of contigs	7489	14359	7440	7440	7048
Total size of contigs	758466000	442730074	763065834	762995855	707124085
Longest contig size	3532458	7447058	3535397	3535397	952128
Number of contigs > 1K nt	7440	14340	7440	7440	7048
Number of contigs > 10K nt	7438	12947	7438	7438	7046
Number of contigs > 100K nt	2630	122	2652	2651	2539
Number of contigs > 1M nt	8	5	8	8	0
Mean contig size	101277	30833	102563	102553	100330
Median contig size	71741	24304	72935	72936	73826
N50 contig length	146131	37568	147053	147044	143028
L50 contig count	1555	3491	1556	1556
GC Contents (%)	44.9	45.19	44.92	44.91	43.77
WGS Mapping Rate (%)	0.8911
Properly Paired (%)	0.8205

## Sheet: Table S4
Supplementary Table S4. Detailed information about repeat content in the Paulinella micropora KR01 genome.
sequences: 7048
total length: 707124085 bp (707124085 bp excl N/X-runs)
GC level: 43.77 %
bases masked: 537655435 bp ( 76.03 %)
	number of elements*	length occupied	percentage of sequence
SINEs:	2469	394164 bp	0.0006
ALUs	0	0 bp	0
MIRs	0	0 bp	0
LINEs:	111130	39550603 bp	0.0559
LINE1	704	576375 bp	0.0008
LINE2	84958	18953155 bp	0.0268
L3/CR1	776	1387677 bp	0.002
LTR elements:	94513	73322144 bp	0.1037
ERVL	0	0 bp	0
ERVL-MaLRs	0	0 bp	0
ERV_classI	967	50694 bp	0.0001
ERV_classII	102	203170 bp	0.0003
DNA elements:	214482	68469204 bp	0.0968
hAT-Charlie	8512	2357537 bp	0.0033
TcMar-Tigger	0	0 bp	0
Unclassified:	479029	205283536 bp	0.2903
Total interspersed repeats:		387019651 bp	0.5473
Small RNA:	2469	394164 bp	0.0006
Satellites:	20466	2232404 bp	0.0032
Simple repeats:	1142803	150007754 bp	0.2121
Low complexity:	39459	5065862 bp	0.0072
* most repeats fragmented by insertions or deletions
have been counted as one element

## Sheet: Table S5
Supplementary Table S5. COG function enrichment result (p-value < 0.05) of photosynthetic Paulinella gained OGFs when compared to the full set of OGFs in KR01.
term_id	term_name	source	adjusted_p_value	negative_log10_of_adjusted_p_value	term_size	query_size	intersection_size	effective_domain_size	intersections
Signal transduction mechanisms	NA	OGF_COG	8.43572e-05	4.07388	928	701	130	7121	OG0002612,OG0005046,OG0007066,OG0007529,OG0007729,OG0007754,OG0007815,OG0007849,OG0008662,OG0008695,OG0008798,OG0008855,OG0009009,OG0009015,OG0009029,OG0009209,OG0009210,OG0009238,OG0009245,OG0009274,OG0009355,OG0009384,OG0009421,OG0010171,OG0010197,OG0010229,OG0010244,OG0010269,OG0010290,OG0010300,OG0010374,OG0010395,OG0010416,OG0010523,OG0010538,OG0010557,OG0010600,OG0010628,OG0010683,OG0010696…
Amino acid transport and metabolism	NA	OGF_COG	0.0139223	1.85629	307	701	47	7121	OG0004720,OG0006990,OG0007022,OG0007745,OG0007873,OG0009331,OG0009344,OG0010169,OG0010242,OG0010410,OG0010433,OG0010445,OG0010469,OG0010520,OG0010627,OG0010736,OG0010759,OG0010775,OG0010957,OG0010986,OG0010987,OG0010990,OG0011146,OG0011262,OG0011342,OG0011474,OG0011485,OG0011567,OG0011571,OG0011693,OG0011862,OG0011932,OG0012000,OG0012052,OG0012055,OG0012156,OG0012232,OG0012519,OG0012613,OG0012701…
Inorganic ion transport and metabolism	NA	OGF_COG	0.0450628	1.34618	242	701	37	7121	OG0003802,OG0004421,OG0006269,OG0007050,OG0007549,OG0007712,OG0007891,OG0008631,OG0008842,OG0008984,OG0009319,OG0010583,OG0010585,OG0010586,OG0010704,OG0010823,OG0010849,OG0010919,OG0011170,OG0011232,OG0011403,OG0011616,OG0011890,OG0011909,OG0011936,OG0011937,OG0012040,OG0012091,OG0012206,OG0012350,OG0012611,OG0012785,OG0012790,OG0012881,OG0012903,OG0012915,OG0013136

## Sheet: Table S6
Supplementary Table S6. List of KR01 genes involved in signal transduction in photosynthetic Paulinella.
OGF name	Photosynthetic Paulinella common ancestor gained OGF	COG function of OGF	KR01 genes in this OGF	gene_name	Preferred_name	COG Functional Category	eggNOG free text description	DEG (p-value < 0.05 and |log2 (fold change)| > 1)	Diurnal	chromatophore targeted candidates	HGT/ EGT	Module	MMseqs2 hits to nr database					Pfam domain
OG0000721	O	Unassigned	g13707.t1, g13708.t1, g17376.t1, g17377.t1, g17380.t1, g17381.t1, g18509.t1, g18510.t1, g20856.t1, g22951.t1, g22960.t1, g27104.t1, g28009.t1, g28010.t1, g38410.t1, g38411.t1, g38943.t1, g4072.t1, g41217.t1, g47889.t1, g52961.t1, g53488.t1, g5395.t1, g55553.t1, g55554.t1, g55556.t1, g55557.t1, g55558.t1, g55559.t1, g5946.t1, g6698.t1, g69904.t1, g74518.t1, g75367.t1, g76303.t1, g76313.t1, g76314.…	g13707.t1														Telomere_res, TBPIP, DUF4264, YgaB, IZUMO
OG0000721	O	Unassigned	g13707.t1, g13708.t1, g17376.t1, g17377.t1, g17380.t1, g17381.t1, g18509.t1, g18510.t1, g20856.t1, g22951.t1, g22960.t1, g27104.t1, g28009.t1, g28010.t1, g38410.t1, g38411.t1, g38943.t1, g4072.t1, g41217.t1, g47889.t1, g52961.t1, g53488.t1, g5395.t1, g55553.t1, g55554.t1, g55556.t1, g55557.t1, g55558.t1, g55559.t1, g5946.t1, g6698.t1, g69904.t1, g74518.t1, g75367.t1, g76303.t1, g76313.t1, g76314.…	g13708.t1														Telomere_res, ABC_tran_CTD, NPV_P10
OG0000721	O	Unassigned	g13707.t1, g13708.t1, g17376.t1, g17377.t1, g17380.t1, g17381.t1, g18509.t1, g18510.t1, g20856.t1, g22951.t1, g22960.t1, g27104.t1, g28009.t1, g28010.t1, g38410.t1, g38411.t1, g38943.t1, g4072.t1, g41217.t1, g47889.t1, g52961.t1, g53488.t1, g5395.t1, g55553.t1, g55554.t1, g55556.t1, g55557.t1, g55558.t1, g55559.t1, g5946.t1, g6698.t1, g69904.t1, g74518.t1, g75367.t1, g76303.t1, g76313.t1, g76314.…	g17376.t1														Dynactin_p22, ABC_tran_CTD, NPV_P10, Ntox50, TRAF_BIRC3_bd
OG0000721	O	Unassigned	g13707.t1, g13708.t1, g17376.t1, g17377.t1, g17380.t1, g17381.t1, g18509.t1, g18510.t1, g20856.t1, g22951.t1, g22960.t1, g27104.t1, g28009.t1, g28010.t1, g38410.t1, g38411.t1, g38943.t1, g4072.t1, g41217.t1, g47889.t1, g52961.t1, g53488.t1, g5395.t1, g55553.t1, g55554.t1, g55556.t1, g55557.t1, g55558.t1, g55559.t1, g5946.t1, g6698.t1, g69904.t1, g74518.t1, g75367.t1, g76303.t1, g76313.t1, g76314.…	g17377.t1														Telomere_res, RepB_primase, DUF4264, SbcD_C, FKBP_N, IZUMO
OG0000721	O	Unassigned	g13707.t1, g13708.t1, g17376.t1, g17377.t1, g17380.t1, g17381.t1, g18509.t1, g18510.t1, g20856.t1, g22951.t1, g22960.t1, g27104.t1, g28009.t1, g28010.t1, g38410.t1, g38411.t1, g38943.t1, g4072.t1, g41217.t1, g47889.t1, g52961.t1, g53488.t1, g5395.t1, g55553.t1, g55554.t1, g55556.t1, g55557.t1, g55558.t1, g55559.t1, g5946.t1, g6698.t1, g69904.t1, g74518.t1, g75367.t1, g76303.t1, g76313.t1, g76314.…	g17380.t1														Telomere_res, Phage_integrase
OG0000721	O	Unassigned	g13707.t1, g13708.t1, g17376.t1, g17377.t1, g17380.t1, g17381.t1, g18509.t1, g18510.t1, g20856.t1, g22951.t1, g22960.t1, g27104.t1, g28009.t1, g28010.t1, g38410.t1, g38411.t1, g38943.t1, g4072.t1, g41217.t1, g47889.t1, g52961.t1, g53488.t1, g5395.t1, g55553.t1, g55554.t1, g55556.t1, g55557.t1, g55558.t1, g55559.t1, g5946.t1, g6698.t1, g69904.t1, g74518.t1, g75367.t1, g76303.t1, g76313.t1, g76314.…	g17381.t1														ABC_tran_CTD, Dynactin_p22, EspA, Draxin, NPV_P10, TRAF_BIRC3_bd
OG0000721	O	Unassigned	g13707.t1, g13708.t1, g17376.t1, g17377.t1, g17380.t1, g17381.t1, g18509.t1, g18510.t1, g20856.t1, g22951.t1, g22960.t1, g27104.t1, g28009.t1, g28010.t1, g38410.t1, g38411.t1, g38943.t1, g4072.t1, g41217.t1, g47889.t1, g52961.t1, g53488.t1, g5395.t1, g55553.t1, g55554.t1, g55556.t1, g55557.t1, g55558.t1, g55559.t1, g5946.t1, g6698.t1, g69904.t1, g74518.t1, g75367.t1, g76303.t1, g76313.t1, g76314.…	g18509.t1														Telomere_res, IZUMO, DUF4264, YgaB
OG0000721	O	Unassigned	g13707.t1, g13708.t1, g17376.t1, g17377.t1, g17380.t1, g17381.t1, g18509.t1, g18510.t1, g20856.t1, g22951.t1, g22960.t1, g27104.t1, g28009.t1, g28010.t1, g38410.t1, g38411.t1, g38943.t1, g4072.t1, g41217.t1, g47889.t1, g52961.t1, g53488.t1, g5395.t1, g55553.t1, g55554.t1, g55556.t1, g55557.t1, g55558.t1, g55559.t1, g5946.t1, g6698.t1, g69904.t1, g74518.t1, g75367.t1, g76303.t1, g76313.t1, g76314.…	g18510.t1														Telomere_res
OG0000721	O	Unassigned	g13707.t1, g13708.t1, g17376.t1, g17377.t1, g17380.t1, g17381.t1, g18509.t1, g18510.t1, g20856.t1, g22951.t1, g22960.t1, g27104.t1, g28009.t1, g28010.t1, g38410.t1, g38411.t1, g38943.t1, g4072.t1, g41217.t1, g47889.t1, g52961.t1, g53488.t1, g5395.t1, g55553.t1, g55554.t1, g55556.t1, g55557.t1, g55558.t1, g55559.t1, g5946.t1, g6698.t1, g69904.t1, g74518.t1, g75367.t1, g76303.t1, g76313.t1, g76314.…	g20856.t1								m25						Telomere_res, Phage_integrase
OG0000721	O	Unassigned	g13707.t1, g13708.t1, g17376.t1, g17377.t1, g17380.t1, g17381.t1, g18509.t1, g18510.t1, g20856.t1, g22951.t1, g22960.t1, g27104.t1, g28009.t1, g28010.t1, g38410.t1, g38411.t1, g38943.t1, g4072.t1, g41217.t1, g47889.t1, g52961.t1, g53488.t1, g5395.t1, g55553.t1, g55554.t1, g55556.t1, g55557.t1, g55558.t1, g55559.t1, g5946.t1, g6698.t1, g69904.t1, g74518.t1, g75367.t1, g76303.t1, g76313.t1, g76314.…	g22951.t1								m8	Telomere resolvase ResT [Candidatus Borrelia tachyglossi].					Telomere_res, NPV_P10, BssS, DUF4140, DUF5082, DUF3800
OG0000721	O	Unassigned	g13707.t1, g13708.t1, g17376.t1, g17377.t1, g17380.t1, g17381.t1, g18509.t1, g18510.t1, g20856.t1, g22951.t1, g22960.t1, g27104.t1, g28009.t1, g28010.t1, g38410.t1, g38411.t1, g38943.t1, g4072.t1, g41217.t1, g47889.t1, g52961.t1, g53488.t1, g5395.t1, g55553.t1, g55554.t1, g55556.t1, g55557.t1, g55558.t1, g55559.t1, g5946.t1, g6698.t1, g69904.t1, g74518.t1, g75367.t1, g76303.t1, g76313.t1, g76314.…	g22960.t1									Telomere resolvase ResT [Candidatus Borrelia tachyglossi].					Telomere_res, NPV_P10, Hemerythrin, BssS, DUF5082, DUF4140, DUF3800
OG0000721	O	Unassigned	g13707.t1, g13708.t1, g17376.t1, g17377.t1, g17380.t1, g17381.t1, g18509.t1, g18510.t1, g20856.t1, g22951.t1, g22960.t1, g27104.t1, g28009.t1, g28010.t1, g38410.t1, g38411.t1, g38943.t1, g4072.t1, g41217.t1, g47889.t1, g52961.t1, g53488.t1, g5395.t1, g55553.t1, g55554.t1, g55556.t1, g55557.t1, g55558.t1, g55559.t1, g5946.t1, g6698.t1, g69904.t1, g74518.t1, g75367.t1, g76303.t1, g76313.t1, g76314.…	g27104.t1														Telomere_res, E1_dh, Metallophos_3, HOIP-UBA, YgaB
OG0000721	O	Unassigned	g13707.t1, g13708.t1, g17376.t1, g17377.t1, g17380.t1, g17381.t1, g18509.t1, g18510.t1, g20856.t1, g22951.t1, g22960.t1, g27104.t1, g28009.t1, g28010.t1, g38410.t1, g38411.t1, g38943.t1, g4072.t1, g41217.t1, g47889.t1, g52961.t1, g53488.t1, g5395.t1, g55553.t1, g55554.t1, g55556.t1, g55557.t1, g55558.t1, g55559.t1, g5946.t1, g6698.t1, g69904.t1, g74518.t1, g75367.t1, g76303.t1, g76313.t1, g76314.…	g28009.t1														Telomere_res
OG0000721	O	Unassigned	g13707.t1, g13708.t1, g17376.t1, g17377.t1, g17380.t1, g17381.t1, g18509.t1, g18510.t1, g20856.t1, g22951.t1, g22960.t1, g27104.t1, g28009.t1, g28010.t1, g38410.t1, g38411.t1, g38943.t1, g4072.t1, g41217.t1, g47889.t1, g52961.t1, g53488.t1, g5395.t1, g55553.t1, g55554.t1, g55556.t1, g55557.t1, g55558.t1, g55559.t1, g5946.t1, g6698.t1, g69904.t1, g74518.t1, g75367.t1, g76303.t1, g76313.t1, g76314.…	g28010.t1								m12						5_nucleotid, DUF4207, Atg14, V_ATPase_I, MDM10, DUF4407, Presenilin
OG0000721	O	Unassigned	g13707.t1, g13708.t1, g17376.t1, g17377.t1, g17380.t1, g17381.t1, g18509.t1, g18510.t1, g20856.t1, g22951.t1, g22960.t1, g27104.t1, g28009.t1, g28010.t1, g38410.t1, g38411.t1, g38943.t1, g4072.t1, g41217.t1, g47889.t1, g52961.t1, g53488.t1, g5395.t1, g55553.t1, g55554.t1, g55556.t1, g55557.t1, g55558.t1, g55559.t1, g5946.t1, g6698.t1, g69904.t1, g74518.t1, g75367.t1, g76303.t1, g76313.t1, g76314.…	g38410.t1								m6						Vif, Muted, Rsm1, MDM10
OG0000721	O	Unassigned	g13707.t1, g13708.t1, g17376.t1, g17377.t1, g17380.t1, g17381.t1, g18509.t1, g18510.t1, g20856.t1, g22951.t1, g22960.t1, g27104.t1, g28009.t1, g28010.t1, g38410.t1, g38411.t1, g38943.t1, g4072.t1, g41217.t1, g47889.t1, g52961.t1, g53488.t1, g5395.t1, g55553.t1, g55554.t1, g55556.t1, g55557.t1, g55558.t1, g55559.t1, g5946.t1, g6698.t1, g69904.t1, g74518.t1, g75367.t1, g76303.t1, g76313.t1, g76314.…	g38411.t1									Telomere resolvase ResT [Candidatus Borrelia tachyglossi].	Telomere resolvase ResT [Borrelia turcica].				Telomere_res, BssS, NPV_P10, ABC_tran_CTD, HSCB_C, HAND, DUF4140, XhlA
OG0000721	O	Unassigned	g13707.t1, g13708.t1, g17376.t1, g17377.t1, g17380.t1, g17381.t1, g18509.t1, g18510.t1, g20856.t1, g22951.t1, g22960.t1, g27104.t1, g28009.t1, g28010.t1, g38410.t1, g38411.t1, g38943.t1, g4072.t1, g41217.t1, g47889.t1, g52961.t1, g53488.t1, g5395.t1, g55553.t1, g55554.t1, g55556.t1, g55557.t1, g55558.t1, g55559.t1, g5946.t1, g6698.t1, g69904.t1, g74518.t1, g75367.t1, g76303.t1, g76313.t1, g76314.…	g38943.t1									Telomere resolvase ResT [Candidatus Borrelia tachyglossi].					Telomere_res, DUF3744, RB_B, Chal_sti_synt_C, NPV_P10
OG0000721	O	Unassigned	g13707.t1, g13708.t1, g17376.t1, g17377.t1, g17380.t1, g17381.t1, g18509.t1, g18510.t1, g20856.t1, g22951.t1, g22960.t1, g27104.t1, g28009.t1, g28010.t1, g38410.t1, g38411.t1, g38943.t1, g4072.t1, g41217.t1, g47889.t1, g52961.t1, g53488.t1, g5395.t1, g55553.t1, g55554.t1, g55556.t1, g55557.t1, g55558.t1, g55559.t1, g5946.t1, g6698.t1, g69904.t1, g74518.t1, g75367.t1, g76303.t1, g76313.t1, g76314.…	g4072.t1														Telomere_res, BRE1, ABC_tran_CTD, Dynactin_p22, Peptidase_M2, NPV_P10
OG0000721	O	Unassigned	g13707.t1, g13708.t1, g17376.t1, g17377.t1, g17380.t1, g17381.t1, g18509.t1, g18510.t1, g20856.t1, g22951.t1, g22960.t1, g27104.t1, g28009.t1, g28010.t1, g38410.t1, g38411.t1, g38943.t1, g4072.t1, g41217.t1, g47889.t1, g52961.t1, g53488.t1, g5395.t1, g55553.t1, g55554.t1, g55556.t1, g55557.t1, g55558.t1, g55559.t1, g5946.t1, g6698.t1, g69904.t1, g74518.t1, g75367.t1, g76303.t1, g76313.t1, g76314.…	g41217.t1														Telomere_res, BssS, NPV_P10, ABC_tran_CTD, SurA_N_3, Symplekin_C, HSCB_C, RB_B, Pex19, Phage_lysozyme2
OG0000721	O	Unassigned	g13707.t1, g13708.t1, g17376.t1, g17377.t1, g17380.t1, g17381.t1, g18509.t1, g18510.t1, g20856.t1, g22951.t1, g22960.t1, g27104.t1, g28009.t1, g28010.t1, g38410.t1, g38411.t1, g38943.t1, g4072.t1, g41217.t1, g47889.t1, g52961.t1, g53488.t1, g5395.t1, g55553.t1, g55554.t1, g55556.t1, g55557.t1, g55558.t1, g55559.t1, g5946.t1, g6698.t1, g69904.t1, g74518.t1, g75367.t1, g76303.t1, g76313.t1, g76314.…	g47889.t1									Telomere resolvase ResT [Candidatus Borrelia tachyglossi].					Telomere_res, Utp12, YgaB, NPV_P10
OG0000721	O	Unassigned	g13707.t1, g13708.t1, g17376.t1, g17377.t1, g17380.t1, g17381.t1, g18509.t1, g18510.t1, g20856.t1, g22951.t1, g22960.t1, g27104.t1, g28009.t1, g28010.t1, g38410.t1, g38411.t1, g38943.t1, g4072.t1, g41217.t1, g47889.t1, g52961.t1, g53488.t1, g5395.t1, g55553.t1, g55554.t1, g55556.t1, g55557.t1, g55558.t1, g55559.t1, g5946.t1, g6698.t1, g69904.t1, g74518.t1, g75367.t1, g76303.t1, g76313.t1, g76314.…	g52961.t1									Telomere resolvase ResT [Candidatus Borrelia tachyglossi].	Telomere resolvase ResT [Borrelia turcica].				Telomere_res, Phage_integrase, ABC_tran_CTD, AAA_15, NPV_P10, DUF2624
OG0000721	O	Unassigned	g13707.t1, g13708.t1, g17376.t1, g17377.t1, g17380.t1, g17381.t1, g18509.t1, g18510.t1, g20856.t1, g22951.t1, g22960.t1, g27104.t1, g28009.t1, g28010.t1, g38410.t1, g38411.t1, g38943.t1, g4072.t1, g41217.t1, g47889.t1, g52961.t1, g53488.t1, g5395.t1, g55553.t1, g55554.t1, g55556.t1, g55557.t1, g55558.t1, g55559.t1, g5946.t1, g6698.t1, g69904.t1, g74518.t1, g75367.t1, g76303.t1, g76313.t1, g76314.…	g53488.t1														Telomere_res, BssS, NPV_P10, ABC_tran_CTD, DUF5082, DUF3800, DUF4140
OG0000721	O	Unassigned	g13707.t1, g13708.t1, g17376.t1, g17377.t1, g17380.t1, g17381.t1, g18509.t1, g18510.t1, g20856.t1, g22951.t1, g22960.t1, g27104.t1, g28009.t1, g28010.t1, g38410.t1, g38411.t1, g38943.t1, g4072.t1, g41217.t1, g47889.t1, g52961.t1, g53488.t1, g5395.t1, g55553.t1, g55554.t1, g55556.t1, g55557.t1, g55558.t1, g55559.t1, g5946.t1, g6698.t1, g69904.t1, g74518.t1, g75367.t1, g76303.t1, g76313.t1, g76314.…	g5395.t1									Telomere resolvase ResT [Candidatus Borrelia tachyglossi].					Telomere_res, BssS, ABC_tran_CTD, NPV_P10, RB_B, HAND, TAF6_C, FlaC_arch, HSCB_C, Rx_N, TMPIT, Myb_DNA-bind_4
OG0000721	O	Unassigned	g13707.t1, g13708.t1, g17376.t1, g17377.t1, g17380.t1, g17381.t1, g18509.t1, g18510.t1, g20856.t1, g22951.t1, g22960.t1, g27104.t1, g28009.t1, g28010.t1, g38410.t1, g38411.t1, g38943.t1, g4072.t1, g41217.t1, g47889.t1, g52961.t1, g53488.t1, g5395.t1, g55553.t1, g55554.t1, g55556.t1, g55557.t1, g55558.t1, g55559.t1, g5946.t1, g6698.t1, g69904.t1, g74518.t1, g75367.t1, g76303.t1, g76313.t1, g76314.…	g55553.t1														Dynactin_p22, ABC_tran_CTD, Telomere_res, NPV_P10, TRAF_BIRC3_bd
OG0000721	O	Unassigned	g13707.t1, g13708.t1, g17376.t1, g17377.t1, g17380.t1, g17381.t1, g18509.t1, g18510.t1, g20856.t1, g22951.t1, g22960.t1, g27104.t1, g28009.t1, g28010.t1, g38410.t1, g38411.t1, g38943.t1, g4072.t1, g41217.t1, g47889.t1, g52961.t1, g53488.t1, g5395.t1, g55553.t1, g55554.t1, g55556.t1, g55557.t1, g55558.t1, g55559.t1, g5946.t1, g6698.t1, g69904.t1, g74518.t1, g75367.t1, g76303.t1, g76313.t1, g76314.…	g55554.t1								m21						5_nucleotid, Metallophos_2, Atg14, V_ATPase_I, DUF4407, MDM10, Presenilin, DUF3043, ALMT
OG0000721	O	Unassigned	g13707.t1, g13708.t1, g17376.t1, g17377.t1, g17380.t1, g17381.t1, g18509.t1, g18510.t1, g20856.t1, g22951.t1, g22960.t1, g27104.t1, g28009.t1, g28010.t1, g38410.t1, g38411.t1, g38943.t1, g4072.t1, g41217.t1, g47889.t1, g52961.t1, g53488.t1, g5395.t1, g55553.t1, g55554.t1, g55556.t1, g55557.t1, g55558.t1, g55559.t1, g5946.t1, g6698.t1, g69904.t1, g74518.t1, g75367.t1, g76303.t1, g76313.t1, g76314.…	g55556.t1														HTH_37, YgaB, IZUMO
OG0000721	O	Unassigned	g13707.t1, g13708.t1, g17376.t1, g17377.t1, g17380.t1, g17381.t1, g18509.t1, g18510.t1, g20856.t1, g22951.t1, g22960.t1, g27104.t1, g28009.t1, g28010.t1, g38410.t1, g38411.t1, g38943.t1, g4072.t1, g41217.t1, g47889.t1, g52961.t1, g53488.t1, g5395.t1, g55553.t1, g55554.t1, g55556.t1, g55557.t1, g55558.t1, g55559.t1, g5946.t1, g6698.t1, g69904.t1, g74518.t1, g75367.t1, g76303.t1, g76313.t1, g76314.…	g55557.t1														Telomere_res, NPV_P10
OG0000721	O	Unassigned	g13707.t1, g13708.t1, g17376.t1, g17377.t1, g17380.t1, g17381.t1, g18509.t1, g18510.t1, g20856.t1, g22951.t1, g22960.t1, g27104.t1, g28009.t1, g28010.t1, g38410.t1, g38411.t1, g38943.t1, g4072.t1, g41217.t1, g47889.t1, g52961.t1, g53488.t1, g5395.t1, g55553.t1, g55554.t1, g55556.t1, g55557.t1, g55558.t1, g55559.t1, g5946.t1, g6698.t1, g69904.t1, g74518.t1, g75367.t1, g76303.t1, g76313.t1, g76314.…	g55558.t1									Telomere resolvase ResT [Candidatus Borrelia tachyglossi].	Telomere resolvase ResT [Borrelia turcica].				Telomere_res, Phage_integrase, AAA_15, NPV_P10, ABC_tran_CTD
OG0000721	O	Unassigned	g13707.t1, g13708.t1, g17376.t1, g17377.t1, g17380.t1, g17381.t1, g18509.t1, g18510.t1, g20856.t1, g22951.t1, g22960.t1, g27104.t1, g28009.t1, g28010.t1, g38410.t1, g38411.t1, g38943.t1, g4072.t1, g41217.t1, g47889.t1, g52961.t1, g53488.t1, g5395.t1, g55553.t1, g55554.t1, g55556.t1, g55557.t1, g55558.t1, g55559.t1, g5946.t1, g6698.t1, g69904.t1, g74518.t1, g75367.t1, g76303.t1, g76313.t1, g76314.…	g55559.t1														5_nucleotid, Metallophos_2, Atg14, V_ATPase_I, DUF4407, Presenilin, DUF3043, MDM10, ALMT
OG0000721	O	Unassigned	g13707.t1, g13708.t1, g17376.t1, g17377.t1, g17380.t1, g17381.t1, g18509.t1, g18510.t1, g20856.t1, g22951.t1, g22960.t1, g27104.t1, g28009.t1, g28010.t1, g38410.t1, g38411.t1, g38943.t1, g4072.t1, g41217.t1, g47889.t1, g52961.t1, g53488.t1, g5395.t1, g55553.t1, g55554.t1, g55556.t1, g55557.t1, g55558.t1, g55559.t1, g5946.t1, g6698.t1, g69904.t1, g74518.t1, g75367.t1, g76303.t1, g76313.t1, g76314.…	g5946.t1								m3						Telomere_res
OG0000721	O	Unassigned	g13707.t1, g13708.t1, g17376.t1, g17377.t1, g17380.t1, g17381.t1, g18509.t1, g18510.t1, g20856.t1, g22951.t1, g22960.t1, g27104.t1, g28009.t1, g28010.t1, g38410.t1, g38411.t1, g38943.t1, g4072.t1, g41217.t1, g47889.t1, g52961.t1, g53488.t1, g5395.t1, g55553.t1, g55554.t1, g55556.t1, g55557.t1, g55558.t1, g55559.t1, g5946.t1, g6698.t1, g69904.t1, g74518.t1, g75367.t1, g76303.t1, g76313.t1, g76314.…	g6698.t1									Telomere resolvase ResT [Candidatus Borrelia tachyglossi].					Telomere_res, BssS, Peptidase_C39, NPV_P10, ABC_tran_CTD, Mu-like_Pro
OG0000721	O	Unassigned	g13707.t1, g13708.t1, g17376.t1, g17377.t1, g17380.t1, g17381.t1, g18509.t1, g18510.t1, g20856.t1, g22951.t1, g22960.t1, g27104.t1, g28009.t1, g28010.t1, g38410.t1, g38411.t1, g38943.t1, g4072.t1, g41217.t1, g47889.t1, g52961.t1, g53488.t1, g5395.t1, g55553.t1, g55554.t1, g55556.t1, g55557.t1, g55558.t1, g55559.t1, g5946.t1, g6698.t1, g69904.t1, g74518.t1, g75367.t1, g76303.t1, g76313.t1, g76314.…	g69904.t1														Telomere_res, HSCB_C, HAND
OG0000721	O	Unassigned	g13707.t1, g13708.t1, g17376.t1, g17377.t1, g17380.t1, g17381.t1, g18509.t1, g18510.t1, g20856.t1, g22951.t1, g22960.t1, g27104.t1, g28009.t1, g28010.t1, g38410.t1, g38411.t1, g38943.t1, g4072.t1, g41217.t1, g47889.t1, g52961.t1, g53488.t1, g5395.t1, g55553.t1, g55554.t1, g55556.t1, g55557.t1, g55558.t1, g55559.t1, g5946.t1, g6698.t1, g69904.t1, g74518.t1, g75367.t1, g76303.t1, g76313.t1, g76314.…	g74518.t1														Telomere_res
OG0000721	O	Unassigned	g13707.t1, g13708.t1, g17376.t1, g17377.t1, g17380.t1, g17381.t1, g18509.t1, g18510.t1, g20856.t1, g22951.t1, g22960.t1, g27104.t1, g28009.t1, g28010.t1, g38410.t1, g38411.t1, g38943.t1, g4072.t1, g41217.t1, g47889.t1, g52961.t1, g53488.t1, g5395.t1, g55553.t1, g55554.t1, g55556.t1, g55557.t1, g55558.t1, g55559.t1, g5946.t1, g6698.t1, g69904.t1, g74518.t1, g75367.t1, g76303.t1, g76313.t1, g76314.…	g75367.t1									Telomere resolvase ResT [Candidatus Borrelia tachyglossi].	Telomere resolvase ResT [Borrelia turcica].				Telomere_res, Phage_integrase, NPV_P10, ABC_tran_CTD
OG0000721	O	Unassigned	g13707.t1, g13708.t1, g17376.t1, g17377.t1, g17380.t1, g17381.t1, g18509.t1, g18510.t1, g20856.t1, g22951.t1, g22960.t1, g27104.t1, g28009.t1, g28010.t1, g38410.t1, g38411.t1, g38943.t1, g4072.t1, g41217.t1, g47889.t1, g52961.t1, g53488.t1, g5395.t1, g55553.t1, g55554.t1, g55556.t1, g55557.t1, g55558.t1, g55559.t1, g5946.t1, g6698.t1, g69904.t1, g74518.t1, g75367.t1, g76303.t1, g76313.t1, g76314.…	g76303.t1									Telomere resolvase ResT [Candidatus Borrelia tachyglossi].	Telomere resolvase ResT [Borrelia turcica].				Telomere_res, Phage_integrase, ABC_tran_CTD, NPV_P10, DUF2624
OG0000721	O	Unassigned	g13707.t1, g13708.t1, g17376.t1, g17377.t1, g17380.t1, g17381.t1, g18509.t1, g18510.t1, g20856.t1, g22951.t1, g22960.t1, g27104.t1, g28009.t1, g28010.t1, g38410.t1, g38411.t1, g38943.t1, g4072.t1, g41217.t1, g47889.t1, g52961.t1, g53488.t1, g5395.t1, g55553.t1, g55554.t1, g55556.t1, g55557.t1, g55558.t1, g55559.t1, g5946.t1, g6698.t1, g69904.t1, g74518.t1, g75367.t1, g76303.t1, g76313.t1, g76314.…	g76313.t1								m1						GCD14, Atg14, Metallophos_2, V_ATPase_I, DUF4207, DUF2347, HeLo, RPN2_C, DUF4407, ALMT, Presenilin, APG6_N
OG0000721	O	Unassigned	g13707.t1, g13708.t1, g17376.t1, g17377.t1, g17380.t1, g17381.t1, g18509.t1, g18510.t1, g20856.t1, g22951.t1, g22960.t1, g27104.t1, g28009.t1, g28010.t1, g38410.t1, g38411.t1, g38943.t1, g4072.t1, g41217.t1, g47889.t1, g52961.t1, g53488.t1, g5395.t1, g55553.t1, g55554.t1, g55556.t1, g55557.t1, g55558.t1, g55559.t1, g5946.t1, g6698.t1, g69904.t1, g74518.t1, g75367.t1, g76303.t1, g76313.t1, g76314.…	g76314.t1									Telomere resolvase ResT [Candidatus Borrelia tachyglossi].					Telomere_res, BssS, ABC_tran_CTD, NPV_P10, YgaB
OG0000721	O	Unassigned	g13707.t1, g13708.t1, g17376.t1, g17377.t1, g17380.t1, g17381.t1, g18509.t1, g18510.t1, g20856.t1, g22951.t1, g22960.t1, g27104.t1, g28009.t1, g28010.t1, g38410.t1, g38411.t1, g38943.t1, g4072.t1, g41217.t1, g47889.t1, g52961.t1, g53488.t1, g5395.t1, g55553.t1, g55554.t1, g55556.t1, g55557.t1, g55558.t1, g55559.t1, g5946.t1, g6698.t1, g69904.t1, g74518.t1, g75367.t1, g76303.t1, g76313.t1, g76314.…	g76329.t1									Telomere resolvase ResT [Candidatus Borrelia tachyglossi].					Telomere_res, Matrilin_ccoil, NPV_P10
OG0000721	O	Unassigned	g13707.t1, g13708.t1, g17376.t1, g17377.t1, g17380.t1, g17381.t1, g18509.t1, g18510.t1, g20856.t1, g22951.t1, g22960.t1, g27104.t1, g28009.t1, g28010.t1, g38410.t1, g38411.t1, g38943.t1, g4072.t1, g41217.t1, g47889.t1, g52961.t1, g53488.t1, g5395.t1, g55553.t1, g55554.t1, g55556.t1, g55557.t1, g55558.t1, g55559.t1, g5946.t1, g6698.t1, g69904.t1, g74518.t1, g75367.t1, g76303.t1, g76313.t1, g76314.…	g77149.t1														ABC_tran_CTD, NPV_P10, HEPN_AbiU2
OG0000721	O	Unassigned	g13707.t1, g13708.t1, g17376.t1, g17377.t1, g17380.t1, g17381.t1, g18509.t1, g18510.t1, g20856.t1, g22951.t1, g22960.t1, g27104.t1, g28009.t1, g28010.t1, g38410.t1, g38411.t1, g38943.t1, g4072.t1, g41217.t1, g47889.t1, g52961.t1, g53488.t1, g5395.t1, g55553.t1, g55554.t1, g55556.t1, g55557.t1, g55558.t1, g55559.t1, g5946.t1, g6698.t1, g69904.t1, g74518.t1, g75367.t1, g76303.t1, g76313.t1, g76314.…	g79788.t1									Telomere resolvase ResT [Candidatus Borrelia tachyglossi].	Telomere resolvase ResT [Borrelia turcica].				Telomere_res, BssS, RB_B, ABC_tran_CTD, NPV_P10, IZUMO
OG0000721	O	Unassigned	g13707.t1, g13708.t1, g17376.t1, g17377.t1, g17380.t1, g17381.t1, g18509.t1, g18510.t1, g20856.t1, g22951.t1, g22960.t1, g27104.t1, g28009.t1, g28010.t1, g38410.t1, g38411.t1, g38943.t1, g4072.t1, g41217.t1, g47889.t1, g52961.t1, g53488.t1, g5395.t1, g55553.t1, g55554.t1, g55556.t1, g55557.t1, g55558.t1, g55559.t1, g5946.t1, g6698.t1, g69904.t1, g74518.t1, g75367.t1, g76303.t1, g76313.t1, g76314.…	g9877.t1									Telomere resolvase ResT [Candidatus Borrelia tachyglossi].	Telomere resolvase ResT [Borrelia turcica].				Telomere_res, BssS, YgaB, NPV_P10, ParE_toxin, XhlA, ABC_tran_CTD
OG0000721	O	Unassigned	g13707.t1, g13708.t1, g17376.t1, g17377.t1, g17380.t1, g17381.t1, g18509.t1, g18510.t1, g20856.t1, g22951.t1, g22960.t1, g27104.t1, g28009.t1, g28010.t1, g38410.t1, g38411.t1, g38943.t1, g4072.t1, g41217.t1, g47889.t1, g52961.t1, g53488.t1, g5395.t1, g55553.t1, g55554.t1, g55556.t1, g55557.t1, g55558.t1, g55559.t1, g5946.t1, g6698.t1, g69904.t1, g74518.t1, g75367.t1, g76303.t1, g76313.t1, g76314.…	g9882.t1									Telomere resolvase ResT [Candidatus Borrelia tachyglossi].	Telomere resolvase ResT [Borrelia turcica].				Telomere_res, ABC_tran_CTD, RB_B, BssS, NPV_P10, ParE_toxin, YgaB, XhlA, DUF16
OG0000821	O	Unassigned	g12079.t1, g1271.t1, g14089.t1, g14700.t1, g14701.t1, g1740.t1, g18477.t1, g20547.t1, g22661.t1, g23024.t1, g23262.t1, g24667.t1, g32365.t1, g36141.t1, g38496.t1, g38500.t1, g38501.t1, g38502.t1, g44026.t1, g50412.t1, g50414.t1, g51740.t1, g52387.t1, g5553.t1, g57086.t1, g5881.t1, g59791.t1, g62302.t1, g63751.t1, g65648.t1, g70813.t1, g75409.t1, g75411.t1, g76537.t1, g78649.t1, g82690.t1, g8516.t1	g20547.t1		M	Insecticidal toxin complex protein TcaC					m46	hypothetical protein DM484_08290, partial [Candidatus Methyloumidiphilus alinensis].	hypothetical protein [Thiobacillus thioparus].	hypothetical protein [Chromatiaceae bacterium 2141T.STBD.0c.01a].	hypothetical protein B0B52_13570 [Polaromonas sp. A23].	hypothetical protein [Polaromonas sp. A23].	SpvB
OG0000821	O	Unassigned	g12079.t1, g1271.t1, g14089.t1, g14700.t1, g14701.t1, g1740.t1, g18477.t1, g20547.t1, g22661.t1, g23024.t1, g23262.t1, g24667.t1, g32365.t1, g36141.t1, g38496.t1, g38500.t1, g38501.t1, g38502.t1, g44026.t1, g50412.t1, g50414.t1, g51740.t1, g52387.t1, g5553.t1, g57086.t1, g5881.t1, g59791.t1, g62302.t1, g63751.t1, g65648.t1, g70813.t1, g75409.t1, g75411.t1, g76537.t1, g78649.t1, g82690.t1, g8516.t1	g32365.t1		O	Monothiol					m35	glutaredoxin, putative [Acanthamoeba castellanii str. Neff].	monothiol glutaredoxin-S11-like [Ananas comosus].	Monothiol glutaredoxin-S11 [Zea mays].	Monothiol glutaredoxin-S11 [Dichanthelium oligosanthes].		Thioredoxin, Glutaredoxin, Phosducin
OG0000821	O	Unassigned	g12079.t1, g1271.t1, g14089.t1, g14700.t1, g14701.t1, g1740.t1, g18477.t1, g20547.t1, g22661.t1, g23024.t1, g23262.t1, g24667.t1, g32365.t1, g36141.t1, g38496.t1, g38500.t1, g38501.t1, g38502.t1, g44026.t1, g50412.t1, g50414.t1, g51740.t1, g52387.t1, g5553.t1, g57086.t1, g5881.t1, g59791.t1, g62302.t1, g63751.t1, g65648.t1, g70813.t1, g75409.t1, g75411.t1, g76537.t1, g78649.t1, g82690.t1, g8516.t1	g12079.t1
OG0000821	O	Unassigned	g12079.t1, g1271.t1, g14089.t1, g14700.t1, g14701.t1, g1740.t1, g18477.t1, g20547.t1, g22661.t1, g23024.t1, g23262.t1, g24667.t1, g32365.t1, g36141.t1, g38496.t1, g38500.t1, g38501.t1, g38502.t1, g44026.t1, g50412.t1, g50414.t1, g51740.t1, g52387.t1, g5553.t1, g57086.t1, g5881.t1, g59791.t1, g62302.t1, g63751.t1, g65648.t1, g70813.t1, g75409.t1, g75411.t1, g76537.t1, g78649.t1, g82690.t1, g8516.t1	g1271.t1														zf-C2H2, zf-C2H2_4, Zn_ribbon_SprT
OG0000821	O	Unassigned	g12079.t1, g1271.t1, g14089.t1, g14700.t1, g14701.t1, g1740.t1, g18477.t1, g20547.t1, g22661.t1, g23024.t1, g23262.t1, g24667.t1, g32365.t1, g36141.t1, g38496.t1, g38500.t1, g38501.t1, g38502.t1, g44026.t1, g50412.t1, g50414.t1, g51740.t1, g52387.t1, g5553.t1, g57086.t1, g5881.t1, g59791.t1, g62302.t1, g63751.t1, g65648.t1, g70813.t1, g75409.t1, g75411.t1, g76537.t1, g78649.t1, g82690.t1, g8516.t1	g14089.t1
OG0000821	O	Unassigned	g12079.t1, g1271.t1, g14089.t1, g14700.t1, g14701.t1, g1740.t1, g18477.t1, g20547.t1, g22661.t1, g23024.t1, g23262.t1, g24667.t1, g32365.t1, g36141.t1, g38496.t1, g38500.t1, g38501.t1, g38502.t1, g44026.t1, g50412.t1, g50414.t1, g51740.t1, g52387.t1, g5553.t1, g57086.t1, g5881.t1, g59791.t1, g62302.t1, g63751.t1, g65648.t1, g70813.t1, g75409.t1, g75411.t1, g76537.t1, g78649.t1, g82690.t1, g8516.t1	g14700.t1								m25						Caskin-Pro-rich
OG0000821	O	Unassigned	g12079.t1, g1271.t1, g14089.t1, g14700.t1, g14701.t1, g1740.t1, g18477.t1, g20547.t1, g22661.t1, g23024.t1, g23262.t1, g24667.t1, g32365.t1, g36141.t1, g38496.t1, g38500.t1, g38501.t1, g38502.t1, g44026.t1, g50412.t1, g50414.t1, g51740.t1, g52387.t1, g5553.t1, g57086.t1, g5881.t1, g59791.t1, g62302.t1, g63751.t1, g65648.t1, g70813.t1, g75409.t1, g75411.t1, g76537.t1, g78649.t1, g82690.t1, g8516.t1	g14701.t1														NFACT-C, Zn_ribbon_SprT
OG0000821	O	Unassigned	g12079.t1, g1271.t1, g14089.t1, g14700.t1, g14701.t1, g1740.t1, g18477.t1, g20547.t1, g22661.t1, g23024.t1, g23262.t1, g24667.t1, g32365.t1, g36141.t1, g38496.t1, g38500.t1, g38501.t1, g38502.t1, g44026.t1, g50412.t1, g50414.t1, g51740.t1, g52387.t1, g5553.t1, g57086.t1, g5881.t1, g59791.t1, g62302.t1, g63751.t1, g65648.t1, g70813.t1, g75409.t1, g75411.t1, g76537.t1, g78649.t1, g82690.t1, g8516.t1	g1740.t1														Caskin-Pro-rich
OG0000821	O	Unassigned	g12079.t1, g1271.t1, g14089.t1, g14700.t1, g14701.t1, g1740.t1, g18477.t1, g20547.t1, g22661.t1, g23024.t1, g23262.t1, g24667.t1, g32365.t1, g36141.t1, g38496.t1, g38500.t1, g38501.t1, g38502.t1, g44026.t1, g50412.t1, g50414.t1, g51740.t1, g52387.t1, g5553.t1, g57086.t1, g5881.t1, g59791.t1, g62302.t1, g63751.t1, g65648.t1, g70813.t1, g75409.t1, g75411.t1, g76537.t1, g78649.t1, g82690.t1, g8516.t1	g18477.t1
OG0000821	O	Unassigned	g12079.t1, g1271.t1, g14089.t1, g14700.t1, g14701.t1, g1740.t1, g18477.t1, g20547.t1, g22661.t1, g23024.t1, g23262.t1, g24667.t1, g32365.t1, g36141.t1, g38496.t1, g38500.t1, g38501.t1, g38502.t1, g44026.t1, g50412.t1, g50414.t1, g51740.t1, g52387.t1, g5553.t1, g57086.t1, g5881.t1, g59791.t1, g62302.t1, g63751.t1, g65648.t1, g70813.t1, g75409.t1, g75411.t1, g76537.t1, g78649.t1, g82690.t1, g8516.t1	g22661.t1									hypothetical protein RhiirA1_418594 [Rhizophagus irregularis].	hypothetical protein RirG_077950 [Rhizophagus irregularis DAOM 197198w].	hypothetical protein RhiirC2_868250 [Rhizophagus irregularis].	hypothetical protein RirG_076570 [Rhizophagus irregularis DAOM 197198w].
OG0000821	O	Unassigned	g12079.t1, g1271.t1, g14089.t1, g14700.t1, g14701.t1, g1740.t1, g18477.t1, g20547.t1, g22661.t1, g23024.t1, g23262.t1, g24667.t1, g32365.t1, g36141.t1, g38496.t1, g38500.t1, g38501.t1, g38502.t1, g44026.t1, g50412.t1, g50414.t1, g51740.t1, g52387.t1, g5553.t1, g57086.t1, g5881.t1, g59791.t1, g62302.t1, g63751.t1, g65648.t1, g70813.t1, g75409.t1, g75411.t1, g76537.t1, g78649.t1, g82690.t1, g8516.t1	g23024.t1								m8
OG0000821	O	Unassigned	g12079.t1, g1271.t1, g14089.t1, g14700.t1, g14701.t1, g1740.t1, g18477.t1, g20547.t1, g22661.t1, g23024.t1, g23262.t1, g24667.t1, g32365.t1, g36141.t1, g38496.t1, g38500.t1, g38501.t1, g38502.t1, g44026.t1, g50412.t1, g50414.t1, g51740.t1, g52387.t1, g5553.t1, g57086.t1, g5881.t1, g59791.t1, g62302.t1, g63751.t1, g65648.t1, g70813.t1, g75409.t1, g75411.t1, g76537.t1, g78649.t1, g82690.t1, g8516.t1	g23262.t1								m45
OG0000821	O	Unassigned	g12079.t1, g1271.t1, g14089.t1, g14700.t1, g14701.t1, g1740.t1, g18477.t1, g20547.t1, g22661.t1, g23024.t1, g23262.t1, g24667.t1, g32365.t1, g36141.t1, g38496.t1, g38500.t1, g38501.t1, g38502.t1, g44026.t1, g50412.t1, g50414.t1, g51740.t1, g52387.t1, g5553.t1, g57086.t1, g5881.t1, g59791.t1, g62302.t1, g63751.t1, g65648.t1, g70813.t1, g75409.t1, g75411.t1, g76537.t1, g78649.t1, g82690.t1, g8516.t1	g24667.t1								m8
OG0000821	O	Unassigned	g12079.t1, g1271.t1, g14089.t1, g14700.t1, g14701.t1, g1740.t1, g18477.t1, g20547.t1, g22661.t1, g23024.t1, g23262.t1, g24667.t1, g32365.t1, g36141.t1, g38496.t1, g38500.t1, g38501.t1, g38502.t1, g44026.t1, g50412.t1, g50414.t1, g51740.t1, g52387.t1, g5553.t1, g57086.t1, g5881.t1, g59791.t1, g62302.t1, g63751.t1, g65648.t1, g70813.t1, g75409.t1, g75411.t1, g76537.t1, g78649.t1, g82690.t1, g8516.t1	g36141.t1
OG0000821	O	Unassigned	g12079.t1, g1271.t1, g14089.t1, g14700.t1, g14701.t1, g1740.t1, g18477.t1, g20547.t1, g22661.t1, g23024.t1, g23262.t1, g24667.t1, g32365.t1, g36141.t1, g38496.t1, g38500.t1, g38501.t1, g38502.t1, g44026.t1, g50412.t1, g50414.t1, g51740.t1, g52387.t1, g5553.t1, g57086.t1, g5881.t1, g59791.t1, g62302.t1, g63751.t1, g65648.t1, g70813.t1, g75409.t1, g75411.t1, g76537.t1, g78649.t1, g82690.t1, g8516.t1	g38496.t1								m12
OG0000821	O	Unassigned	g12079.t1, g1271.t1, g14089.t1, g14700.t1, g14701.t1, g1740.t1, g18477.t1, g20547.t1, g22661.t1, g23024.t1, g23262.t1, g24667.t1, g32365.t1, g36141.t1, g38496.t1, g38500.t1, g38501.t1, g38502.t1, g44026.t1, g50412.t1, g50414.t1, g51740.t1, g52387.t1, g5553.t1, g57086.t1, g5881.t1, g59791.t1, g62302.t1, g63751.t1, g65648.t1, g70813.t1, g75409.t1, g75411.t1, g76537.t1, g78649.t1, g82690.t1, g8516.t1	g38500.t1
OG0000821	O	Unassigned	g12079.t1, g1271.t1, g14089.t1, g14700.t1, g14701.t1, g1740.t1, g18477.t1, g20547.t1, g22661.t1, g23024.t1, g23262.t1, g24667.t1, g32365.t1, g36141.t1, g38496.t1, g38500.t1, g38501.t1, g38502.t1, g44026.t1, g50412.t1, g50414.t1, g51740.t1, g52387.t1, g5553.t1, g57086.t1, g5881.t1, g59791.t1, g62302.t1, g63751.t1, g65648.t1, g70813.t1, g75409.t1, g75411.t1, g76537.t1, g78649.t1, g82690.t1, g8516.t1	g38501.t1								m27	hypothetical protein C2G38_2035120 [Gigaspora rosea].	hypothetical protein RirG_178870 [Rhizophagus irregularis DAOM 197198w].	hypothetical protein RhiirC2_861746 [Rhizophagus irregularis].	hypothetical protein RhiirC2_800180, partial [Rhizophagus irregularis].	hypothetical protein RhiirC2_800197, partial [Rhizophagus irregularis].	DUF3799
OG0000821	O	Unassigned	g12079.t1, g1271.t1, g14089.t1, g14700.t1, g14701.t1, g1740.t1, g18477.t1, g20547.t1, g22661.t1, g23024.t1, g23262.t1, g24667.t1, g32365.t1, g36141.t1, g38496.t1, g38500.t1, g38501.t1, g38502.t1, g44026.t1, g50412.t1, g50414.t1, g51740.t1, g52387.t1, g5553.t1, g57086.t1, g5881.t1, g59791.t1, g62302.t1, g63751.t1, g65648.t1, g70813.t1, g75409.t1, g75411.t1, g76537.t1, g78649.t1, g82690.t1, g8516.t1	g38502.t1
OG0000821	O	Unassigned	g12079.t1, g1271.t1, g14089.t1, g14700.t1, g14701.t1, g1740.t1, g18477.t1, g20547.t1, g22661.t1, g23024.t1, g23262.t1, g24667.t1, g32365.t1, g36141.t1, g38496.t1, g38500.t1, g38501.t1, g38502.t1, g44026.t1, g50412.t1, g50414.t1, g51740.t1, g52387.t1, g5553.t1, g57086.t1, g5881.t1, g59791.t1, g62302.t1, g63751.t1, g65648.t1, g70813.t1, g75409.t1, g75411.t1, g76537.t1, g78649.t1, g82690.t1, g8516.t1	g44026.t1								m25
OG0000821	O	Unassigned	g12079.t1, g1271.t1, g14089.t1, g14700.t1, g14701.t1, g1740.t1, g18477.t1, g20547.t1, g22661.t1, g23024.t1, g23262.t1, g24667.t1, g32365.t1, g36141.t1, g38496.t1, g38500.t1, g38501.t1, g38502.t1, g44026.t1, g50412.t1, g50414.t1, g51740.t1, g52387.t1, g5553.t1, g57086.t1, g5881.t1, g59791.t1, g62302.t1, g63751.t1, g65648.t1, g70813.t1, g75409.t1, g75411.t1, g76537.t1, g78649.t1, g82690.t1, g8516.t1	g50412.t1
OG0000821	O	Unassigned	g12079.t1, g1271.t1, g14089.t1, g14700.t1, g14701.t1, g1740.t1, g18477.t1, g20547.t1, g22661.t1, g23024.t1, g23262.t1, g24667.t1, g32365.t1, g36141.t1, g38496.t1, g38500.t1, g38501.t1, g38502.t1, g44026.t1, g50412.t1, g50414.t1, g51740.t1, g52387.t1, g5553.t1, g57086.t1, g5881.t1, g59791.t1, g62302.t1, g63751.t1, g65648.t1, g70813.t1, g75409.t1, g75411.t1, g76537.t1, g78649.t1, g82690.t1, g8516.t1	g50414.t1								m13						DUF4603
OG0000821	O	Unassigned	g12079.t1, g1271.t1, g14089.t1, g14700.t1, g14701.t1, g1740.t1, g18477.t1, g20547.t1, g22661.t1, g23024.t1, g23262.t1, g24667.t1, g32365.t1, g36141.t1, g38496.t1, g38500.t1, g38501.t1, g38502.t1, g44026.t1, g50412.t1, g50414.t1, g51740.t1, g52387.t1, g5553.t1, g57086.t1, g5881.t1, g59791.t1, g62302.t1, g63751.t1, g65648.t1, g70813.t1, g75409.t1, g75411.t1, g76537.t1, g78649.t1, g82690.t1, g8516.t1	g51740.t1														BBIP10, Med9
OG0000821	O	Unassigned	g12079.t1, g1271.t1, g14089.t1, g14700.t1, g14701.t1, g1740.t1, g18477.t1, g20547.t1, g22661.t1, g23024.t1, g23262.t1, g24667.t1, g32365.t1, g36141.t1, g38496.t1, g38500.t1, g38501.t1, g38502.t1, g44026.t1, g50412.t1, g50414.t1, g51740.t1, g52387.t1, g5553.t1, g57086.t1, g5881.t1, g59791.t1, g62302.t1, g63751.t1, g65648.t1, g70813.t1, g75409.t1, g75411.t1, g76537.t1, g78649.t1, g82690.t1, g8516.t1	g52387.t1
OG0000821	O	Unassigned	g12079.t1, g1271.t1, g14089.t1, g14700.t1, g14701.t1, g1740.t1, g18477.t1, g20547.t1, g22661.t1, g23024.t1, g23262.t1, g24667.t1, g32365.t1, g36141.t1, g38496.t1, g38500.t1, g38501.t1, g38502.t1, g44026.t1, g50412.t1, g50414.t1, g51740.t1, g52387.t1, g5553.t1, g57086.t1, g5881.t1, g59791.t1, g62302.t1, g63751.t1, g65648.t1, g70813.t1, g75409.t1, g75411.t1, g76537.t1, g78649.t1, g82690.t1, g8516.t1	g5553.t1								m8						zf-C2H2_4, Zn_ribbon_SprT, zf-C2H2
OG0000821	O	Unassigned	g12079.t1, g1271.t1, g14089.t1, g14700.t1, g14701.t1, g1740.t1, g18477.t1, g20547.t1, g22661.t1, g23024.t1, g23262.t1, g24667.t1, g32365.t1, g36141.t1, g38496.t1, g38500.t1, g38501.t1, g38502.t1, g44026.t1, g50412.t1, g50414.t1, g51740.t1, g52387.t1, g5553.t1, g57086.t1, g5881.t1, g59791.t1, g62302.t1, g63751.t1, g65648.t1, g70813.t1, g75409.t1, g75411.t1, g76537.t1, g78649.t1, g82690.t1, g8516.t1	g57086.t1														PCDO_beta_N
OG0000821	O	Unassigned	g12079.t1, g1271.t1, g14089.t1, g14700.t1, g14701.t1, g1740.t1, g18477.t1, g20547.t1, g22661.t1, g23024.t1, g23262.t1, g24667.t1, g32365.t1, g36141.t1, g38496.t1, g38500.t1, g38501.t1, g38502.t1, g44026.t1, g50412.t1, g50414.t1, g51740.t1, g52387.t1, g5553.t1, g57086.t1, g5881.t1, g59791.t1, g62302.t1, g63751.t1, g65648.t1, g70813.t1, g75409.t1, g75411.t1, g76537.t1, g78649.t1, g82690.t1, g8516.t1	g5881.t1														Codanin-1_C
OG0000821	O	Unassigned	g12079.t1, g1271.t1, g14089.t1, g14700.t1, g14701.t1, g1740.t1, g18477.t1, g20547.t1, g22661.t1, g23024.t1, g23262.t1, g24667.t1, g32365.t1, g36141.t1, g38496.t1, g38500.t1, g38501.t1, g38502.t1, g44026.t1, g50412.t1, g50414.t1, g51740.t1, g52387.t1, g5553.t1, g57086.t1, g5881.t1, g59791.t1, g62302.t1, g63751.t1, g65648.t1, g70813.t1, g75409.t1, g75411.t1, g76537.t1, g78649.t1, g82690.t1, g8516.t1	g59791.t1								m8	LOW QUALITY PROTEIN: uncharacterized protein LOC113685400 [Pocillopora damicornis].	hypothetical protein AWC38_SpisGene11081 [Stylophora pistillata].	hypothetical protein RhiirA4_426832 [Rhizophagus irregularis].	hypothetical protein RhiirA4_504195, partial [Rhizophagus irregularis].	hypothetical protein RhiirB3_494393 [Rhizophagus irregularis].
OG0000821	O	Unassigned	g12079.t1, g1271.t1, g14089.t1, g14700.t1, g14701.t1, g1740.t1, g18477.t1, g20547.t1, g22661.t1, g23024.t1, g23262.t1, g24667.t1, g32365.t1, g36141.t1, g38496.t1, g38500.t1, g38501.t1, g38502.t1, g44026.t1, g50412.t1, g50414.t1, g51740.t1, g52387.t1, g5553.t1, g57086.t1, g5881.t1, g59791.t1, g62302.t1, g63751.t1, g65648.t1, g70813.t1, g75409.t1, g75411.t1, g76537.t1, g78649.t1, g82690.t1, g8516.t1	g62302.t1								m26						CDC45
OG0000821	O	Unassigned	g12079.t1, g1271.t1, g14089.t1, g14700.t1, g14701.t1, g1740.t1, g18477.t1, g20547.t1, g22661.t1, g23024.t1, g23262.t1, g24667.t1, g32365.t1, g36141.t1, g38496.t1, g38500.t1, g38501.t1, g38502.t1, g44026.t1, g50412.t1, g50414.t1, g51740.t1, g52387.t1, g5553.t1, g57086.t1, g5881.t1, g59791.t1, g62302.t1, g63751.t1, g65648.t1, g70813.t1, g75409.t1, g75411.t1, g76537.t1, g78649.t1, g82690.t1, g8516.t1	g63751.t1
OG0000821	O	Unassigned	g12079.t1, g1271.t1, g14089.t1, g14700.t1, g14701.t1, g1740.t1, g18477.t1, g20547.t1, g22661.t1, g23024.t1, g23262.t1, g24667.t1, g32365.t1, g36141.t1, g38496.t1, g38500.t1, g38501.t1, g38502.t1, g44026.t1, g50412.t1, g50414.t1, g51740.t1, g52387.t1, g5553.t1, g57086.t1, g5881.t1, g59791.t1, g62302.t1, g63751.t1, g65648.t1, g70813.t1, g75409.t1, g75411.t1, g76537.t1, g78649.t1, g82690.t1, g8516.t1	g65648.t1
OG0000821	O	Unassigned	g12079.t1, g1271.t1, g14089.t1, g14700.t1, g14701.t1, g1740.t1, g18477.t1, g20547.t1, g22661.t1, g23024.t1, g23262.t1, g24667.t1, g32365.t1, g36141.t1, g38496.t1, g38500.t1, g38501.t1, g38502.t1, g44026.t1, g50412.t1, g50414.t1, g51740.t1, g52387.t1, g5553.t1, g57086.t1, g5881.t1, g59791.t1, g62302.t1, g63751.t1, g65648.t1, g70813.t1, g75409.t1, g75411.t1, g76537.t1, g78649.t1, g82690.t1, g8516.t1	g70813.t1								m2
OG0000821	O	Unassigned	g12079.t1, g1271.t1, g14089.t1, g14700.t1, g14701.t1, g1740.t1, g18477.t1, g20547.t1, g22661.t1, g23024.t1, g23262.t1, g24667.t1, g32365.t1, g36141.t1, g38496.t1, g38500.t1, g38501.t1, g38502.t1, g44026.t1, g50412.t1, g50414.t1, g51740.t1, g52387.t1, g5553.t1, g57086.t1, g5881.t1, g59791.t1, g62302.t1, g63751.t1, g65648.t1, g70813.t1, g75409.t1, g75411.t1, g76537.t1, g78649.t1, g82690.t1, g8516.t1	g75409.t1								m13	hypothetical protein RhiirC2_868250 [Rhizophagus irregularis].	hypothetical protein C2G38_2212765 [Gigaspora rosea].	hypothetical protein RhiirA5_422599 [Rhizophagus irregularis].	hypothetical protein RhiirA1_404696, partial [Rhizophagus irregularis].	hypothetical protein RhiirB3_487871 [Rhizophagus irregularis].	UCH
OG0000821	O	Unassigned	g12079.t1, g1271.t1, g14089.t1, g14700.t1, g14701.t1, g1740.t1, g18477.t1, g20547.t1, g22661.t1, g23024.t1, g23262.t1, g24667.t1, g32365.t1, g36141.t1, g38496.t1, g38500.t1, g38501.t1, g38502.t1, g44026.t1, g50412.t1, g50414.t1, g51740.t1, g52387.t1, g5553.t1, g57086.t1, g5881.t1, g59791.t1, g62302.t1, g63751.t1, g65648.t1, g70813.t1, g75409.t1, g75411.t1, g76537.t1, g78649.t1, g82690.t1, g8516.t1	g75411.t1									hypothetical protein C2G38_2156340 [Gigaspora rosea].	hypothetical protein RhiirC2_868250 [Rhizophagus irregularis].	hypothetical protein C2G38_2035120 [Gigaspora rosea].	hypothetical protein GLOIN_2v1763541 [Rhizophagus irregularis DAOM 181602=DAOM 197198].	hypothetical protein: PROVISIONAL [Rhizophagus irregularis DAOM 181602=DAOM 197198].
OG0000821	O	Unassigned	g12079.t1, g1271.t1, g14089.t1, g14700.t1, g14701.t1, g1740.t1, g18477.t1, g20547.t1, g22661.t1, g23024.t1, g23262.t1, g24667.t1, g32365.t1, g36141.t1, g38496.t1, g38500.t1, g38501.t1, g38502.t1, g44026.t1, g50412.t1, g50414.t1, g51740.t1, g52387.t1, g5553.t1, g57086.t1, g5881.t1, g59791.t1, g62302.t1, g63751.t1, g65648.t1, g70813.t1, g75409.t1, g75411.t1, g76537.t1, g78649.t1, g82690.t1, g8516.t1	g76537.t1
OG0000821	O	Unassigned	g12079.t1, g1271.t1, g14089.t1, g14700.t1, g14701.t1, g1740.t1, g18477.t1, g20547.t1, g22661.t1, g23024.t1, g23262.t1, g24667.t1, g32365.t1, g36141.t1, g38496.t1, g38500.t1, g38501.t1, g38502.t1, g44026.t1, g50412.t1, g50414.t1, g51740.t1, g52387.t1, g5553.t1, g57086.t1, g5881.t1, g59791.t1, g62302.t1, g63751.t1, g65648.t1, g70813.t1, g75409.t1, g75411.t1, g76537.t1, g78649.t1, g82690.t1, g8516.t1	g78649.t1				TP18_UP, TP12_UP, TP42_UP				m1	hypothetical protein [Entamoeba dispar SAW760].	hypothetical protein EHI_164480 [Entamoeba histolytica HM-1:IMSS].	hypothetical protein EHI_092320 [Entamoeba histolytica HM-1:IMSS].	hypothetical protein EIN_130740 [Entamoeba invadens IP1].	hypothetical protein EHI_118750 [Entamoeba histolytica HM-1:IMSS].
OG0000821	O	Unassigned	g12079.t1, g1271.t1, g14089.t1, g14700.t1, g14701.t1, g1740.t1, g18477.t1, g20547.t1, g22661.t1, g23024.t1, g23262.t1, g24667.t1, g32365.t1, g36141.t1, g38496.t1, g38500.t1, g38501.t1, g38502.t1, g44026.t1, g50412.t1, g50414.t1, g51740.t1, g52387.t1, g5553.t1, g57086.t1, g5881.t1, g59791.t1, g62302.t1, g63751.t1, g65648.t1, g70813.t1, g75409.t1, g75411.t1, g76537.t1, g78649.t1, g82690.t1, g8516.t1	g82690.t1				TP06_DOWN				m8						zf-C2H2, zf-C2H2_4, Zn_ribbon_SprT
OG0000821	O	Unassigned	g12079.t1, g1271.t1, g14089.t1, g14700.t1, g14701.t1, g1740.t1, g18477.t1, g20547.t1, g22661.t1, g23024.t1, g23262.t1, g24667.t1, g32365.t1, g36141.t1, g38496.t1, g38500.t1, g38501.t1, g38502.t1, g44026.t1, g50412.t1, g50414.t1, g51740.t1, g52387.t1, g5553.t1, g57086.t1, g5881.t1, g59791.t1, g62302.t1, g63751.t1, g65648.t1, g70813.t1, g75409.t1, g75411.t1, g76537.t1, g78649.t1, g82690.t1, g8516.t1	g8516.t1
OG0001050	O	Unassigned	g11234.t1, g12167.t1, g14963.t1, g27047.t1, g27807.t1, g30770.t1, g31204.t1, g34269.t1, g37077.t1, g38848.t1, g38849.t1, g39532.t1, g4500.t1, g46254.t1, g52386.t1, g5270.t1, g56402.t1, g60325.t1, g61929.t1, g62646.t1, g65752.t1, g68912.t1, g72972.t1, g73670.t1, g74727.t1, g77954.t1, g77956.t1, g79300.t1, g81440.t1, g81684.t1, g82306.t1, g9816.t1, g9817.t1, g9986.t1	g11234.t1				TP06_DOWN				m15
OG0001050	O	Unassigned	g11234.t1, g12167.t1, g14963.t1, g27047.t1, g27807.t1, g30770.t1, g31204.t1, g34269.t1, g37077.t1, g38848.t1, g38849.t1, g39532.t1, g4500.t1, g46254.t1, g52386.t1, g5270.t1, g56402.t1, g60325.t1, g61929.t1, g62646.t1, g65752.t1, g68912.t1, g72972.t1, g73670.t1, g74727.t1, g77954.t1, g77956.t1, g79300.t1, g81440.t1, g81684.t1, g82306.t1, g9816.t1, g9817.t1, g9986.t1	g12167.t1
OG0001050	O	Unassigned	g11234.t1, g12167.t1, g14963.t1, g27047.t1, g27807.t1, g30770.t1, g31204.t1, g34269.t1, g37077.t1, g38848.t1, g38849.t1, g39532.t1, g4500.t1, g46254.t1, g52386.t1, g5270.t1, g56402.t1, g60325.t1, g61929.t1, g62646.t1, g65752.t1, g68912.t1, g72972.t1, g73670.t1, g74727.t1, g77954.t1, g77956.t1, g79300.t1, g81440.t1, g81684.t1, g82306.t1, g9816.t1, g9817.t1, g9986.t1	g14963.t1								m60						Zn_ribbon_recom
OG0001050	O	Unassigned	g11234.t1, g12167.t1, g14963.t1, g27047.t1, g27807.t1, g30770.t1, g31204.t1, g34269.t1, g37077.t1, g38848.t1, g38849.t1, g39532.t1, g4500.t1, g46254.t1, g52386.t1, g5270.t1, g56402.t1, g60325.t1, g61929.t1, g62646.t1, g65752.t1, g68912.t1, g72972.t1, g73670.t1, g74727.t1, g77954.t1, g77956.t1, g79300.t1, g81440.t1, g81684.t1, g82306.t1, g9816.t1, g9817.t1, g9986.t1	g27047.t1														CDT1
OG0001050	O	Unassigned	g11234.t1, g12167.t1, g14963.t1, g27047.t1, g27807.t1, g30770.t1, g31204.t1, g34269.t1, g37077.t1, g38848.t1, g38849.t1, g39532.t1, g4500.t1, g46254.t1, g52386.t1, g5270.t1, g56402.t1, g60325.t1, g61929.t1, g62646.t1, g65752.t1, g68912.t1, g72972.t1, g73670.t1, g74727.t1, g77954.t1, g77956.t1, g79300.t1, g81440.t1, g81684.t1, g82306.t1, g9816.t1, g9817.t1, g9986.t1	g27807.t1									predicted protein [Naegleria gruberi strain NEG-M].	hypothetical protein NAEGRDRAFT_78435 [Naegleria gruberi strain NEG-M].				MCM
OG0001050	O	Unassigned	g11234.t1, g12167.t1, g14963.t1, g27047.t1, g27807.t1, g30770.t1, g31204.t1, g34269.t1, g37077.t1, g38848.t1, g38849.t1, g39532.t1, g4500.t1, g46254.t1, g52386.t1, g5270.t1, g56402.t1, g60325.t1, g61929.t1, g62646.t1, g65752.t1, g68912.t1, g72972.t1, g73670.t1, g74727.t1, g77954.t1, g77956.t1, g79300.t1, g81440.t1, g81684.t1, g82306.t1, g9816.t1, g9817.t1, g9986.t1	g30770.t1								m36
OG0001050	O	Unassigned	g11234.t1, g12167.t1, g14963.t1, g27047.t1, g27807.t1, g30770.t1, g31204.t1, g34269.t1, g37077.t1, g38848.t1, g38849.t1, g39532.t1, g4500.t1, g46254.t1, g52386.t1, g5270.t1, g56402.t1, g60325.t1, g61929.t1, g62646.t1, g65752.t1, g68912.t1, g72972.t1, g73670.t1, g74727.t1, g77954.t1, g77956.t1, g79300.t1, g81440.t1, g81684.t1, g82306.t1, g9816.t1, g9817.t1, g9986.t1	g31204.t1								m3
OG0001050	O	Unassigned	g11234.t1, g12167.t1, g14963.t1, g27047.t1, g27807.t1, g30770.t1, g31204.t1, g34269.t1, g37077.t1, g38848.t1, g38849.t1, g39532.t1, g4500.t1, g46254.t1, g52386.t1, g5270.t1, g56402.t1, g60325.t1, g61929.t1, g62646.t1, g65752.t1, g68912.t1, g72972.t1, g73670.t1, g74727.t1, g77954.t1, g77956.t1, g79300.t1, g81440.t1, g81684.t1, g82306.t1, g9816.t1, g9817.t1, g9986.t1	g34269.t1				TP06_DOWN, TP30_DOWN				m56						Molybdop_Fe4S4
OG0001050	O	Unassigned	g11234.t1, g12167.t1, g14963.t1, g27047.t1, g27807.t1, g30770.t1, g31204.t1, g34269.t1, g37077.t1, g38848.t1, g38849.t1, g39532.t1, g4500.t1, g46254.t1, g52386.t1, g5270.t1, g56402.t1, g60325.t1, g61929.t1, g62646.t1, g65752.t1, g68912.t1, g72972.t1, g73670.t1, g74727.t1, g77954.t1, g77956.t1, g79300.t1, g81440.t1, g81684.t1, g82306.t1, g9816.t1, g9817.t1, g9986.t1	g37077.t1								m56
OG0001050	O	Unassigned	g11234.t1, g12167.t1, g14963.t1, g27047.t1, g27807.t1, g30770.t1, g31204.t1, g34269.t1, g37077.t1, g38848.t1, g38849.t1, g39532.t1, g4500.t1, g46254.t1, g52386.t1, g5270.t1, g56402.t1, g60325.t1, g61929.t1, g62646.t1, g65752.t1, g68912.t1, g72972.t1, g73670.t1, g74727.t1, g77954.t1, g77956.t1, g79300.t1, g81440.t1, g81684.t1, g82306.t1, g9816.t1, g9817.t1, g9986.t1	g38848.t1								m15
OG0001050	O	Unassigned	g11234.t1, g12167.t1, g14963.t1, g27047.t1, g27807.t1, g30770.t1, g31204.t1, g34269.t1, g37077.t1, g38848.t1, g38849.t1, g39532.t1, g4500.t1, g46254.t1, g52386.t1, g5270.t1, g56402.t1, g60325.t1, g61929.t1, g62646.t1, g65752.t1, g68912.t1, g72972.t1, g73670.t1, g74727.t1, g77954.t1, g77956.t1, g79300.t1, g81440.t1, g81684.t1, g82306.t1, g9816.t1, g9817.t1, g9986.t1	g38849.t1
OG0001050	O	Unassigned	g11234.t1, g12167.t1, g14963.t1, g27047.t1, g27807.t1, g30770.t1, g31204.t1, g34269.t1, g37077.t1, g38848.t1, g38849.t1, g39532.t1, g4500.t1, g46254.t1, g52386.t1, g5270.t1, g56402.t1, g60325.t1, g61929.t1, g62646.t1, g65752.t1, g68912.t1, g72972.t1, g73670.t1, g74727.t1, g77954.t1, g77956.t1, g79300.t1, g81440.t1, g81684.t1, g82306.t1, g9816.t1, g9817.t1, g9986.t1	g39532.t1								m2
OG0001050	O	Unassigned	g11234.t1, g12167.t1, g14963.t1, g27047.t1, g27807.t1, g30770.t1, g31204.t1, g34269.t1, g37077.t1, g38848.t1, g38849.t1, g39532.t1, g4500.t1, g46254.t1, g52386.t1, g5270.t1, g56402.t1, g60325.t1, g61929.t1, g62646.t1, g65752.t1, g68912.t1, g72972.t1, g73670.t1, g74727.t1, g77954.t1, g77956.t1, g79300.t1, g81440.t1, g81684.t1, g82306.t1, g9816.t1, g9817.t1, g9986.t1	g4500.t1								m11
OG0001050	O	Unassigned	g11234.t1, g12167.t1, g14963.t1, g27047.t1, g27807.t1, g30770.t1, g31204.t1, g34269.t1, g37077.t1, g38848.t1, g38849.t1, g39532.t1, g4500.t1, g46254.t1, g52386.t1, g5270.t1, g56402.t1, g60325.t1, g61929.t1, g62646.t1, g65752.t1, g68912.t1, g72972.t1, g73670.t1, g74727.t1, g77954.t1, g77956.t1, g79300.t1, g81440.t1, g81684.t1, g82306.t1, g9816.t1, g9817.t1, g9986.t1	g46254.t1				TP06_DOWN				m65	PREDICTED: uncharacterized protein LOC108374346 [Rhagoletis zephyria].					Cytochrom_c3_2
OG0001050	O	Unassigned	g11234.t1, g12167.t1, g14963.t1, g27047.t1, g27807.t1, g30770.t1, g31204.t1, g34269.t1, g37077.t1, g38848.t1, g38849.t1, g39532.t1, g4500.t1, g46254.t1, g52386.t1, g5270.t1, g56402.t1, g60325.t1, g61929.t1, g62646.t1, g65752.t1, g68912.t1, g72972.t1, g73670.t1, g74727.t1, g77954.t1, g77956.t1, g79300.t1, g81440.t1, g81684.t1, g82306.t1, g9816.t1, g9817.t1, g9986.t1	g52386.t1				TP42_UP				m10
OG0001050	O	Unassigned	g11234.t1, g12167.t1, g14963.t1, g27047.t1, g27807.t1, g30770.t1, g31204.t1, g34269.t1, g37077.t1, g38848.t1, g38849.t1, g39532.t1, g4500.t1, g46254.t1, g52386.t1, g5270.t1, g56402.t1, g60325.t1, g61929.t1, g62646.t1, g65752.t1, g68912.t1, g72972.t1, g73670.t1, g74727.t1, g77954.t1, g77956.t1, g79300.t1, g81440.t1, g81684.t1, g82306.t1, g9816.t1, g9817.t1, g9986.t1	g5270.t1
OG0001050	O	Unassigned	g11234.t1, g12167.t1, g14963.t1, g27047.t1, g27807.t1, g30770.t1, g31204.t1, g34269.t1, g37077.t1, g38848.t1, g38849.t1, g39532.t1, g4500.t1, g46254.t1, g52386.t1, g5270.t1, g56402.t1, g60325.t1, g61929.t1, g62646.t1, g65752.t1, g68912.t1, g72972.t1, g73670.t1, g74727.t1, g77954.t1, g77956.t1, g79300.t1, g81440.t1, g81684.t1, g82306.t1, g9816.t1, g9817.t1, g9986.t1	g56402.t1								m6
OG0001050	O	Unassigned	g11234.t1, g12167.t1, g14963.t1, g27047.t1, g27807.t1, g30770.t1, g31204.t1, g34269.t1, g37077.t1, g38848.t1, g38849.t1, g39532.t1, g4500.t1, g46254.t1, g52386.t1, g5270.t1, g56402.t1, g60325.t1, g61929.t1, g62646.t1, g65752.t1, g68912.t1, g72972.t1, g73670.t1, g74727.t1, g77954.t1, g77956.t1, g79300.t1, g81440.t1, g81684.t1, g82306.t1, g9816.t1, g9817.t1, g9986.t1	g60325.t1								m14
OG0001050	O	Unassigned	g11234.t1, g12167.t1, g14963.t1, g27047.t1, g27807.t1, g30770.t1, g31204.t1, g34269.t1, g37077.t1, g38848.t1, g38849.t1, g39532.t1, g4500.t1, g46254.t1, g52386.t1, g5270.t1, g56402.t1, g60325.t1, g61929.t1, g62646.t1, g65752.t1, g68912.t1, g72972.t1, g73670.t1, g74727.t1, g77954.t1, g77956.t1, g79300.t1, g81440.t1, g81684.t1, g82306.t1, g9816.t1, g9817.t1, g9986.t1	g61929.t1				TP06_DOWN				m60						Cytochrom_c3_2
OG0001050	O	Unassigned	g11234.t1, g12167.t1, g14963.t1, g27047.t1, g27807.t1, g30770.t1, g31204.t1, g34269.t1, g37077.t1, g38848.t1, g38849.t1, g39532.t1, g4500.t1, g46254.t1, g52386.t1, g5270.t1, g56402.t1, g60325.t1, g61929.t1, g62646.t1, g65752.t1, g68912.t1, g72972.t1, g73670.t1, g74727.t1, g77954.t1, g77956.t1, g79300.t1, g81440.t1, g81684.t1, g82306.t1, g9816.t1, g9817.t1, g9986.t1	g62646.t1				TP06_DOWN				m62
OG0001050	O	Unassigned	g11234.t1, g12167.t1, g14963.t1, g27047.t1, g27807.t1, g30770.t1, g31204.t1, g34269.t1, g37077.t1, g38848.t1, g38849.t1, g39532.t1, g4500.t1, g46254.t1, g52386.t1, g5270.t1, g56402.t1, g60325.t1, g61929.t1, g62646.t1, g65752.t1, g68912.t1, g72972.t1, g73670.t1, g74727.t1, g77954.t1, g77956.t1, g79300.t1, g81440.t1, g81684.t1, g82306.t1, g9816.t1, g9817.t1, g9986.t1	g65752.t1				TP06_DOWN, TP30_DOWN	diurnal			m15	predicted protein [Naegleria gruberi strain NEG-M].
OG0001050	O	Unassigned	g11234.t1, g12167.t1, g14963.t1, g27047.t1, g27807.t1, g30770.t1, g31204.t1, g34269.t1, g37077.t1, g38848.t1, g38849.t1, g39532.t1, g4500.t1, g46254.t1, g52386.t1, g5270.t1, g56402.t1, g60325.t1, g61929.t1, g62646.t1, g65752.t1, g68912.t1, g72972.t1, g73670.t1, g74727.t1, g77954.t1, g77956.t1, g79300.t1, g81440.t1, g81684.t1, g82306.t1, g9816.t1, g9817.t1, g9986.t1	g68912.t1								m14
OG0001050	O	Unassigned	g11234.t1, g12167.t1, g14963.t1, g27047.t1, g27807.t1, g30770.t1, g31204.t1, g34269.t1, g37077.t1, g38848.t1, g38849.t1, g39532.t1, g4500.t1, g46254.t1, g52386.t1, g5270.t1, g56402.t1, g60325.t1, g61929.t1, g62646.t1, g65752.t1, g68912.t1, g72972.t1, g73670.t1, g74727.t1, g77954.t1, g77956.t1, g79300.t1, g81440.t1, g81684.t1, g82306.t1, g9816.t1, g9817.t1, g9986.t1	g72972.t1								m15
OG0001050	O	Unassigned	g11234.t1, g12167.t1, g14963.t1, g27047.t1, g27807.t1, g30770.t1, g31204.t1, g34269.t1, g37077.t1, g38848.t1, g38849.t1, g39532.t1, g4500.t1, g46254.t1, g52386.t1, g5270.t1, g56402.t1, g60325.t1, g61929.t1, g62646.t1, g65752.t1, g68912.t1, g72972.t1, g73670.t1, g74727.t1, g77954.t1, g77956.t1, g79300.t1, g81440.t1, g81684.t1, g82306.t1, g9816.t1, g9817.t1, g9986.t1	g73670.t1								m9
OG0001050	O	Unassigned	g11234.t1, g12167.t1, g14963.t1, g27047.t1, g27807.t1, g30770.t1, g31204.t1, g34269.t1, g37077.t1, g38848.t1, g38849.t1, g39532.t1, g4500.t1, g46254.t1, g52386.t1, g5270.t1, g56402.t1, g60325.t1, g61929.t1, g62646.t1, g65752.t1, g68912.t1, g72972.t1, g73670.t1, g74727.t1, g77954.t1, g77956.t1, g79300.t1, g81440.t1, g81684.t1, g82306.t1, g9816.t1, g9817.t1, g9986.t1	g74727.t1
OG0001050	O	Unassigned	g11234.t1, g12167.t1, g14963.t1, g27047.t1, g27807.t1, g30770.t1, g31204.t1, g34269.t1, g37077.t1, g38848.t1, g38849.t1, g39532.t1, g4500.t1, g46254.t1, g52386.t1, g5270.t1, g56402.t1, g60325.t1, g61929.t1, g62646.t1, g65752.t1, g68912.t1, g72972.t1, g73670.t1, g74727.t1, g77954.t1, g77956.t1, g79300.t1, g81440.t1, g81684.t1, g82306.t1, g9816.t1, g9817.t1, g9986.t1	g77954.t1								m35
OG0001050	O	Unassigned	g11234.t1, g12167.t1, g14963.t1, g27047.t1, g27807.t1, g30770.t1, g31204.t1, g34269.t1, g37077.t1, g38848.t1, g38849.t1, g39532.t1, g4500.t1, g46254.t1, g52386.t1, g5270.t1, g56402.t1, g60325.t1, g61929.t1, g62646.t1, g65752.t1, g68912.t1, g72972.t1, g73670.t1, g74727.t1, g77954.t1, g77956.t1, g79300.t1, g81440.t1, g81684.t1, g82306.t1, g9816.t1, g9817.t1, g9986.t1	g77956.t1								m52
OG0001050	O	Unassigned	g11234.t1, g12167.t1, g14963.t1, g27047.t1, g27807.t1, g30770.t1, g31204.t1, g34269.t1, g37077.t1, g38848.t1, g38849.t1, g39532.t1, g4500.t1, g46254.t1, g52386.t1, g5270.t1, g56402.t1, g60325.t1, g61929.t1, g62646.t1, g65752.t1, g68912.t1, g72972.t1, g73670.t1, g74727.t1, g77954.t1, g77956.t1, g79300.t1, g81440.t1, g81684.t1, g82306.t1, g9816.t1, g9817.t1, g9986.t1	g79300.t1								m15
OG0001050	O	Unassigned	g11234.t1, g12167.t1, g14963.t1, g27047.t1, g27807.t1, g30770.t1, g31204.t1, g34269.t1, g37077.t1, g38848.t1, g38849.t1, g39532.t1, g4500.t1, g46254.t1, g52386.t1, g5270.t1, g56402.t1, g60325.t1, g61929.t1, g62646.t1, g65752.t1, g68912.t1, g72972.t1, g73670.t1, g74727.t1, g77954.t1, g77956.t1, g79300.t1, g81440.t1, g81684.t1, g82306.t1, g9816.t1, g9817.t1, g9986.t1	g81440.t1								m15
OG0001050	O	Unassigned	g11234.t1, g12167.t1, g14963.t1, g27047.t1, g27807.t1, g30770.t1, g31204.t1, g34269.t1, g37077.t1, g38848.t1, g38849.t1, g39532.t1, g4500.t1, g46254.t1, g52386.t1, g5270.t1, g56402.t1, g60325.t1, g61929.t1, g62646.t1, g65752.t1, g68912.t1, g72972.t1, g73670.t1, g74727.t1, g77954.t1, g77956.t1, g79300.t1, g81440.t1, g81684.t1, g82306.t1, g9816.t1, g9817.t1, g9986.t1	g81684.t1								m12
OG0001050	O	Unassigned	g11234.t1, g12167.t1, g14963.t1, g27047.t1, g27807.t1, g30770.t1, g31204.t1, g34269.t1, g37077.t1, g38848.t1, g38849.t1, g39532.t1, g4500.t1, g46254.t1, g52386.t1, g5270.t1, g56402.t1, g60325.t1, g61929.t1, g62646.t1, g65752.t1, g68912.t1, g72972.t1, g73670.t1, g74727.t1, g77954.t1, g77956.t1, g79300.t1, g81440.t1, g81684.t1, g82306.t1, g9816.t1, g9817.t1, g9986.t1	g82306.t1								m36	predicted protein [Naegleria gruberi strain NEG-M].	hypothetical protein DAPPUDRAFT_109754 [Daphnia pulex].
OG0001050	O	Unassigned	g11234.t1, g12167.t1, g14963.t1, g27047.t1, g27807.t1, g30770.t1, g31204.t1, g34269.t1, g37077.t1, g38848.t1, g38849.t1, g39532.t1, g4500.t1, g46254.t1, g52386.t1, g5270.t1, g56402.t1, g60325.t1, g61929.t1, g62646.t1, g65752.t1, g68912.t1, g72972.t1, g73670.t1, g74727.t1, g77954.t1, g77956.t1, g79300.t1, g81440.t1, g81684.t1, g82306.t1, g9816.t1, g9817.t1, g9986.t1	g9816.t1								m27						IL17
OG0001050	O	Unassigned	g11234.t1, g12167.t1, g14963.t1, g27047.t1, g27807.t1, g30770.t1, g31204.t1, g34269.t1, g37077.t1, g38848.t1, g38849.t1, g39532.t1, g4500.t1, g46254.t1, g52386.t1, g5270.t1, g56402.t1, g60325.t1, g61929.t1, g62646.t1, g65752.t1, g68912.t1, g72972.t1, g73670.t1, g74727.t1, g77954.t1, g77956.t1, g79300.t1, g81440.t1, g81684.t1, g82306.t1, g9816.t1, g9817.t1, g9986.t1	g9817.t1
OG0001050	O	Unassigned	g11234.t1, g12167.t1, g14963.t1, g27047.t1, g27807.t1, g30770.t1, g31204.t1, g34269.t1, g37077.t1, g38848.t1, g38849.t1, g39532.t1, g4500.t1, g46254.t1, g52386.t1, g5270.t1, g56402.t1, g60325.t1, g61929.t1, g62646.t1, g65752.t1, g68912.t1, g72972.t1, g73670.t1, g74727.t1, g77954.t1, g77956.t1, g79300.t1, g81440.t1, g81684.t1, g82306.t1, g9816.t1, g9817.t1, g9986.t1	g9986.t1
OG0001091	O	Unassigned	g19799.t1, g19800.t1, g46701.t1, g46702.t1, g60815.t1	g19799.t1		S	Silicon transporter	TP06_UP				m2	silicon transporter-like 1, partial [Phaeodaria sp. OSH121].	silicon transporter-like 2, partial [Phaeodaria sp. OSH121].	silicon transporter [Ochromonas distigma].	uncharacterized protein LOC108950256 isoform X1 [Ciona intestinalis].	uncharacterized protein LOC108950256 isoform X2 [Ciona intestinalis].	Silic_transp
OG0001091	O	Unassigned	g19799.t1, g19800.t1, g46701.t1, g46702.t1, g60815.t1	g19800.t1		S	Silicon transporter					m2	silicon transporter-like 1, partial [Phaeodaria sp. OSH121].	silicon transporter-like 2, partial [Phaeodaria sp. OSH121].	silicon transporter [Fragilariopsis cylindrus CCMP1102].	uncharacterized protein LOC108950256 isoform X1 [Ciona intestinalis].		Silic_transp, Sdh_cyt
OG0001091	O	Unassigned	g19799.t1, g19800.t1, g46701.t1, g46702.t1, g60815.t1	g46701.t1		S	Silicon transporter	TP30_DOWN				m2	silicon transporter-like 2, partial [Phaeodaria sp. OSH121].	silicon transporter-like 1, partial [Phaeodaria sp. OSH121].	silicon transporter [Fragilariopsis cylindrus CCMP1102].	silicon transporter, partial [Fragilariopsis cylindrus CCMP1102].		Silic_transp
OG0001091	O	Unassigned	g19799.t1, g19800.t1, g46701.t1, g46702.t1, g60815.t1	g46702.t1		S	Silicon transporter					m2	silicon transporter-like 1, partial [Phaeodaria sp. OSH121].	silicon transporter-like 2, partial [Phaeodaria sp. OSH121].	silicon transporter [Ochromonas distigma].	uncharacterized protein LOC108950256 isoform X2 [Ciona intestinalis].	uncharacterized protein LOC108950256 isoform X1 [Ciona intestinalis].	Silic_transp
OG0001091	O	Unassigned	g19799.t1, g19800.t1, g46701.t1, g46702.t1, g60815.t1	g60815.t1		S	Silicon transporter	TP30_DOWN, TP42_DOWN				m2	silicon transporter-like 1, partial [Phaeodaria sp. OSH121].	silicon transporter-like 2, partial [Phaeodaria sp. OSH121].	silicon transporter [Ochromonas distigma].	uncharacterized protein LOC108950256 isoform X1 [Ciona intestinalis].	uncharacterized protein LOC108950256 isoform X2 [Ciona intestinalis].	Silic_transp
OG0001189	O	Unassigned	g11795.t1, g11853.t1, g11854.t1, g12282.t1, g12288.t1, g12290.t1, g14702.t1, g14703.t1, g14704.t1, g14707.t1, g14708.t1, g15849.t1, g19185.t1, g19186.t1, g21497.t1, g28758.t1, g39727.t1, g44884.t1, g44885.t1, g45003.t1, g45005.t1, g45233.t1, g49621.t1, g51256.t1, g58209.t1, g58211.t1, g77103.t1, g77104.t1	g77104.t1		Q	ABC transporter B family member					m6	hypothetical protein RP20_CCG010636 [Aedes albopictus].	hypothetical protein RP20_CCG001046 [Aedes albopictus].	PREDICTED: uncharacterized protein LOC109359741 [Lupinus angustifolius].	peptide transporter PTR2 [Trifolium pratense].	PREDICTED: uncharacterized protein LOC109166974 [Ipomoea nil].	RVT_2, gag_pre-integrs
OG0001189	O	Unassigned	g11795.t1, g11853.t1, g11854.t1, g12282.t1, g12288.t1, g12290.t1, g14702.t1, g14703.t1, g14704.t1, g14707.t1, g14708.t1, g15849.t1, g19185.t1, g19186.t1, g21497.t1, g28758.t1, g39727.t1, g44884.t1, g44885.t1, g45003.t1, g45005.t1, g45233.t1, g49621.t1, g51256.t1, g58209.t1, g58211.t1, g77103.t1, g77104.t1	g58209.t1		L	Encoded by					m15	hypothetical protein RP20_CCG001046 [Aedes albopictus].	hypothetical protein RP20_CCG010636 [Aedes albopictus].	PREDICTED: uncharacterized protein LOC109359741 [Lupinus angustifolius].	PREDICTED: uncharacterized protein LOC109166974 [Ipomoea nil].	PREDICTED: uncharacterized protein LOC109150391 [Ipomoea nil].	RVT_2, DUF3954
OG0001189	O	Unassigned	g11795.t1, g11853.t1, g11854.t1, g12282.t1, g12288.t1, g12290.t1, g14702.t1, g14703.t1, g14704.t1, g14707.t1, g14708.t1, g15849.t1, g19185.t1, g19186.t1, g21497.t1, g28758.t1, g39727.t1, g44884.t1, g44885.t1, g45003.t1, g45005.t1, g45233.t1, g49621.t1, g51256.t1, g58209.t1, g58211.t1, g77103.t1, g77104.t1	g11795.t1		L	Mitochondrial protein	TP06_DOWN, TP05_DOWN				m14	copia-like retrotransposable element [Arabidopsis thaliana].	hypothetical protein EH999_23420, partial [Escherichia coli].	Retrovirus-related Pol polyprotein from transposon TNT 1-94, partial [Cajanus cajan].	retrovirus-related gag-pol polyprotein [Lasius niger].	hypothetical protein M569_11867 [Genlisea aurea].	RVT_2, gag_pre-integrs, rve, DUF3954
OG0001189	O	Unassigned	g11795.t1, g11853.t1, g11854.t1, g12282.t1, g12288.t1, g12290.t1, g14702.t1, g14703.t1, g14704.t1, g14707.t1, g14708.t1, g15849.t1, g19185.t1, g19186.t1, g21497.t1, g28758.t1, g39727.t1, g44884.t1, g44885.t1, g45003.t1, g45005.t1, g45233.t1, g49621.t1, g51256.t1, g58209.t1, g58211.t1, g77103.t1, g77104.t1	g14702.t1		L	transposition, RNA-mediated	TP06_DOWN, TP05_DOWN	diurnal			m9	hypothetical protein CVT24_002389, partial [Panaeolus cyanescens].	Retrovirus-related Pol polyprotein from transposon TNT 1-94 [Cajanus cajan].				gag_pre-integrs, RVT_2, rve, Cytochrom_c3_2, Cytochrome_C7
OG0001189	O	Unassigned	g11795.t1, g11853.t1, g11854.t1, g12282.t1, g12288.t1, g12290.t1, g14702.t1, g14703.t1, g14704.t1, g14707.t1, g14708.t1, g15849.t1, g19185.t1, g19186.t1, g21497.t1, g28758.t1, g39727.t1, g44884.t1, g44885.t1, g45003.t1, g45005.t1, g45233.t1, g49621.t1, g51256.t1, g58209.t1, g58211.t1, g77103.t1, g77104.t1	g19186.t1		L	transposition, RNA-mediated						hypothetical protein CVT24_002389, partial [Panaeolus cyanescens].	Retrovirus-related Pol polyprotein from transposon TNT 1-94 [Cajanus cajan].	ribonuclease H-like domain-containing protein [Artemisia annua].			gag_pre-integrs, rve, DUF3954
OG0001189	O	Unassigned	g11795.t1, g11853.t1, g11854.t1, g12282.t1, g12288.t1, g12290.t1, g14702.t1, g14703.t1, g14704.t1, g14707.t1, g14708.t1, g15849.t1, g19185.t1, g19186.t1, g21497.t1, g28758.t1, g39727.t1, g44884.t1, g44885.t1, g45003.t1, g45005.t1, g45233.t1, g49621.t1, g51256.t1, g58209.t1, g58211.t1, g77103.t1, g77104.t1	g11853.t1								m48	Retrovirus-related Pol polyprotein from transposon TNT 1-94 [Trametes pubescens].	hypothetical protein PSHT_13735 [Puccinia striiformis].	hypothetical protein CVT24_002389, partial [Panaeolus cyanescens].	Retrovirus-related Pol polyprotein from transposon TNT 1-94 [Hypsizygus marmoreus].	Retrovirus-related Pol polyprotein from transposon TNT 1-94 [Cajanus cajan].
OG0001189	O	Unassigned	g11795.t1, g11853.t1, g11854.t1, g12282.t1, g12288.t1, g12290.t1, g14702.t1, g14703.t1, g14704.t1, g14707.t1, g14708.t1, g15849.t1, g19185.t1, g19186.t1, g21497.t1, g28758.t1, g39727.t1, g44884.t1, g44885.t1, g45003.t1, g45005.t1, g45233.t1, g49621.t1, g51256.t1, g58209.t1, g58211.t1, g77103.t1, g77104.t1	g11854.t1				TP18_DOWN, TP12_DOWN, TP42_DOWN				m61						zf-MYND, DUF282
OG0001189	O	Unassigned	g11795.t1, g11853.t1, g11854.t1, g12282.t1, g12288.t1, g12290.t1, g14702.t1, g14703.t1, g14704.t1, g14707.t1, g14708.t1, g15849.t1, g19185.t1, g19186.t1, g21497.t1, g28758.t1, g39727.t1, g44884.t1, g44885.t1, g45003.t1, g45005.t1, g45233.t1, g49621.t1, g51256.t1, g58209.t1, g58211.t1, g77103.t1, g77104.t1	g12282.t1									ubiquitin carboxyl-terminal hydrolase 19 isoform X3 [Astyanax mexicanus].	ubiquitin carboxyl-terminal hydrolase 19 isoform X2 [Astyanax mexicanus].	ubiquitin carboxyl-terminal hydrolase 19 isoform X1 [Astyanax mexicanus].	ubiquitin carboxyl-terminal hydrolase 19 isoform X4 [Astyanax mexicanus].	hypothetical protein BCR36DRAFT_363851 [Piromyces finnis].	zf-MYND
OG0001189	O	Unassigned	g11795.t1, g11853.t1, g11854.t1, g12282.t1, g12288.t1, g12290.t1, g14702.t1, g14703.t1, g14704.t1, g14707.t1, g14708.t1, g15849.t1, g19185.t1, g19186.t1, g21497.t1, g28758.t1, g39727.t1, g44884.t1, g44885.t1, g45003.t1, g45005.t1, g45233.t1, g49621.t1, g51256.t1, g58209.t1, g58211.t1, g77103.t1, g77104.t1	g12288.t1														DUF3954
OG0001189	O	Unassigned	g11795.t1, g11853.t1, g11854.t1, g12282.t1, g12288.t1, g12290.t1, g14702.t1, g14703.t1, g14704.t1, g14707.t1, g14708.t1, g15849.t1, g19185.t1, g19186.t1, g21497.t1, g28758.t1, g39727.t1, g44884.t1, g44885.t1, g45003.t1, g45005.t1, g45233.t1, g49621.t1, g51256.t1, g58209.t1, g58211.t1, g77103.t1, g77104.t1	g12290.t1
OG0001189	O	Unassigned	g11795.t1, g11853.t1, g11854.t1, g12282.t1, g12288.t1, g12290.t1, g14702.t1, g14703.t1, g14704.t1, g14707.t1, g14708.t1, g15849.t1, g19185.t1, g19186.t1, g21497.t1, g28758.t1, g39727.t1, g44884.t1, g44885.t1, g45003.t1, g45005.t1, g45233.t1, g49621.t1, g51256.t1, g58209.t1, g58211.t1, g77103.t1, g77104.t1	g14703.t1
OG0001189	O	Unassigned	g11795.t1, g11853.t1, g11854.t1, g12282.t1, g12288.t1, g12290.t1, g14702.t1, g14703.t1, g14704.t1, g14707.t1, g14708.t1, g15849.t1, g19185.t1, g19186.t1, g21497.t1, g28758.t1, g39727.t1, g44884.t1, g44885.t1, g45003.t1, g45005.t1, g45233.t1, g49621.t1, g51256.t1, g58209.t1, g58211.t1, g77103.t1, g77104.t1	g14704.t1				TP06_DOWN	diurnal			m30						Ring_hydroxyl_B
OG0001189	O	Unassigned	g11795.t1, g11853.t1, g11854.t1, g12282.t1, g12288.t1, g12290.t1, g14702.t1, g14703.t1, g14704.t1, g14707.t1, g14708.t1, g15849.t1, g19185.t1, g19186.t1, g21497.t1, g28758.t1, g39727.t1, g44884.t1, g44885.t1, g45003.t1, g45005.t1, g45233.t1, g49621.t1, g51256.t1, g58209.t1, g58211.t1, g77103.t1, g77104.t1	g14707.t1
OG0001189	O	Unassigned	g11795.t1, g11853.t1, g11854.t1, g12282.t1, g12288.t1, g12290.t1, g14702.t1, g14703.t1, g14704.t1, g14707.t1, g14708.t1, g15849.t1, g19185.t1, g19186.t1, g21497.t1, g28758.t1, g39727.t1, g44884.t1, g44885.t1, g45003.t1, g45005.t1, g45233.t1, g49621.t1, g51256.t1, g58209.t1, g58211.t1, g77103.t1, g77104.t1	g14708.t1
OG0001189	O	Unassigned	g11795.t1, g11853.t1, g11854.t1, g12282.t1, g12288.t1, g12290.t1, g14702.t1, g14703.t1, g14704.t1, g14707.t1, g14708.t1, g15849.t1, g19185.t1, g19186.t1, g21497.t1, g28758.t1, g39727.t1, g44884.t1, g44885.t1, g45003.t1, g45005.t1, g45233.t1, g49621.t1, g51256.t1, g58209.t1, g58211.t1, g77103.t1, g77104.t1	g15849.t1														zf-MYND
OG0001189	O	Unassigned	g11795.t1, g11853.t1, g11854.t1, g12282.t1, g12288.t1, g12290.t1, g14702.t1, g14703.t1, g14704.t1, g14707.t1, g14708.t1, g15849.t1, g19185.t1, g19186.t1, g21497.t1, g28758.t1, g39727.t1, g44884.t1, g44885.t1, g45003.t1, g45005.t1, g45233.t1, g49621.t1, g51256.t1, g58209.t1, g58211.t1, g77103.t1, g77104.t1	g19185.t1									hypothetical protein BCR36DRAFT_363851 [Piromyces finnis].	hypothetical protein LOTGIDRAFT_228668 [Lottia gigantea].	hypothetical protein BJ508DRAFT_413757 [Ascobolus immersus RN42].	ubiquitin carboxyl-terminal hydrolase 19-like isoform X1 [Limulus polyphemus].	ubiquitin carboxyl-terminal hydrolase 19-like isoform X2 [Limulus polyphemus].	zf-MYND
OG0001189	O	Unassigned	g11795.t1, g11853.t1, g11854.t1, g12282.t1, g12288.t1, g12290.t1, g14702.t1, g14703.t1, g14704.t1, g14707.t1, g14708.t1, g15849.t1, g19185.t1, g19186.t1, g21497.t1, g28758.t1, g39727.t1, g44884.t1, g44885.t1, g45003.t1, g45005.t1, g45233.t1, g49621.t1, g51256.t1, g58209.t1, g58211.t1, g77103.t1, g77104.t1	g21497.t1				TP06_DOWN, TP05_DOWN				m14
OG0001189	O	Unassigned	g11795.t1, g11853.t1, g11854.t1, g12282.t1, g12288.t1, g12290.t1, g14702.t1, g14703.t1, g14704.t1, g14707.t1, g14708.t1, g15849.t1, g19185.t1, g19186.t1, g21497.t1, g28758.t1, g39727.t1, g44884.t1, g44885.t1, g45003.t1, g45005.t1, g45233.t1, g49621.t1, g51256.t1, g58209.t1, g58211.t1, g77103.t1, g77104.t1	g28758.t1														zf-MYND, gag_pre-integrs, DUF3954, ORF11CD3
OG0001189	O	Unassigned	g11795.t1, g11853.t1, g11854.t1, g12282.t1, g12288.t1, g12290.t1, g14702.t1, g14703.t1, g14704.t1, g14707.t1, g14708.t1, g15849.t1, g19185.t1, g19186.t1, g21497.t1, g28758.t1, g39727.t1, g44884.t1, g44885.t1, g45003.t1, g45005.t1, g45233.t1, g49621.t1, g51256.t1, g58209.t1, g58211.t1, g77103.t1, g77104.t1	g39727.t1
OG0001189	O	Unassigned	g11795.t1, g11853.t1, g11854.t1, g12282.t1, g12288.t1, g12290.t1, g14702.t1, g14703.t1, g14704.t1, g14707.t1, g14708.t1, g15849.t1, g19185.t1, g19186.t1, g21497.t1, g28758.t1, g39727.t1, g44884.t1, g44885.t1, g45003.t1, g45005.t1, g45233.t1, g49621.t1, g51256.t1, g58209.t1, g58211.t1, g77103.t1, g77104.t1	g44884.t1
OG0001189	O	Unassigned	g11795.t1, g11853.t1, g11854.t1, g12282.t1, g12288.t1, g12290.t1, g14702.t1, g14703.t1, g14704.t1, g14707.t1, g14708.t1, g15849.t1, g19185.t1, g19186.t1, g21497.t1, g28758.t1, g39727.t1, g44884.t1, g44885.t1, g45003.t1, g45005.t1, g45233.t1, g49621.t1, g51256.t1, g58209.t1, g58211.t1, g77103.t1, g77104.t1	g44885.t1									retrovirus-related pol polyprotein from transposon tnt 1-94 [Lentinula edodes].					gag_pre-integrs, Cytochrome_C7, Cytochrom_c3_2
OG0001189	O	Unassigned	g11795.t1, g11853.t1, g11854.t1, g12282.t1, g12288.t1, g12290.t1, g14702.t1, g14703.t1, g14704.t1, g14707.t1, g14708.t1, g15849.t1, g19185.t1, g19186.t1, g21497.t1, g28758.t1, g39727.t1, g44884.t1, g44885.t1, g45003.t1, g45005.t1, g45233.t1, g49621.t1, g51256.t1, g58209.t1, g58211.t1, g77103.t1, g77104.t1	g45003.t1														DUF3954, DUF807
OG0001189	O	Unassigned	g11795.t1, g11853.t1, g11854.t1, g12282.t1, g12288.t1, g12290.t1, g14702.t1, g14703.t1, g14704.t1, g14707.t1, g14708.t1, g15849.t1, g19185.t1, g19186.t1, g21497.t1, g28758.t1, g39727.t1, g44884.t1, g44885.t1, g45003.t1, g45005.t1, g45233.t1, g49621.t1, g51256.t1, g58209.t1, g58211.t1, g77103.t1, g77104.t1	g45005.t1									ubiquitin carboxyl-terminal hydrolase 19 isoform X4 [Astyanax mexicanus].	ubiquitin carboxyl-terminal hydrolase 19 isoform X1 [Astyanax mexicanus].	ubiquitin carboxyl-terminal hydrolase 19 isoform X3 [Astyanax mexicanus].	ubiquitin carboxyl-terminal hydrolase 19 isoform X2 [Astyanax mexicanus].	PREDICTED: ubiquitin carboxyl-terminal hydrolase 19 isoform X2 [Takifugu rubripes].	zf-MYND
OG0001189	O	Unassigned	g11795.t1, g11853.t1, g11854.t1, g12282.t1, g12288.t1, g12290.t1, g14702.t1, g14703.t1, g14704.t1, g14707.t1, g14708.t1, g15849.t1, g19185.t1, g19186.t1, g21497.t1, g28758.t1, g39727.t1, g44884.t1, g44885.t1, g45003.t1, g45005.t1, g45233.t1, g49621.t1, g51256.t1, g58209.t1, g58211.t1, g77103.t1, g77104.t1	g45233.t1
OG0001189	O	Unassigned	g11795.t1, g11853.t1, g11854.t1, g12282.t1, g12288.t1, g12290.t1, g14702.t1, g14703.t1, g14704.t1, g14707.t1, g14708.t1, g15849.t1, g19185.t1, g19186.t1, g21497.t1, g28758.t1, g39727.t1, g44884.t1, g44885.t1, g45003.t1, g45005.t1, g45233.t1, g49621.t1, g51256.t1, g58209.t1, g58211.t1, g77103.t1, g77104.t1	g49621.t1
OG0001189	O	Unassigned	g11795.t1, g11853.t1, g11854.t1, g12282.t1, g12288.t1, g12290.t1, g14702.t1, g14703.t1, g14704.t1, g14707.t1, g14708.t1, g15849.t1, g19185.t1, g19186.t1, g21497.t1, g28758.t1, g39727.t1, g44884.t1, g44885.t1, g45003.t1, g45005.t1, g45233.t1, g49621.t1, g51256.t1, g58209.t1, g58211.t1, g77103.t1, g77104.t1	g51256.t1									ubiquitin carboxyl-terminal hydrolase 19 isoform X3 [Astyanax mexicanus].	ubiquitin carboxyl-terminal hydrolase 19 isoform X2 [Astyanax mexicanus].	hypothetical protein BCR36DRAFT_363851 [Piromyces finnis].	ubiquitin carboxyl-terminal hydrolase 19 isoform X1 [Astyanax mexicanus].	ubiquitin carboxyl-terminal hydrolase 19 isoform X4 [Astyanax mexicanus].	zf-MYND
OG0001189	O	Unassigned	g11795.t1, g11853.t1, g11854.t1, g12282.t1, g12288.t1, g12290.t1, g14702.t1, g14703.t1, g14704.t1, g14707.t1, g14708.t1, g15849.t1, g19185.t1, g19186.t1, g21497.t1, g28758.t1, g39727.t1, g44884.t1, g44885.t1, g45003.t1, g45005.t1, g45233.t1, g49621.t1, g51256.t1, g58209.t1, g58211.t1, g77103.t1, g77104.t1	g58211.t1
OG0001189	O	Unassigned	g11795.t1, g11853.t1, g11854.t1, g12282.t1, g12288.t1, g12290.t1, g14702.t1, g14703.t1, g14704.t1, g14707.t1, g14708.t1, g15849.t1, g19185.t1, g19186.t1, g21497.t1, g28758.t1, g39727.t1, g44884.t1, g44885.t1, g45003.t1, g45005.t1, g45233.t1, g49621.t1, g51256.t1, g58209.t1, g58211.t1, g77103.t1, g77104.t1	g77103.t1
OG0001354	O	Unassigned	g11791.t1, g12280.t1, g15391.t1, g16897.t1, g1827.t1, g18969.t1, g19064.t1, g28800.t1, g32847.t1, g37256.t1, g40546.t1, g42074.t1, g47487.t1, g48431.t1, g49207.t1, g5129.t1, g54876.t1, g61610.t1, g63100.t1, g65136.t1, g65991.t1, g72259.t1, g75246.t1, g7558.t1, g76008.t1	g42074.t1	MINPP1	S	bisphosphoglycerate 3-phosphatase activity		diurnal			m34	hypothetical protein M422DRAFT_196412 [Sphaerobolus stellatus SS14].	gag-pol polyprotein [Lentinula edodes].	Retrovirus-related Pol polyprotein from transposon TNT 1-94, partial [Trichinella sp. T8].	retrovirus-related gag-pol polyprotein [Lasius niger].	retrovirus-related pol polyprotein [Lentinula edodes].	RVT_2
OG0001354	O	Unassigned	g11791.t1, g12280.t1, g15391.t1, g16897.t1, g1827.t1, g18969.t1, g19064.t1, g28800.t1, g32847.t1, g37256.t1, g40546.t1, g42074.t1, g47487.t1, g48431.t1, g49207.t1, g5129.t1, g54876.t1, g61610.t1, g63100.t1, g65136.t1, g65991.t1, g72259.t1, g75246.t1, g7558.t1, g76008.t1	g7558.t1		K	DNA binding	TP30_DOWN, TP18_DOWN, TP12_DOWN, TP42_DOWN				m40	hypothetical protein M422DRAFT_196412 [Sphaerobolus stellatus SS14].	unnamed protein product (mitochondrion) [Plasmodiophora brassicae].	hypothetical protein PBRA_007762 [Plasmodiophora brassicae].	Copia protein [Folsomia candida].		zf-ACC
OG0001354	O	Unassigned	g11791.t1, g12280.t1, g15391.t1, g16897.t1, g1827.t1, g18969.t1, g19064.t1, g28800.t1, g32847.t1, g37256.t1, g40546.t1, g42074.t1, g47487.t1, g48431.t1, g49207.t1, g5129.t1, g54876.t1, g61610.t1, g63100.t1, g65136.t1, g65991.t1, g72259.t1, g75246.t1, g7558.t1, g76008.t1	g15391.t1		L	Reverse transcriptase (RNA-dependent DNA polymerase)						hypothetical protein M422DRAFT_196412 [Sphaerobolus stellatus SS14].	BQ5605_C023g09739 [Microbotryum silenes-dioicae].	BQ5605_C003g01986 [Microbotryum silenes-dioicae].	BZ3501_MvSof-1269-A2-R1_Chr8-2g09821 [Microbotryum saponariae].	BQ5605_C002g01016 [Microbotryum silenes-dioicae].
OG0001354	O	Unassigned	g11791.t1, g12280.t1, g15391.t1, g16897.t1, g1827.t1, g18969.t1, g19064.t1, g28800.t1, g32847.t1, g37256.t1, g40546.t1, g42074.t1, g47487.t1, g48431.t1, g49207.t1, g5129.t1, g54876.t1, g61610.t1, g63100.t1, g65136.t1, g65991.t1, g72259.t1, g75246.t1, g7558.t1, g76008.t1	g28800.t1		L	Reverse transcriptase (RNA-dependent DNA polymerase)	TP30_DOWN	diurnal			m30	hypothetical protein M422DRAFT_196412 [Sphaerobolus stellatus SS14].	retrovirus-related pol polyprotein [Laccaria bicolor S238N-H82].	rve [Tremella fuciformis].	Retrovirus-related Gag-Pol polyprotein [Lentinula edodes].	Retrovirus-related Pol polyprotein from transposon TNT 1-94 [Dendrobium catenatum].
OG0001354	O	Unassigned	g11791.t1, g12280.t1, g15391.t1, g16897.t1, g1827.t1, g18969.t1, g19064.t1, g28800.t1, g32847.t1, g37256.t1, g40546.t1, g42074.t1, g47487.t1, g48431.t1, g49207.t1, g5129.t1, g54876.t1, g61610.t1, g63100.t1, g65136.t1, g65991.t1, g72259.t1, g75246.t1, g7558.t1, g76008.t1	g47487.t1		L	Reverse transcriptase (RNA-dependent DNA polymerase)	TP06_DOWN, TP30_DOWN	diurnal			m18	hypothetical protein M422DRAFT_196412 [Sphaerobolus stellatus SS14].	retrovirus-related pol polyprotein [Laccaria bicolor S238N-H82].	Retrovirus-related Pol polyprotein from transposon TNT 1-94 [Hypsizygus marmoreus].	unnamed protein product [Vitrella brassicaformis CCMP3155].	Retrovirus-related Gag-Pol polyprotein [Lentinula edodes].
OG0001354	O	Unassigned	g11791.t1, g12280.t1, g15391.t1, g16897.t1, g1827.t1, g18969.t1, g19064.t1, g28800.t1, g32847.t1, g37256.t1, g40546.t1, g42074.t1, g47487.t1, g48431.t1, g49207.t1, g5129.t1, g54876.t1, g61610.t1, g63100.t1, g65136.t1, g65991.t1, g72259.t1, g75246.t1, g7558.t1, g76008.t1	g76008.t1		L	Reverse transcriptase (RNA-dependent DNA polymerase)		diurnal			m18	hypothetical protein M422DRAFT_196412 [Sphaerobolus stellatus SS14].	unnamed protein product (mitochondrion) [Plasmodiophora brassicae].	hypothetical protein PBRA_007762 [Plasmodiophora brassicae].	retrovirus-related pol polyprotein [Lentinula edodes].		RVT_2
OG0001354	O	Unassigned	g11791.t1, g12280.t1, g15391.t1, g16897.t1, g1827.t1, g18969.t1, g19064.t1, g28800.t1, g32847.t1, g37256.t1, g40546.t1, g42074.t1, g47487.t1, g48431.t1, g49207.t1, g5129.t1, g54876.t1, g61610.t1, g63100.t1, g65136.t1, g65991.t1, g72259.t1, g75246.t1, g7558.t1, g76008.t1	g16897.t1		L	transposition, RNA-mediated					m17	Copia-like polyprotein/retrotransposon, putative, partial [Rhizoctonia solani AG-3 Rhs1AP].	hypothetical protein RSOLAG1IB_12082 [Rhizoctonia solani AG-1 IB].	Copia protein AltName: Full=Gag-int-pol protein [Rhizoctonia solani AG-1 IB].	hypothetical protein M422DRAFT_196412 [Sphaerobolus stellatus SS14].	Retrovirus-related Pol polyprotein from transposon TNT 1-94 [Hypsizygus marmoreus].
OG0001354	O	Unassigned	g11791.t1, g12280.t1, g15391.t1, g16897.t1, g1827.t1, g18969.t1, g19064.t1, g28800.t1, g32847.t1, g37256.t1, g40546.t1, g42074.t1, g47487.t1, g48431.t1, g49207.t1, g5129.t1, g54876.t1, g61610.t1, g63100.t1, g65136.t1, g65991.t1, g72259.t1, g75246.t1, g7558.t1, g76008.t1	g40546.t1		L	transposition, RNA-mediated	TP06_DOWN, TP30_DOWN, TP12_DOWN, TP42_DOWN				m7	Retrovirus-related Pol polyprotein from transposon TNT 1-94 [Stylophora pistillata].	polyprotein, partial [Mycena chlorophos].	polyprotein [Phanerochaete chrysosporium RP-78].	hypothetical protein M422DRAFT_196412 [Sphaerobolus stellatus SS14].	uncharacterized protein LOC109784086 [Aegilops tauschii subsp. tauschii].
OG0001354	O	Unassigned	g11791.t1, g12280.t1, g15391.t1, g16897.t1, g1827.t1, g18969.t1, g19064.t1, g28800.t1, g32847.t1, g37256.t1, g40546.t1, g42074.t1, g47487.t1, g48431.t1, g49207.t1, g5129.t1, g54876.t1, g61610.t1, g63100.t1, g65136.t1, g65991.t1, g72259.t1, g75246.t1, g7558.t1, g76008.t1	g11791.t1									Pol [Vitis vinifera].	hypothetical protein VITISV_034881 [Vitis vinifera].	hypothetical protein VITISV_033147 [Vitis vinifera].	hypothetical protein VITISV_038102 [Vitis vinifera].	hypothetical protein VITISV_041663 [Vitis vinifera].
OG0001354	O	Unassigned	g11791.t1, g12280.t1, g15391.t1, g16897.t1, g1827.t1, g18969.t1, g19064.t1, g28800.t1, g32847.t1, g37256.t1, g40546.t1, g42074.t1, g47487.t1, g48431.t1, g49207.t1, g5129.t1, g54876.t1, g61610.t1, g63100.t1, g65136.t1, g65991.t1, g72259.t1, g75246.t1, g7558.t1, g76008.t1	g12280.t1				TP06_DOWN, TP30_DOWN	diurnal			m18	hypothetical protein VITISV_034881 [Vitis vinifera].	Pol [Vitis vinifera].	hypothetical protein VITISV_038102 [Vitis vinifera].	hypothetical protein VITISV_041663 [Vitis vinifera].	hypothetical protein VITISV_006175 [Vitis vinifera].
OG0001354	O	Unassigned	g11791.t1, g12280.t1, g15391.t1, g16897.t1, g1827.t1, g18969.t1, g19064.t1, g28800.t1, g32847.t1, g37256.t1, g40546.t1, g42074.t1, g47487.t1, g48431.t1, g49207.t1, g5129.t1, g54876.t1, g61610.t1, g63100.t1, g65136.t1, g65991.t1, g72259.t1, g75246.t1, g7558.t1, g76008.t1	g1827.t1								m12
OG0001354	O	Unassigned	g11791.t1, g12280.t1, g15391.t1, g16897.t1, g1827.t1, g18969.t1, g19064.t1, g28800.t1, g32847.t1, g37256.t1, g40546.t1, g42074.t1, g47487.t1, g48431.t1, g49207.t1, g5129.t1, g54876.t1, g61610.t1, g63100.t1, g65136.t1, g65991.t1, g72259.t1, g75246.t1, g7558.t1, g76008.t1	g18969.t1									hypothetical protein VITISV_034881 [Vitis vinifera].	Pol [Vitis vinifera].	hypothetical protein VITISV_033147 [Vitis vinifera].	hypothetical protein VITISV_038102 [Vitis vinifera].	hypothetical protein VITISV_041663 [Vitis vinifera].
OG0001354	O	Unassigned	g11791.t1, g12280.t1, g15391.t1, g16897.t1, g1827.t1, g18969.t1, g19064.t1, g28800.t1, g32847.t1, g37256.t1, g40546.t1, g42074.t1, g47487.t1, g48431.t1, g49207.t1, g5129.t1, g54876.t1, g61610.t1, g63100.t1, g65136.t1, g65991.t1, g72259.t1, g75246.t1, g7558.t1, g76008.t1	g19064.t1					diurnal			m30
OG0001354	O	Unassigned	g11791.t1, g12280.t1, g15391.t1, g16897.t1, g1827.t1, g18969.t1, g19064.t1, g28800.t1, g32847.t1, g37256.t1, g40546.t1, g42074.t1, g47487.t1, g48431.t1, g49207.t1, g5129.t1, g54876.t1, g61610.t1, g63100.t1, g65136.t1, g65991.t1, g72259.t1, g75246.t1, g7558.t1, g76008.t1	g32847.t1				TP30_DOWN	diurnal			m18
OG0001354	O	Unassigned	g11791.t1, g12280.t1, g15391.t1, g16897.t1, g1827.t1, g18969.t1, g19064.t1, g28800.t1, g32847.t1, g37256.t1, g40546.t1, g42074.t1, g47487.t1, g48431.t1, g49207.t1, g5129.t1, g54876.t1, g61610.t1, g63100.t1, g65136.t1, g65991.t1, g72259.t1, g75246.t1, g7558.t1, g76008.t1	g37256.t1					diurnal			m30
OG0001354	O	Unassigned	g11791.t1, g12280.t1, g15391.t1, g16897.t1, g1827.t1, g18969.t1, g19064.t1, g28800.t1, g32847.t1, g37256.t1, g40546.t1, g42074.t1, g47487.t1, g48431.t1, g49207.t1, g5129.t1, g54876.t1, g61610.t1, g63100.t1, g65136.t1, g65991.t1, g72259.t1, g75246.t1, g7558.t1, g76008.t1	g48431.t1				TP06_DOWN, TP30_DOWN	diurnal			m18	Pol [Vitis vinifera].	hypothetical protein VITISV_006175 [Vitis vinifera].	hypothetical protein VITISV_034881 [Vitis vinifera].	hypothetical protein VITISV_041663 [Vitis vinifera].	hypothetical protein VITISV_038102 [Vitis vinifera].
OG0001354	O	Unassigned	g11791.t1, g12280.t1, g15391.t1, g16897.t1, g1827.t1, g18969.t1, g19064.t1, g28800.t1, g32847.t1, g37256.t1, g40546.t1, g42074.t1, g47487.t1, g48431.t1, g49207.t1, g5129.t1, g54876.t1, g61610.t1, g63100.t1, g65136.t1, g65991.t1, g72259.t1, g75246.t1, g7558.t1, g76008.t1	g49207.t1								m3
OG0001354	O	Unassigned	g11791.t1, g12280.t1, g15391.t1, g16897.t1, g1827.t1, g18969.t1, g19064.t1, g28800.t1, g32847.t1, g37256.t1, g40546.t1, g42074.t1, g47487.t1, g48431.t1, g49207.t1, g5129.t1, g54876.t1, g61610.t1, g63100.t1, g65136.t1, g65991.t1, g72259.t1, g75246.t1, g7558.t1, g76008.t1	g5129.t1									hypothetical protein VITISV_033147 [Vitis vinifera].	Pol [Vitis vinifera].	hypothetical protein VITISV_034881 [Vitis vinifera].	hypothetical protein VITISV_038102 [Vitis vinifera].	hypothetical protein VITISV_041663 [Vitis vinifera].	DUF2634
OG0001354	O	Unassigned	g11791.t1, g12280.t1, g15391.t1, g16897.t1, g1827.t1, g18969.t1, g19064.t1, g28800.t1, g32847.t1, g37256.t1, g40546.t1, g42074.t1, g47487.t1, g48431.t1, g49207.t1, g5129.t1, g54876.t1, g61610.t1, g63100.t1, g65136.t1, g65991.t1, g72259.t1, g75246.t1, g7558.t1, g76008.t1	g54876.t1								m37	hypothetical protein PCANC_25093 [Puccinia coronata var. avenae f. sp. avenae].
OG0001354	O	Unassigned	g11791.t1, g12280.t1, g15391.t1, g16897.t1, g1827.t1, g18969.t1, g19064.t1, g28800.t1, g32847.t1, g37256.t1, g40546.t1, g42074.t1, g47487.t1, g48431.t1, g49207.t1, g5129.t1, g54876.t1, g61610.t1, g63100.t1, g65136.t1, g65991.t1, g72259.t1, g75246.t1, g7558.t1, g76008.t1	g61610.t1								m34	uncharacterized protein LOC110892850 [Helianthus annuus].	PREDICTED: uncharacterized protein LOC109184109 [Ipomoea nil].	PREDICTED: uncharacterized protein LOC109169846 [Ipomoea nil].	PREDICTED: uncharacterized mitochondrial protein AtMg00810-like [Brassica oleracea var. oleracea].	PREDICTED: uncharacterized protein LOC109177103 [Ipomoea nil].
OG0001354	O	Unassigned	g11791.t1, g12280.t1, g15391.t1, g16897.t1, g1827.t1, g18969.t1, g19064.t1, g28800.t1, g32847.t1, g37256.t1, g40546.t1, g42074.t1, g47487.t1, g48431.t1, g49207.t1, g5129.t1, g54876.t1, g61610.t1, g63100.t1, g65136.t1, g65991.t1, g72259.t1, g75246.t1, g7558.t1, g76008.t1	g63100.t1								m48
OG0001354	O	Unassigned	g11791.t1, g12280.t1, g15391.t1, g16897.t1, g1827.t1, g18969.t1, g19064.t1, g28800.t1, g32847.t1, g37256.t1, g40546.t1, g42074.t1, g47487.t1, g48431.t1, g49207.t1, g5129.t1, g54876.t1, g61610.t1, g63100.t1, g65136.t1, g65991.t1, g72259.t1, g75246.t1, g7558.t1, g76008.t1	g65136.t1									polyprotein [Phanerochaete chrysosporium RP-78].	retrovirus-related pol polyprotein [Lentinula edodes].	retrovirus-related pol polyprotein from transposon tnt 1-94 [Lasius niger].	BQ2448_1558 [Microbotryum intermedium].	hypothetical protein RP20_CCG026820 [Aedes albopictus].	Filo_VP35
OG0001354	O	Unassigned	g11791.t1, g12280.t1, g15391.t1, g16897.t1, g1827.t1, g18969.t1, g19064.t1, g28800.t1, g32847.t1, g37256.t1, g40546.t1, g42074.t1, g47487.t1, g48431.t1, g49207.t1, g5129.t1, g54876.t1, g61610.t1, g63100.t1, g65136.t1, g65991.t1, g72259.t1, g75246.t1, g7558.t1, g76008.t1	g65991.t1									hypothetical protein VITISV_006175 [Vitis vinifera].	hypothetical protein VITISV_041663 [Vitis vinifera].	hypothetical protein VITISV_038102 [Vitis vinifera].	hypothetical protein VITISV_034881 [Vitis vinifera].	hypothetical protein VITISV_001812 [Vitis vinifera].
OG0001354	O	Unassigned	g11791.t1, g12280.t1, g15391.t1, g16897.t1, g1827.t1, g18969.t1, g19064.t1, g28800.t1, g32847.t1, g37256.t1, g40546.t1, g42074.t1, g47487.t1, g48431.t1, g49207.t1, g5129.t1, g54876.t1, g61610.t1, g63100.t1, g65136.t1, g65991.t1, g72259.t1, g75246.t1, g7558.t1, g76008.t1	g72259.t1								m48
OG0001354	O	Unassigned	g11791.t1, g12280.t1, g15391.t1, g16897.t1, g1827.t1, g18969.t1, g19064.t1, g28800.t1, g32847.t1, g37256.t1, g40546.t1, g42074.t1, g47487.t1, g48431.t1, g49207.t1, g5129.t1, g54876.t1, g61610.t1, g63100.t1, g65136.t1, g65991.t1, g72259.t1, g75246.t1, g7558.t1, g76008.t1	g75246.t1								m15	retrovirus-related pol polyprotein from transposon tnt 1-94 [Lasius niger].	ribonuclease H-like domain, Reverse transcriptase, RNA-dependent DNA polymerase [Artemisia annua].				RVT_2
OG0001411	O	Unassigned	g11762.t1, g14767.t1, g14959.t1, g21523.t1, g27296.t1, g28376.t1, g35456.t1, g36272.t1, g37964.t1, g41565.t1, g43927.t1, g44103.t1, g45829.t1, g45830.t1, g57014.t1, g59195.t1, g6950.t1, g69802.t1, g69809.t1, g7094.t1, g73892.t1, g77216.t1, g78002.t1, g7821.t1, g82807.t1, g8831.t1, g903.t1	g11762.t1								m19						AAA_25
OG0001411	O	Unassigned	g11762.t1, g14767.t1, g14959.t1, g21523.t1, g27296.t1, g28376.t1, g35456.t1, g36272.t1, g37964.t1, g41565.t1, g43927.t1, g44103.t1, g45829.t1, g45830.t1, g57014.t1, g59195.t1, g6950.t1, g69802.t1, g69809.t1, g7094.t1, g73892.t1, g77216.t1, g78002.t1, g7821.t1, g82807.t1, g8831.t1, g903.t1	g14767.t1														AAA_25
OG0001411	O	Unassigned	g11762.t1, g14767.t1, g14959.t1, g21523.t1, g27296.t1, g28376.t1, g35456.t1, g36272.t1, g37964.t1, g41565.t1, g43927.t1, g44103.t1, g45829.t1, g45830.t1, g57014.t1, g59195.t1, g6950.t1, g69802.t1, g69809.t1, g7094.t1, g73892.t1, g77216.t1, g78002.t1, g7821.t1, g82807.t1, g8831.t1, g903.t1	g14959.t1								m17
OG0001411	O	Unassigned	g11762.t1, g14767.t1, g14959.t1, g21523.t1, g27296.t1, g28376.t1, g35456.t1, g36272.t1, g37964.t1, g41565.t1, g43927.t1, g44103.t1, g45829.t1, g45830.t1, g57014.t1, g59195.t1, g6950.t1, g69802.t1, g69809.t1, g7094.t1, g73892.t1, g77216.t1, g78002.t1, g7821.t1, g82807.t1, g8831.t1, g903.t1	g21523.t1								m2						Cyclophil_like
OG0001411	O	Unassigned	g11762.t1, g14767.t1, g14959.t1, g21523.t1, g27296.t1, g28376.t1, g35456.t1, g36272.t1, g37964.t1, g41565.t1, g43927.t1, g44103.t1, g45829.t1, g45830.t1, g57014.t1, g59195.t1, g6950.t1, g69802.t1, g69809.t1, g7094.t1, g73892.t1, g77216.t1, g78002.t1, g7821.t1, g82807.t1, g8831.t1, g903.t1	g27296.t1								m19
OG0001411	O	Unassigned	g11762.t1, g14767.t1, g14959.t1, g21523.t1, g27296.t1, g28376.t1, g35456.t1, g36272.t1, g37964.t1, g41565.t1, g43927.t1, g44103.t1, g45829.t1, g45830.t1, g57014.t1, g59195.t1, g6950.t1, g69802.t1, g69809.t1, g7094.t1, g73892.t1, g77216.t1, g78002.t1, g7821.t1, g82807.t1, g8831.t1, g903.t1	g28376.t1
OG0001411	O	Unassigned	g11762.t1, g14767.t1, g14959.t1, g21523.t1, g27296.t1, g28376.t1, g35456.t1, g36272.t1, g37964.t1, g41565.t1, g43927.t1, g44103.t1, g45829.t1, g45830.t1, g57014.t1, g59195.t1, g6950.t1, g69802.t1, g69809.t1, g7094.t1, g73892.t1, g77216.t1, g78002.t1, g7821.t1, g82807.t1, g8831.t1, g903.t1	g35456.t1														SNARE
OG0001411	O	Unassigned	g11762.t1, g14767.t1, g14959.t1, g21523.t1, g27296.t1, g28376.t1, g35456.t1, g36272.t1, g37964.t1, g41565.t1, g43927.t1, g44103.t1, g45829.t1, g45830.t1, g57014.t1, g59195.t1, g6950.t1, g69802.t1, g69809.t1, g7094.t1, g73892.t1, g77216.t1, g78002.t1, g7821.t1, g82807.t1, g8831.t1, g903.t1	g36272.t1								m9
OG0001411	O	Unassigned	g11762.t1, g14767.t1, g14959.t1, g21523.t1, g27296.t1, g28376.t1, g35456.t1, g36272.t1, g37964.t1, g41565.t1, g43927.t1, g44103.t1, g45829.t1, g45830.t1, g57014.t1, g59195.t1, g6950.t1, g69802.t1, g69809.t1, g7094.t1, g73892.t1, g77216.t1, g78002.t1, g7821.t1, g82807.t1, g8831.t1, g903.t1	g37964.t1
OG0001411	O	Unassigned	g11762.t1, g14767.t1, g14959.t1, g21523.t1, g27296.t1, g28376.t1, g35456.t1, g36272.t1, g37964.t1, g41565.t1, g43927.t1, g44103.t1, g45829.t1, g45830.t1, g57014.t1, g59195.t1, g6950.t1, g69802.t1, g69809.t1, g7094.t1, g73892.t1, g77216.t1, g78002.t1, g7821.t1, g82807.t1, g8831.t1, g903.t1	g41565.t1								m4
OG0001411	O	Unassigned	g11762.t1, g14767.t1, g14959.t1, g21523.t1, g27296.t1, g28376.t1, g35456.t1, g36272.t1, g37964.t1, g41565.t1, g43927.t1, g44103.t1, g45829.t1, g45830.t1, g57014.t1, g59195.t1, g6950.t1, g69802.t1, g69809.t1, g7094.t1, g73892.t1, g77216.t1, g78002.t1, g7821.t1, g82807.t1, g8831.t1, g903.t1	g43927.t1				TP06_UP				m9
OG0001411	O	Unassigned	g11762.t1, g14767.t1, g14959.t1, g21523.t1, g27296.t1, g28376.t1, g35456.t1, g36272.t1, g37964.t1, g41565.t1, g43927.t1, g44103.t1, g45829.t1, g45830.t1, g57014.t1, g59195.t1, g6950.t1, g69802.t1, g69809.t1, g7094.t1, g73892.t1, g77216.t1, g78002.t1, g7821.t1, g82807.t1, g8831.t1, g903.t1	g44103.t1								m1
OG0001411	O	Unassigned	g11762.t1, g14767.t1, g14959.t1, g21523.t1, g27296.t1, g28376.t1, g35456.t1, g36272.t1, g37964.t1, g41565.t1, g43927.t1, g44103.t1, g45829.t1, g45830.t1, g57014.t1, g59195.t1, g6950.t1, g69802.t1, g69809.t1, g7094.t1, g73892.t1, g77216.t1, g78002.t1, g7821.t1, g82807.t1, g8831.t1, g903.t1	g45829.t1								m19						EVI2A
OG0001411	O	Unassigned	g11762.t1, g14767.t1, g14959.t1, g21523.t1, g27296.t1, g28376.t1, g35456.t1, g36272.t1, g37964.t1, g41565.t1, g43927.t1, g44103.t1, g45829.t1, g45830.t1, g57014.t1, g59195.t1, g6950.t1, g69802.t1, g69809.t1, g7094.t1, g73892.t1, g77216.t1, g78002.t1, g7821.t1, g82807.t1, g8831.t1, g903.t1	g45830.t1
OG0001411	O	Unassigned	g11762.t1, g14767.t1, g14959.t1, g21523.t1, g27296.t1, g28376.t1, g35456.t1, g36272.t1, g37964.t1, g41565.t1, g43927.t1, g44103.t1, g45829.t1, g45830.t1, g57014.t1, g59195.t1, g6950.t1, g69802.t1, g69809.t1, g7094.t1, g73892.t1, g77216.t1, g78002.t1, g7821.t1, g82807.t1, g8831.t1, g903.t1	g57014.t1				TP42_DOWN				m19
OG0001411	O	Unassigned	g11762.t1, g14767.t1, g14959.t1, g21523.t1, g27296.t1, g28376.t1, g35456.t1, g36272.t1, g37964.t1, g41565.t1, g43927.t1, g44103.t1, g45829.t1, g45830.t1, g57014.t1, g59195.t1, g6950.t1, g69802.t1, g69809.t1, g7094.t1, g73892.t1, g77216.t1, g78002.t1, g7821.t1, g82807.t1, g8831.t1, g903.t1	g59195.t1
OG0001411	O	Unassigned	g11762.t1, g14767.t1, g14959.t1, g21523.t1, g27296.t1, g28376.t1, g35456.t1, g36272.t1, g37964.t1, g41565.t1, g43927.t1, g44103.t1, g45829.t1, g45830.t1, g57014.t1, g59195.t1, g6950.t1, g69802.t1, g69809.t1, g7094.t1, g73892.t1, g77216.t1, g78002.t1, g7821.t1, g82807.t1, g8831.t1, g903.t1	g6950.t1				TP30_UP				m19
OG0001411	O	Unassigned	g11762.t1, g14767.t1, g14959.t1, g21523.t1, g27296.t1, g28376.t1, g35456.t1, g36272.t1, g37964.t1, g41565.t1, g43927.t1, g44103.t1, g45829.t1, g45830.t1, g57014.t1, g59195.t1, g6950.t1, g69802.t1, g69809.t1, g7094.t1, g73892.t1, g77216.t1, g78002.t1, g7821.t1, g82807.t1, g8831.t1, g903.t1	g69802.t1				TP06_UP, TP30_UP				m19
OG0001411	O	Unassigned	g11762.t1, g14767.t1, g14959.t1, g21523.t1, g27296.t1, g28376.t1, g35456.t1, g36272.t1, g37964.t1, g41565.t1, g43927.t1, g44103.t1, g45829.t1, g45830.t1, g57014.t1, g59195.t1, g6950.t1, g69802.t1, g69809.t1, g7094.t1, g73892.t1, g77216.t1, g78002.t1, g7821.t1, g82807.t1, g8831.t1, g903.t1	g69809.t1				TP06_UP				m19
OG0001411	O	Unassigned	g11762.t1, g14767.t1, g14959.t1, g21523.t1, g27296.t1, g28376.t1, g35456.t1, g36272.t1, g37964.t1, g41565.t1, g43927.t1, g44103.t1, g45829.t1, g45830.t1, g57014.t1, g59195.t1, g6950.t1, g69802.t1, g69809.t1, g7094.t1, g73892.t1, g77216.t1, g78002.t1, g7821.t1, g82807.t1, g8831.t1, g903.t1	g7094.t1								m19
OG0001411	O	Unassigned	g11762.t1, g14767.t1, g14959.t1, g21523.t1, g27296.t1, g28376.t1, g35456.t1, g36272.t1, g37964.t1, g41565.t1, g43927.t1, g44103.t1, g45829.t1, g45830.t1, g57014.t1, g59195.t1, g6950.t1, g69802.t1, g69809.t1, g7094.t1, g73892.t1, g77216.t1, g78002.t1, g7821.t1, g82807.t1, g8831.t1, g903.t1	g73892.t1				TP06_UP				m19
OG0001411	O	Unassigned	g11762.t1, g14767.t1, g14959.t1, g21523.t1, g27296.t1, g28376.t1, g35456.t1, g36272.t1, g37964.t1, g41565.t1, g43927.t1, g44103.t1, g45829.t1, g45830.t1, g57014.t1, g59195.t1, g6950.t1, g69802.t1, g69809.t1, g7094.t1, g73892.t1, g77216.t1, g78002.t1, g7821.t1, g82807.t1, g8831.t1, g903.t1	g77216.t1				TP06_UP				m19
OG0001411	O	Unassigned	g11762.t1, g14767.t1, g14959.t1, g21523.t1, g27296.t1, g28376.t1, g35456.t1, g36272.t1, g37964.t1, g41565.t1, g43927.t1, g44103.t1, g45829.t1, g45830.t1, g57014.t1, g59195.t1, g6950.t1, g69802.t1, g69809.t1, g7094.t1, g73892.t1, g77216.t1, g78002.t1, g7821.t1, g82807.t1, g8831.t1, g903.t1	g78002.t1								m2
OG0001411	O	Unassigned	g11762.t1, g14767.t1, g14959.t1, g21523.t1, g27296.t1, g28376.t1, g35456.t1, g36272.t1, g37964.t1, g41565.t1, g43927.t1, g44103.t1, g45829.t1, g45830.t1, g57014.t1, g59195.t1, g6950.t1, g69802.t1, g69809.t1, g7094.t1, g73892.t1, g77216.t1, g78002.t1, g7821.t1, g82807.t1, g8831.t1, g903.t1	g7821.t1								m2						Pannexin_like
OG0001411	O	Unassigned	g11762.t1, g14767.t1, g14959.t1, g21523.t1, g27296.t1, g28376.t1, g35456.t1, g36272.t1, g37964.t1, g41565.t1, g43927.t1, g44103.t1, g45829.t1, g45830.t1, g57014.t1, g59195.t1, g6950.t1, g69802.t1, g69809.t1, g7094.t1, g73892.t1, g77216.t1, g78002.t1, g7821.t1, g82807.t1, g8831.t1, g903.t1	g82807.t1								m19
OG0001411	O	Unassigned	g11762.t1, g14767.t1, g14959.t1, g21523.t1, g27296.t1, g28376.t1, g35456.t1, g36272.t1, g37964.t1, g41565.t1, g43927.t1, g44103.t1, g45829.t1, g45830.t1, g57014.t1, g59195.t1, g6950.t1, g69802.t1, g69809.t1, g7094.t1, g73892.t1, g77216.t1, g78002.t1, g7821.t1, g82807.t1, g8831.t1, g903.t1	g8831.t1								m18
OG0001411	O	Unassigned	g11762.t1, g14767.t1, g14959.t1, g21523.t1, g27296.t1, g28376.t1, g35456.t1, g36272.t1, g37964.t1, g41565.t1, g43927.t1, g44103.t1, g45829.t1, g45830.t1, g57014.t1, g59195.t1, g6950.t1, g69802.t1, g69809.t1, g7094.t1, g73892.t1, g77216.t1, g78002.t1, g7821.t1, g82807.t1, g8831.t1, g903.t1	g903.t1														SF3A2
OG0001477	O	Unassigned	g14444.t1, g15626.t1, g17603.t1, g19567.t1, g20409.t1, g21456.t1, g24648.t1, g30269.t1, g31524.t1, g31527.t1, g47146.t1, g47507.t1, g48389.t1, g51331.t1, g52324.t1, g53939.t1, g68188.t1, g76224.t1, g76501.t1, g81347.t1, g81561.t1, g82451.t1, g83206.t1, g8380.t1, g9014.t1	g17603.t1	KIAA0930	S	Uncharacterized conserved protein (DUF2045)					m2	PREDICTED: uncharacterized protein KIAA0930 homolog [Hippocampus comes].	PREDICTED: uncharacterized protein KIAA0930 homolog [Saccoglossus kowalevskii].	PREDICTED: uncharacterized protein KIAA0930 homolog isoform X2 [Alligator mississippiensis].	PREDICTED: uncharacterized protein KIAA0930 homolog isoform X2 [Gavialis gangeticus].	PREDICTED: uncharacterized protein KIAA0930 homolog isoform X2 [Crocodylus porosus].	DUF2045, His_Phos_1, Spt5_N, FAM176
OG0001477	O	Unassigned	g14444.t1, g15626.t1, g17603.t1, g19567.t1, g20409.t1, g21456.t1, g24648.t1, g30269.t1, g31524.t1, g31527.t1, g47146.t1, g47507.t1, g48389.t1, g51331.t1, g52324.t1, g53939.t1, g68188.t1, g76224.t1, g76501.t1, g81347.t1, g81561.t1, g82451.t1, g83206.t1, g8380.t1, g9014.t1	g14444.t1
OG0001477	O	Unassigned	g14444.t1, g15626.t1, g17603.t1, g19567.t1, g20409.t1, g21456.t1, g24648.t1, g30269.t1, g31524.t1, g31527.t1, g47146.t1, g47507.t1, g48389.t1, g51331.t1, g52324.t1, g53939.t1, g68188.t1, g76224.t1, g76501.t1, g81347.t1, g81561.t1, g82451.t1, g83206.t1, g8380.t1, g9014.t1	g15626.t1														DUF4218, Helicase_Sgs1
OG0001477	O	Unassigned	g14444.t1, g15626.t1, g17603.t1, g19567.t1, g20409.t1, g21456.t1, g24648.t1, g30269.t1, g31524.t1, g31527.t1, g47146.t1, g47507.t1, g48389.t1, g51331.t1, g52324.t1, g53939.t1, g68188.t1, g76224.t1, g76501.t1, g81347.t1, g81561.t1, g82451.t1, g83206.t1, g8380.t1, g9014.t1	g19567.t1
OG0001477	O	Unassigned	g14444.t1, g15626.t1, g17603.t1, g19567.t1, g20409.t1, g21456.t1, g24648.t1, g30269.t1, g31524.t1, g31527.t1, g47146.t1, g47507.t1, g48389.t1, g51331.t1, g52324.t1, g53939.t1, g68188.t1, g76224.t1, g76501.t1, g81347.t1, g81561.t1, g82451.t1, g83206.t1, g8380.t1, g9014.t1	g20409.t1								m11
OG0001477	O	Unassigned	g14444.t1, g15626.t1, g17603.t1, g19567.t1, g20409.t1, g21456.t1, g24648.t1, g30269.t1, g31524.t1, g31527.t1, g47146.t1, g47507.t1, g48389.t1, g51331.t1, g52324.t1, g53939.t1, g68188.t1, g76224.t1, g76501.t1, g81347.t1, g81561.t1, g82451.t1, g83206.t1, g8380.t1, g9014.t1	g21456.t1														DNA_pol_phi, O-antigen_lig, RNase_H2-Ydr279, RPA43_OB, RNA_pol_Rpc4, Nop14, FGF-BP1, PPP4R2, DUF740, Vfa1, BUD22, RNA_pol_3_Rpc31, CobT, NOA36, TRAP_alpha, Nucleo_P87, DUF913, Presenilin, V_ATPase_I
OG0001477	O	Unassigned	g14444.t1, g15626.t1, g17603.t1, g19567.t1, g20409.t1, g21456.t1, g24648.t1, g30269.t1, g31524.t1, g31527.t1, g47146.t1, g47507.t1, g48389.t1, g51331.t1, g52324.t1, g53939.t1, g68188.t1, g76224.t1, g76501.t1, g81347.t1, g81561.t1, g82451.t1, g83206.t1, g8380.t1, g9014.t1	g24648.t1				TP42_DOWN				m29						Apt1
OG0001477	O	Unassigned	g14444.t1, g15626.t1, g17603.t1, g19567.t1, g20409.t1, g21456.t1, g24648.t1, g30269.t1, g31524.t1, g31527.t1, g47146.t1, g47507.t1, g48389.t1, g51331.t1, g52324.t1, g53939.t1, g68188.t1, g76224.t1, g76501.t1, g81347.t1, g81561.t1, g82451.t1, g83206.t1, g8380.t1, g9014.t1	g30269.t1
OG0001477	O	Unassigned	g14444.t1, g15626.t1, g17603.t1, g19567.t1, g20409.t1, g21456.t1, g24648.t1, g30269.t1, g31524.t1, g31527.t1, g47146.t1, g47507.t1, g48389.t1, g51331.t1, g52324.t1, g53939.t1, g68188.t1, g76224.t1, g76501.t1, g81347.t1, g81561.t1, g82451.t1, g83206.t1, g8380.t1, g9014.t1	g31524.t1
OG0001477	O	Unassigned	g14444.t1, g15626.t1, g17603.t1, g19567.t1, g20409.t1, g21456.t1, g24648.t1, g30269.t1, g31524.t1, g31527.t1, g47146.t1, g47507.t1, g48389.t1, g51331.t1, g52324.t1, g53939.t1, g68188.t1, g76224.t1, g76501.t1, g81347.t1, g81561.t1, g82451.t1, g83206.t1, g8380.t1, g9014.t1	g31527.t1								m55						Transpos_assoc
OG0001477	O	Unassigned	g14444.t1, g15626.t1, g17603.t1, g19567.t1, g20409.t1, g21456.t1, g24648.t1, g30269.t1, g31524.t1, g31527.t1, g47146.t1, g47507.t1, g48389.t1, g51331.t1, g52324.t1, g53939.t1, g68188.t1, g76224.t1, g76501.t1, g81347.t1, g81561.t1, g82451.t1, g83206.t1, g8380.t1, g9014.t1	g47146.t1
OG0001477	O	Unassigned	g14444.t1, g15626.t1, g17603.t1, g19567.t1, g20409.t1, g21456.t1, g24648.t1, g30269.t1, g31524.t1, g31527.t1, g47146.t1, g47507.t1, g48389.t1, g51331.t1, g52324.t1, g53939.t1, g68188.t1, g76224.t1, g76501.t1, g81347.t1, g81561.t1, g82451.t1, g83206.t1, g8380.t1, g9014.t1	g47507.t1
OG0001477	O	Unassigned	g14444.t1, g15626.t1, g17603.t1, g19567.t1, g20409.t1, g21456.t1, g24648.t1, g30269.t1, g31524.t1, g31527.t1, g47146.t1, g47507.t1, g48389.t1, g51331.t1, g52324.t1, g53939.t1, g68188.t1, g76224.t1, g76501.t1, g81347.t1, g81561.t1, g82451.t1, g83206.t1, g8380.t1, g9014.t1	g48389.t1								m12
OG0001477	O	Unassigned	g14444.t1, g15626.t1, g17603.t1, g19567.t1, g20409.t1, g21456.t1, g24648.t1, g30269.t1, g31524.t1, g31527.t1, g47146.t1, g47507.t1, g48389.t1, g51331.t1, g52324.t1, g53939.t1, g68188.t1, g76224.t1, g76501.t1, g81347.t1, g81561.t1, g82451.t1, g83206.t1, g8380.t1, g9014.t1	g51331.t1								m5
OG0001477	O	Unassigned	g14444.t1, g15626.t1, g17603.t1, g19567.t1, g20409.t1, g21456.t1, g24648.t1, g30269.t1, g31524.t1, g31527.t1, g47146.t1, g47507.t1, g48389.t1, g51331.t1, g52324.t1, g53939.t1, g68188.t1, g76224.t1, g76501.t1, g81347.t1, g81561.t1, g82451.t1, g83206.t1, g8380.t1, g9014.t1	g52324.t1
OG0001477	O	Unassigned	g14444.t1, g15626.t1, g17603.t1, g19567.t1, g20409.t1, g21456.t1, g24648.t1, g30269.t1, g31524.t1, g31527.t1, g47146.t1, g47507.t1, g48389.t1, g51331.t1, g52324.t1, g53939.t1, g68188.t1, g76224.t1, g76501.t1, g81347.t1, g81561.t1, g82451.t1, g83206.t1, g8380.t1, g9014.t1	g53939.t1								m11						Borrelia_P83, Zip
OG0001477	O	Unassigned	g14444.t1, g15626.t1, g17603.t1, g19567.t1, g20409.t1, g21456.t1, g24648.t1, g30269.t1, g31524.t1, g31527.t1, g47146.t1, g47507.t1, g48389.t1, g51331.t1, g52324.t1, g53939.t1, g68188.t1, g76224.t1, g76501.t1, g81347.t1, g81561.t1, g82451.t1, g83206.t1, g8380.t1, g9014.t1	g68188.t1
OG0001477	O	Unassigned	g14444.t1, g15626.t1, g17603.t1, g19567.t1, g20409.t1, g21456.t1, g24648.t1, g30269.t1, g31524.t1, g31527.t1, g47146.t1, g47507.t1, g48389.t1, g51331.t1, g52324.t1, g53939.t1, g68188.t1, g76224.t1, g76501.t1, g81347.t1, g81561.t1, g82451.t1, g83206.t1, g8380.t1, g9014.t1	g76224.t1
OG0001477	O	Unassigned	g14444.t1, g15626.t1, g17603.t1, g19567.t1, g20409.t1, g21456.t1, g24648.t1, g30269.t1, g31524.t1, g31527.t1, g47146.t1, g47507.t1, g48389.t1, g51331.t1, g52324.t1, g53939.t1, g68188.t1, g76224.t1, g76501.t1, g81347.t1, g81561.t1, g82451.t1, g83206.t1, g8380.t1, g9014.t1	g76501.t1
OG0001477	O	Unassigned	g14444.t1, g15626.t1, g17603.t1, g19567.t1, g20409.t1, g21456.t1, g24648.t1, g30269.t1, g31524.t1, g31527.t1, g47146.t1, g47507.t1, g48389.t1, g51331.t1, g52324.t1, g53939.t1, g68188.t1, g76224.t1, g76501.t1, g81347.t1, g81561.t1, g82451.t1, g83206.t1, g8380.t1, g9014.t1	g81347.t1
OG0001477	O	Unassigned	g14444.t1, g15626.t1, g17603.t1, g19567.t1, g20409.t1, g21456.t1, g24648.t1, g30269.t1, g31524.t1, g31527.t1, g47146.t1, g47507.t1, g48389.t1, g51331.t1, g52324.t1, g53939.t1, g68188.t1, g76224.t1, g76501.t1, g81347.t1, g81561.t1, g82451.t1, g83206.t1, g8380.t1, g9014.t1	g81561.t1								m10
OG0001477	O	Unassigned	g14444.t1, g15626.t1, g17603.t1, g19567.t1, g20409.t1, g21456.t1, g24648.t1, g30269.t1, g31524.t1, g31527.t1, g47146.t1, g47507.t1, g48389.t1, g51331.t1, g52324.t1, g53939.t1, g68188.t1, g76224.t1, g76501.t1, g81347.t1, g81561.t1, g82451.t1, g83206.t1, g8380.t1, g9014.t1	g82451.t1
OG0001477	O	Unassigned	g14444.t1, g15626.t1, g17603.t1, g19567.t1, g20409.t1, g21456.t1, g24648.t1, g30269.t1, g31524.t1, g31527.t1, g47146.t1, g47507.t1, g48389.t1, g51331.t1, g52324.t1, g53939.t1, g68188.t1, g76224.t1, g76501.t1, g81347.t1, g81561.t1, g82451.t1, g83206.t1, g8380.t1, g9014.t1	g83206.t1
OG0001477	O	Unassigned	g14444.t1, g15626.t1, g17603.t1, g19567.t1, g20409.t1, g21456.t1, g24648.t1, g30269.t1, g31524.t1, g31527.t1, g47146.t1, g47507.t1, g48389.t1, g51331.t1, g52324.t1, g53939.t1, g68188.t1, g76224.t1, g76501.t1, g81347.t1, g81561.t1, g82451.t1, g83206.t1, g8380.t1, g9014.t1	g8380.t1														DUF4218
OG0001477	O	Unassigned	g14444.t1, g15626.t1, g17603.t1, g19567.t1, g20409.t1, g21456.t1, g24648.t1, g30269.t1, g31524.t1, g31527.t1, g47146.t1, g47507.t1, g48389.t1, g51331.t1, g52324.t1, g53939.t1, g68188.t1, g76224.t1, g76501.t1, g81347.t1, g81561.t1, g82451.t1, g83206.t1, g8380.t1, g9014.t1	g9014.t1								m25
OG0001730	O	Unassigned	g11856.t1, g12278.t1, g12279.t1, g14706.t1, g15848.t1, g19183.t1, g19184.t1, g21683.t1, g28757.t1, g34599.t1, g39726.t1, g42981.t1, g45231.t1, g45232.t1, g48872.t1, g49622.t1, g58212.t1, g6820.t1, g6821.t1, g7280.t1, g77102.t1, g9171.t1, g9176.t1	g48872.t1		L	Pfam:UBN2_2						putative protein [Arabidopsis thaliana].	putative mitochondrial protein [Phytophthora megakarya].	gag-pol polyprotein [Nannochloropsis gaditana].	hypothetical protein SOVF_071950, partial [Spinacia oleracea].	uncharacterized protein LOC110099764 [Dendrobium catenatum].	RVT_2, Retrotran_gag_2, zf-CCHC
OG0001730	O	Unassigned	g11856.t1, g12278.t1, g12279.t1, g14706.t1, g15848.t1, g19183.t1, g19184.t1, g21683.t1, g28757.t1, g34599.t1, g39726.t1, g42981.t1, g45231.t1, g45232.t1, g48872.t1, g49622.t1, g58212.t1, g6820.t1, g6821.t1, g7280.t1, g77102.t1, g9171.t1, g9176.t1	g11856.t1
OG0001730	O	Unassigned	g11856.t1, g12278.t1, g12279.t1, g14706.t1, g15848.t1, g19183.t1, g19184.t1, g21683.t1, g28757.t1, g34599.t1, g39726.t1, g42981.t1, g45231.t1, g45232.t1, g48872.t1, g49622.t1, g58212.t1, g6820.t1, g6821.t1, g7280.t1, g77102.t1, g9171.t1, g9176.t1	g12278.t1				TP06_UP				m16
OG0001730	O	Unassigned	g11856.t1, g12278.t1, g12279.t1, g14706.t1, g15848.t1, g19183.t1, g19184.t1, g21683.t1, g28757.t1, g34599.t1, g39726.t1, g42981.t1, g45231.t1, g45232.t1, g48872.t1, g49622.t1, g58212.t1, g6820.t1, g6821.t1, g7280.t1, g77102.t1, g9171.t1, g9176.t1	g12279.t1				TP06_UP, TP30_UP, TP12_UP										Retrotran_gag_2, zf-CCHC, PIEZO
OG0001730	O	Unassigned	g11856.t1, g12278.t1, g12279.t1, g14706.t1, g15848.t1, g19183.t1, g19184.t1, g21683.t1, g28757.t1, g34599.t1, g39726.t1, g42981.t1, g45231.t1, g45232.t1, g48872.t1, g49622.t1, g58212.t1, g6820.t1, g6821.t1, g7280.t1, g77102.t1, g9171.t1, g9176.t1	g14706.t1														Retrotran_gag_2, Med13_C, DUF5054, Porph_ging, Dicty_REP
OG0001730	O	Unassigned	g11856.t1, g12278.t1, g12279.t1, g14706.t1, g15848.t1, g19183.t1, g19184.t1, g21683.t1, g28757.t1, g34599.t1, g39726.t1, g42981.t1, g45231.t1, g45232.t1, g48872.t1, g49622.t1, g58212.t1, g6820.t1, g6821.t1, g7280.t1, g77102.t1, g9171.t1, g9176.t1	g15848.t1
OG0001730	O	Unassigned	g11856.t1, g12278.t1, g12279.t1, g14706.t1, g15848.t1, g19183.t1, g19184.t1, g21683.t1, g28757.t1, g34599.t1, g39726.t1, g42981.t1, g45231.t1, g45232.t1, g48872.t1, g49622.t1, g58212.t1, g6820.t1, g6821.t1, g7280.t1, g77102.t1, g9171.t1, g9176.t1	g19183.t1														DUF3246, Med13_C, Mucin, Dicty_REP, Herpes_TAF50, ATP11, FSA_C, MSP1_C, SSP160
OG0001730	O	Unassigned	g11856.t1, g12278.t1, g12279.t1, g14706.t1, g15848.t1, g19183.t1, g19184.t1, g21683.t1, g28757.t1, g34599.t1, g39726.t1, g42981.t1, g45231.t1, g45232.t1, g48872.t1, g49622.t1, g58212.t1, g6820.t1, g6821.t1, g7280.t1, g77102.t1, g9171.t1, g9176.t1	g19184.t1
OG0001730	O	Unassigned	g11856.t1, g12278.t1, g12279.t1, g14706.t1, g15848.t1, g19183.t1, g19184.t1, g21683.t1, g28757.t1, g34599.t1, g39726.t1, g42981.t1, g45231.t1, g45232.t1, g48872.t1, g49622.t1, g58212.t1, g6820.t1, g6821.t1, g7280.t1, g77102.t1, g9171.t1, g9176.t1	g21683.t1														Retrotran_gag_2, PIEZO
OG0001730	O	Unassigned	g11856.t1, g12278.t1, g12279.t1, g14706.t1, g15848.t1, g19183.t1, g19184.t1, g21683.t1, g28757.t1, g34599.t1, g39726.t1, g42981.t1, g45231.t1, g45232.t1, g48872.t1, g49622.t1, g58212.t1, g6820.t1, g6821.t1, g7280.t1, g77102.t1, g9171.t1, g9176.t1	g28757.t1														Dicty_REP, PIEZO
OG0001730	O	Unassigned	g11856.t1, g12278.t1, g12279.t1, g14706.t1, g15848.t1, g19183.t1, g19184.t1, g21683.t1, g28757.t1, g34599.t1, g39726.t1, g42981.t1, g45231.t1, g45232.t1, g48872.t1, g49622.t1, g58212.t1, g6820.t1, g6821.t1, g7280.t1, g77102.t1, g9171.t1, g9176.t1	g34599.t1
OG0001730	O	Unassigned	g11856.t1, g12278.t1, g12279.t1, g14706.t1, g15848.t1, g19183.t1, g19184.t1, g21683.t1, g28757.t1, g34599.t1, g39726.t1, g42981.t1, g45231.t1, g45232.t1, g48872.t1, g49622.t1, g58212.t1, g6820.t1, g6821.t1, g7280.t1, g77102.t1, g9171.t1, g9176.t1	g39726.t1
OG0001730	O	Unassigned	g11856.t1, g12278.t1, g12279.t1, g14706.t1, g15848.t1, g19183.t1, g19184.t1, g21683.t1, g28757.t1, g34599.t1, g39726.t1, g42981.t1, g45231.t1, g45232.t1, g48872.t1, g49622.t1, g58212.t1, g6820.t1, g6821.t1, g7280.t1, g77102.t1, g9171.t1, g9176.t1	g42981.t1								m15						Retrotran_gag_2, DUF5054, zf-CCHC
OG0001730	O	Unassigned	g11856.t1, g12278.t1, g12279.t1, g14706.t1, g15848.t1, g19183.t1, g19184.t1, g21683.t1, g28757.t1, g34599.t1, g39726.t1, g42981.t1, g45231.t1, g45232.t1, g48872.t1, g49622.t1, g58212.t1, g6820.t1, g6821.t1, g7280.t1, g77102.t1, g9171.t1, g9176.t1	g45231.t1														zf-CCHC, zf-CCHC_5
OG0001730	O	Unassigned	g11856.t1, g12278.t1, g12279.t1, g14706.t1, g15848.t1, g19183.t1, g19184.t1, g21683.t1, g28757.t1, g34599.t1, g39726.t1, g42981.t1, g45231.t1, g45232.t1, g48872.t1, g49622.t1, g58212.t1, g6820.t1, g6821.t1, g7280.t1, g77102.t1, g9171.t1, g9176.t1	g45232.t1														DUF5054
OG0001730	O	Unassigned	g11856.t1, g12278.t1, g12279.t1, g14706.t1, g15848.t1, g19183.t1, g19184.t1, g21683.t1, g28757.t1, g34599.t1, g39726.t1, g42981.t1, g45231.t1, g45232.t1, g48872.t1, g49622.t1, g58212.t1, g6820.t1, g6821.t1, g7280.t1, g77102.t1, g9171.t1, g9176.t1	g49622.t1														DUF3246, Mucin, Dicty_REP
OG0001730	O	Unassigned	g11856.t1, g12278.t1, g12279.t1, g14706.t1, g15848.t1, g19183.t1, g19184.t1, g21683.t1, g28757.t1, g34599.t1, g39726.t1, g42981.t1, g45231.t1, g45232.t1, g48872.t1, g49622.t1, g58212.t1, g6820.t1, g6821.t1, g7280.t1, g77102.t1, g9171.t1, g9176.t1	g58212.t1														Retrotran_gag_2, DUF5054
OG0001730	O	Unassigned	g11856.t1, g12278.t1, g12279.t1, g14706.t1, g15848.t1, g19183.t1, g19184.t1, g21683.t1, g28757.t1, g34599.t1, g39726.t1, g42981.t1, g45231.t1, g45232.t1, g48872.t1, g49622.t1, g58212.t1, g6820.t1, g6821.t1, g7280.t1, g77102.t1, g9171.t1, g9176.t1	g6820.t1														Herpes_TAF50, Med13_C, ORC6, Dicty_REP, DUF3123, FSA_C
OG0001730	O	Unassigned	g11856.t1, g12278.t1, g12279.t1, g14706.t1, g15848.t1, g19183.t1, g19184.t1, g21683.t1, g28757.t1, g34599.t1, g39726.t1, g42981.t1, g45231.t1, g45232.t1, g48872.t1, g49622.t1, g58212.t1, g6820.t1, g6821.t1, g7280.t1, g77102.t1, g9171.t1, g9176.t1	g6821.t1
OG0001730	O	Unassigned	g11856.t1, g12278.t1, g12279.t1, g14706.t1, g15848.t1, g19183.t1, g19184.t1, g21683.t1, g28757.t1, g34599.t1, g39726.t1, g42981.t1, g45231.t1, g45232.t1, g48872.t1, g49622.t1, g58212.t1, g6820.t1, g6821.t1, g7280.t1, g77102.t1, g9171.t1, g9176.t1	g7280.t1								m15						Retrotran_gag_2
OG0001730	O	Unassigned	g11856.t1, g12278.t1, g12279.t1, g14706.t1, g15848.t1, g19183.t1, g19184.t1, g21683.t1, g28757.t1, g34599.t1, g39726.t1, g42981.t1, g45231.t1, g45232.t1, g48872.t1, g49622.t1, g58212.t1, g6820.t1, g6821.t1, g7280.t1, g77102.t1, g9171.t1, g9176.t1	g77102.t1														Retrotran_gag_2, zf-CCHC
OG0001730	O	Unassigned	g11856.t1, g12278.t1, g12279.t1, g14706.t1, g15848.t1, g19183.t1, g19184.t1, g21683.t1, g28757.t1, g34599.t1, g39726.t1, g42981.t1, g45231.t1, g45232.t1, g48872.t1, g49622.t1, g58212.t1, g6820.t1, g6821.t1, g7280.t1, g77102.t1, g9171.t1, g9176.t1	g9171.t1														DUF3246, Dicty_REP, Herpes_TAF50
OG0001730	O	Unassigned	g11856.t1, g12278.t1, g12279.t1, g14706.t1, g15848.t1, g19183.t1, g19184.t1, g21683.t1, g28757.t1, g34599.t1, g39726.t1, g42981.t1, g45231.t1, g45232.t1, g48872.t1, g49622.t1, g58212.t1, g6820.t1, g6821.t1, g7280.t1, g77102.t1, g9171.t1, g9176.t1	g9176.t1
OG0001832	O	Unassigned	g10029.t1, g14194.t1, g14422.t1, g14575.t1, g15312.t1, g15323.t1, g16789.t1, g18453.t1, g30170.t1, g36237.t1, g44362.t1, g47200.t1, g52427.t1, g5824.t1, g63781.t1, g64546.t1, g65940.t1, g67281.t1, g6812.t1, g72480.t1, g77781.t1	g10029.t1								m2						Spc7, PspA_IM30, DUF3450, ZapB, DUF4472, SlyX, TPR_MLP1_2, ADIP, Bacillus_HBL, Filament, DUF1664, CENP-F_leu_zip, DUF4201, MPS2, Fez1, DUF724, Occludin_ELL, KxDL, IFT57, TolA_bind_tri, Uso1_p115_C, zf-C4H2, TMF_TATA_bd, ATG16, TMF_DNA_bd, FlaC_arch, GIT_CC, HALZ, DUF5082, APG6_N
OG0001832	O	Unassigned	g10029.t1, g14194.t1, g14422.t1, g14575.t1, g15312.t1, g15323.t1, g16789.t1, g18453.t1, g30170.t1, g36237.t1, g44362.t1, g47200.t1, g52427.t1, g5824.t1, g63781.t1, g64546.t1, g65940.t1, g67281.t1, g6812.t1, g72480.t1, g77781.t1	g14194.t1				TP06_DOWN, TP30_DOWN, TP12_DOWN				m67
OG0001832	O	Unassigned	g10029.t1, g14194.t1, g14422.t1, g14575.t1, g15312.t1, g15323.t1, g16789.t1, g18453.t1, g30170.t1, g36237.t1, g44362.t1, g47200.t1, g52427.t1, g5824.t1, g63781.t1, g64546.t1, g65940.t1, g67281.t1, g6812.t1, g72480.t1, g77781.t1	g14422.t1														I_LWEQ
OG0001832	O	Unassigned	g10029.t1, g14194.t1, g14422.t1, g14575.t1, g15312.t1, g15323.t1, g16789.t1, g18453.t1, g30170.t1, g36237.t1, g44362.t1, g47200.t1, g52427.t1, g5824.t1, g63781.t1, g64546.t1, g65940.t1, g67281.t1, g6812.t1, g72480.t1, g77781.t1	g14575.t1														I_LWEQ, PAH, SAPS
OG0001832	O	Unassigned	g10029.t1, g14194.t1, g14422.t1, g14575.t1, g15312.t1, g15323.t1, g16789.t1, g18453.t1, g30170.t1, g36237.t1, g44362.t1, g47200.t1, g52427.t1, g5824.t1, g63781.t1, g64546.t1, g65940.t1, g67281.t1, g6812.t1, g72480.t1, g77781.t1	g15312.t1				TP06_DOWN, TP30_DOWN, TP18_DOWN, TP12_DOWN, TP42_DOWN				m52						YukD, THP2
OG0001832	O	Unassigned	g10029.t1, g14194.t1, g14422.t1, g14575.t1, g15312.t1, g15323.t1, g16789.t1, g18453.t1, g30170.t1, g36237.t1, g44362.t1, g47200.t1, g52427.t1, g5824.t1, g63781.t1, g64546.t1, g65940.t1, g67281.t1, g6812.t1, g72480.t1, g77781.t1	g15323.t1														YukD, THP2
OG0001832	O	Unassigned	g10029.t1, g14194.t1, g14422.t1, g14575.t1, g15312.t1, g15323.t1, g16789.t1, g18453.t1, g30170.t1, g36237.t1, g44362.t1, g47200.t1, g52427.t1, g5824.t1, g63781.t1, g64546.t1, g65940.t1, g67281.t1, g6812.t1, g72480.t1, g77781.t1	g16789.t1				TP06_DOWN, TP30_DOWN, TP18_DOWN, TP42_DOWN	diurnal			m26
OG0001832	O	Unassigned	g10029.t1, g14194.t1, g14422.t1, g14575.t1, g15312.t1, g15323.t1, g16789.t1, g18453.t1, g30170.t1, g36237.t1, g44362.t1, g47200.t1, g52427.t1, g5824.t1, g63781.t1, g64546.t1, g65940.t1, g67281.t1, g6812.t1, g72480.t1, g77781.t1	g18453.t1								m15						DMPK_coil, Nup54_57_C, SlyX, Fez1, Tup_N, YkyA, GAS, DUF4200
OG0001832	O	Unassigned	g10029.t1, g14194.t1, g14422.t1, g14575.t1, g15312.t1, g15323.t1, g16789.t1, g18453.t1, g30170.t1, g36237.t1, g44362.t1, g47200.t1, g52427.t1, g5824.t1, g63781.t1, g64546.t1, g65940.t1, g67281.t1, g6812.t1, g72480.t1, g77781.t1	g30170.t1								m10						SMP, MscS_TM
OG0001832	O	Unassigned	g10029.t1, g14194.t1, g14422.t1, g14575.t1, g15312.t1, g15323.t1, g16789.t1, g18453.t1, g30170.t1, g36237.t1, g44362.t1, g47200.t1, g52427.t1, g5824.t1, g63781.t1, g64546.t1, g65940.t1, g67281.t1, g6812.t1, g72480.t1, g77781.t1	g36237.t1								m2						PspA_IM30, SAP, Spc7, DUF3450, HAP1_N, TMF_TATA_bd, Vps36-NZF-N, LETM1, Bacillus_HBL, TPR_MLP1_2, Cnn_1N, FlaC_arch, CENP-F_leu_zip, Med9, DivIC, LPP, IFT57, MPS2, DUF1664, ZapB, Fib_alpha, SlyX
OG0001832	O	Unassigned	g10029.t1, g14194.t1, g14422.t1, g14575.t1, g15312.t1, g15323.t1, g16789.t1, g18453.t1, g30170.t1, g36237.t1, g44362.t1, g47200.t1, g52427.t1, g5824.t1, g63781.t1, g64546.t1, g65940.t1, g67281.t1, g6812.t1, g72480.t1, g77781.t1	g44362.t1
OG0001832	O	Unassigned	g10029.t1, g14194.t1, g14422.t1, g14575.t1, g15312.t1, g15323.t1, g16789.t1, g18453.t1, g30170.t1, g36237.t1, g44362.t1, g47200.t1, g52427.t1, g5824.t1, g63781.t1, g64546.t1, g65940.t1, g67281.t1, g6812.t1, g72480.t1, g77781.t1	g47200.t1				TP06_DOWN, TP18_DOWN				m8						ADIP, LapD_MoxY_N, Tropomyosin_1
OG0001832	O	Unassigned	g10029.t1, g14194.t1, g14422.t1, g14575.t1, g15312.t1, g15323.t1, g16789.t1, g18453.t1, g30170.t1, g36237.t1, g44362.t1, g47200.t1, g52427.t1, g5824.t1, g63781.t1, g64546.t1, g65940.t1, g67281.t1, g6812.t1, g72480.t1, g77781.t1	g52427.t1								m52						Spc7, DUF812, T3SS_needle_E, SlyX, TSC22, DUF2730, Occludin_ELL, TPR_MLP1_2, TolA_bind_tri, LPP, Filament, CENP-H, YkyA, Baculo_PEP_C, IFT57, PI3K_P85_iSH2, DUF4407, Cnn_1N, Syntaxin-6_N, TMPIT, APG6_N
OG0001832	O	Unassigned	g10029.t1, g14194.t1, g14422.t1, g14575.t1, g15312.t1, g15323.t1, g16789.t1, g18453.t1, g30170.t1, g36237.t1, g44362.t1, g47200.t1, g52427.t1, g5824.t1, g63781.t1, g64546.t1, g65940.t1, g67281.t1, g6812.t1, g72480.t1, g77781.t1	g5824.t1								m52
OG0001832	O	Unassigned	g10029.t1, g14194.t1, g14422.t1, g14575.t1, g15312.t1, g15323.t1, g16789.t1, g18453.t1, g30170.t1, g36237.t1, g44362.t1, g47200.t1, g52427.t1, g5824.t1, g63781.t1, g64546.t1, g65940.t1, g67281.t1, g6812.t1, g72480.t1, g77781.t1	g63781.t1
OG0001832	O	Unassigned	g10029.t1, g14194.t1, g14422.t1, g14575.t1, g15312.t1, g15323.t1, g16789.t1, g18453.t1, g30170.t1, g36237.t1, g44362.t1, g47200.t1, g52427.t1, g5824.t1, g63781.t1, g64546.t1, g65940.t1, g67281.t1, g6812.t1, g72480.t1, g77781.t1	g64546.t1								m2						Spc7, DUF2730, Glyco_tran_WbsX, Occludin_ELL, TPR_MLP1_2, CC2-LZ, KxDL, Fez1, DUF3432, ISG65-75, ZapB, Atg14, DUF4472
OG0001832	O	Unassigned	g10029.t1, g14194.t1, g14422.t1, g14575.t1, g15312.t1, g15323.t1, g16789.t1, g18453.t1, g30170.t1, g36237.t1, g44362.t1, g47200.t1, g52427.t1, g5824.t1, g63781.t1, g64546.t1, g65940.t1, g67281.t1, g6812.t1, g72480.t1, g77781.t1	g65940.t1								m2						Spc7, TPR_MLP1_2, ATG16, V-ATPase_G, PspA_IM30, zf-C4H2, HMMR_N, DUF1664, DUF2730, Pox_A_type_inc, HALZ, TolA_bind_tri, TMF_DNA_bd, Prefoldin_2, IFT57, CENP-F_leu_zip, Fib_alpha, Occludin_ELL, FlaC_arch, Uso1_p115_C, Fez1, Cnn_1N, DUF724, DUF5082, LPP, Seryl_tRNA_N, TSC22, bZIP_2, GIT_CC, ZapB, MPS2, CC2-LZ, DivIC, Prominin, DUF4407, SlyX, Rootletin, FapA, DUF4239, NPV_P10, Baculo_PEP_C, DUF3007,…
OG0001832	O	Unassigned	g10029.t1, g14194.t1, g14422.t1, g14575.t1, g15312.t1, g15323.t1, g16789.t1, g18453.t1, g30170.t1, g36237.t1, g44362.t1, g47200.t1, g52427.t1, g5824.t1, g63781.t1, g64546.t1, g65940.t1, g67281.t1, g6812.t1, g72480.t1, g77781.t1	g67281.t1														I_LWEQ
OG0001832	O	Unassigned	g10029.t1, g14194.t1, g14422.t1, g14575.t1, g15312.t1, g15323.t1, g16789.t1, g18453.t1, g30170.t1, g36237.t1, g44362.t1, g47200.t1, g52427.t1, g5824.t1, g63781.t1, g64546.t1, g65940.t1, g67281.t1, g6812.t1, g72480.t1, g77781.t1	g6812.t1								m10						HAP1_N, Thump_like, SMP, Takusan
OG0001832	O	Unassigned	g10029.t1, g14194.t1, g14422.t1, g14575.t1, g15312.t1, g15323.t1, g16789.t1, g18453.t1, g30170.t1, g36237.t1, g44362.t1, g47200.t1, g52427.t1, g5824.t1, g63781.t1, g64546.t1, g65940.t1, g67281.t1, g6812.t1, g72480.t1, g77781.t1	g72480.t1														DUF16, DUF745, DUF3037, TBCA, APG6_N, PCRF
OG0001832	O	Unassigned	g10029.t1, g14194.t1, g14422.t1, g14575.t1, g15312.t1, g15323.t1, g16789.t1, g18453.t1, g30170.t1, g36237.t1, g44362.t1, g47200.t1, g52427.t1, g5824.t1, g63781.t1, g64546.t1, g65940.t1, g67281.t1, g6812.t1, g72480.t1, g77781.t1	g77781.t1								m26
OG0001947	O	Unassigned	g17542.t1, g19758.t1, g19759.t1, g2145.t1, g2146.t1, g23940.t1, g23942.t1, g28610.t1, g34697.t1, g3609.t1, g46008.t1, g54338.t1, g60526.t1, g62469.t1, g63054.t1, g64895.t1, g64896.t1, g69232.t1, g77345.t1, g80561.t1, g8527.t1	g17542.t1		L	DDE superfamily endonuclease					m35	PREDICTED: putative nuclease HARBI1 [Strongylocentrotus purpuratus].	protein ANTAGONIST OF LIKE HETEROCHROMATIN PROTEIN 1-like [Centruroides sculpturatus].	PREDICTED: uncharacterized protein LOC105442268 [Strongylocentrotus purpuratus].	PREDICTED: uncharacterized protein LOC590821 [Strongylocentrotus purpuratus].	PREDICTED: uncharacterized protein LOC583419 [Strongylocentrotus purpuratus].	DDE_Tnp_4, Plant_tran
OG0001947	O	Unassigned	g17542.t1, g19758.t1, g19759.t1, g2145.t1, g2146.t1, g23940.t1, g23942.t1, g28610.t1, g34697.t1, g3609.t1, g46008.t1, g54338.t1, g60526.t1, g62469.t1, g63054.t1, g64895.t1, g64896.t1, g69232.t1, g77345.t1, g80561.t1, g8527.t1	g2146.t1		L	DDE superfamily endonuclease					m3	PREDICTED: uncharacterized protein LOC105442268 [Strongylocentrotus purpuratus].	PREDICTED: putative nuclease HARBI1 [Musca domestica].	PREDICTED: uncharacterized protein LOC583419 [Strongylocentrotus purpuratus].	putative nuclease HARBI1 [Stylophora pistillata].	uncharacterized protein LOC111330814 [Stylophora pistillata].	DDE_Tnp_4, Nucleo_P87
OG0001947	O	Unassigned	g17542.t1, g19758.t1, g19759.t1, g2145.t1, g2146.t1, g23940.t1, g23942.t1, g28610.t1, g34697.t1, g3609.t1, g46008.t1, g54338.t1, g60526.t1, g62469.t1, g63054.t1, g64895.t1, g64896.t1, g69232.t1, g77345.t1, g80561.t1, g8527.t1	g23940.t1		L	DDE superfamily endonuclease						PREDICTED: putative nuclease HARBI1 [Musca domestica].	PREDICTED: putative nuclease HARBI1 [Strongylocentrotus purpuratus].	PREDICTED: uncharacterized protein LOC105442268 [Strongylocentrotus purpuratus].	PREDICTED: uncharacterized protein LOC583419 [Strongylocentrotus purpuratus].	protein ANTAGONIST OF LIKE HETEROCHROMATIN PROTEIN 1-like [Centruroides sculpturatus].	DDE_Tnp_4
OG0001947	O	Unassigned	g17542.t1, g19758.t1, g19759.t1, g2145.t1, g2146.t1, g23940.t1, g23942.t1, g28610.t1, g34697.t1, g3609.t1, g46008.t1, g54338.t1, g60526.t1, g62469.t1, g63054.t1, g64895.t1, g64896.t1, g69232.t1, g77345.t1, g80561.t1, g8527.t1	g28610.t1		L	DDE superfamily endonuclease						PREDICTED: putative nuclease HARBI1 [Monomorium pharaonis].	putative nuclease HARBI1 [Acyrthosiphon pisum].	PREDICTED: putative nuclease HARBI1 isoform X2 [Trachymyrmex cornetzi].	PREDICTED: putative nuclease HARBI1 isoform X1 [Trachymyrmex cornetzi].	putative nuclease HARBI1 [Myzus persicae].	DDE_Tnp_4, Plant_tran
OG0001947	O	Unassigned	g17542.t1, g19758.t1, g19759.t1, g2145.t1, g2146.t1, g23940.t1, g23942.t1, g28610.t1, g34697.t1, g3609.t1, g46008.t1, g54338.t1, g60526.t1, g62469.t1, g63054.t1, g64895.t1, g64896.t1, g69232.t1, g77345.t1, g80561.t1, g8527.t1	g3609.t1		L	DDE superfamily endonuclease						PREDICTED: uncharacterized protein LOC105442268 [Strongylocentrotus purpuratus].	PREDICTED: uncharacterized protein LOC583419 [Strongylocentrotus purpuratus].	PREDICTED: putative nuclease HARBI1 [Strongylocentrotus purpuratus].	PREDICTED: uncharacterized protein LOC582653 [Strongylocentrotus purpuratus].	hypothetical protein DSY80_04230 [Desulfocapsa sp.].	DDE_Tnp_4
OG0001947	O	Unassigned	g17542.t1, g19758.t1, g19759.t1, g2145.t1, g2146.t1, g23940.t1, g23942.t1, g28610.t1, g34697.t1, g3609.t1, g46008.t1, g54338.t1, g60526.t1, g62469.t1, g63054.t1, g64895.t1, g64896.t1, g69232.t1, g77345.t1, g80561.t1, g8527.t1	g54338.t1		L	DDE superfamily endonuclease					m3	PREDICTED: uncharacterized protein LOC105442268 [Strongylocentrotus purpuratus].	PREDICTED: uncharacterized protein LOC583419 [Strongylocentrotus purpuratus].	PREDICTED: putative nuclease HARBI1 [Strongylocentrotus purpuratus].	PREDICTED: putative nuclease HARBI1 [Acropora digitifera].	putative nuclease HARBI1 [Stylophora pistillata].	DDE_Tnp_4
OG0001947	O	Unassigned	g17542.t1, g19758.t1, g19759.t1, g2145.t1, g2146.t1, g23940.t1, g23942.t1, g28610.t1, g34697.t1, g3609.t1, g46008.t1, g54338.t1, g60526.t1, g62469.t1, g63054.t1, g64895.t1, g64896.t1, g69232.t1, g77345.t1, g80561.t1, g8527.t1	g62469.t1		L	DDE superfamily endonuclease					m3	PREDICTED: putative nuclease HARBI1 [Strongylocentrotus purpuratus].	protein ALP1-like [Hyposmocoma kahamanoa].	PREDICTED: uncharacterized protein LOC105442268 [Strongylocentrotus purpuratus].	PREDICTED: putative nuclease HARBI1 [Musca domestica].	PREDICTED: uncharacterized protein LOC590821 [Strongylocentrotus purpuratus].	DDE_Tnp_4, Plant_tran
OG0001947	O	Unassigned	g17542.t1, g19758.t1, g19759.t1, g2145.t1, g2146.t1, g23940.t1, g23942.t1, g28610.t1, g34697.t1, g3609.t1, g46008.t1, g54338.t1, g60526.t1, g62469.t1, g63054.t1, g64895.t1, g64896.t1, g69232.t1, g77345.t1, g80561.t1, g8527.t1	g63054.t1		L	DDE superfamily endonuclease					m39	PREDICTED: putative nuclease HARBI1 [Strongylocentrotus purpuratus].	protein ALP1-like [Hyposmocoma kahamanoa].	PREDICTED: uncharacterized protein LOC590821 [Strongylocentrotus purpuratus].	PREDICTED: putative nuclease HARBI1 [Musca domestica].	PREDICTED: uncharacterized protein LOC105442268 [Strongylocentrotus purpuratus].	DDE_Tnp_4, Plant_tran
OG0001947	O	Unassigned	g17542.t1, g19758.t1, g19759.t1, g2145.t1, g2146.t1, g23940.t1, g23942.t1, g28610.t1, g34697.t1, g3609.t1, g46008.t1, g54338.t1, g60526.t1, g62469.t1, g63054.t1, g64895.t1, g64896.t1, g69232.t1, g77345.t1, g80561.t1, g8527.t1	g69232.t1		L	DDE superfamily endonuclease					m14	NOD3 protein [Capsaspora owczarzaki ATCC 30864].	hypothetical protein Ctob_003994 [Chrysochromulina tobinii].	hypothetical protein [Candidatus Cardinium hertigii].	protein nlrc3, partial [Chrysochromulina tobinii].	hypothetical protein PTSG_05682 [Salpingoeca rosetta].	LRR_6, DDE_Tnp_4, Plant_tran
OG0001947	O	Unassigned	g17542.t1, g19758.t1, g19759.t1, g2145.t1, g2146.t1, g23940.t1, g23942.t1, g28610.t1, g34697.t1, g3609.t1, g46008.t1, g54338.t1, g60526.t1, g62469.t1, g63054.t1, g64895.t1, g64896.t1, g69232.t1, g77345.t1, g80561.t1, g8527.t1	g80561.t1		L	DDE superfamily endonuclease						PREDICTED: putative nuclease HARBI1 [Rhagoletis zephyria].	PREDICTED: uncharacterized protein LOC108976175 isoform X1 [Bactrocera latifrons].	PREDICTED: uncharacterized protein LOC108976175 isoform X2 [Bactrocera latifrons].	putative nuclease HARBI1 [Acyrthosiphon pisum].	PREDICTED: putative nuclease HARBI1 [Acropora digitifera].	DDE_Tnp_4, Plant_tran
OG0001947	O	Unassigned	g17542.t1, g19758.t1, g19759.t1, g2145.t1, g2146.t1, g23940.t1, g23942.t1, g28610.t1, g34697.t1, g3609.t1, g46008.t1, g54338.t1, g60526.t1, g62469.t1, g63054.t1, g64895.t1, g64896.t1, g69232.t1, g77345.t1, g80561.t1, g8527.t1	g2145.t1		B	nuclease activity						protein ALP1-like [Acyrthosiphon pisum].	uncharacterized protein LOC113305667 [Papaver somniferum].	uncharacterized protein LOC113315548 [Papaver somniferum].	putative harbinger transposase-derived protein [Helianthus annuus].	uncharacterized protein LOC113294577 [Papaver somniferum].	DDE_Tnp_4, Plant_tran
OG0001947	O	Unassigned	g17542.t1, g19758.t1, g19759.t1, g2145.t1, g2146.t1, g23940.t1, g23942.t1, g28610.t1, g34697.t1, g3609.t1, g46008.t1, g54338.t1, g60526.t1, g62469.t1, g63054.t1, g64895.t1, g64896.t1, g69232.t1, g77345.t1, g80561.t1, g8527.t1	g34697.t1		B	nuclease activity					m16	PREDICTED: uncharacterized protein LOC590821 [Strongylocentrotus purpuratus].	PREDICTED: uncharacterized protein LOC583419 [Strongylocentrotus purpuratus].	PREDICTED: uncharacterized protein LOC105442268 [Strongylocentrotus purpuratus].	hypothetical protein DSY80_04230 [Desulfocapsa sp.].	PREDICTED: uncharacterized protein LOC106804647 [Priapulus caudatus].	DDE_Tnp_4, Plant_tran, Nucleo_P87
OG0001947	O	Unassigned	g17542.t1, g19758.t1, g19759.t1, g2145.t1, g2146.t1, g23940.t1, g23942.t1, g28610.t1, g34697.t1, g3609.t1, g46008.t1, g54338.t1, g60526.t1, g62469.t1, g63054.t1, g64895.t1, g64896.t1, g69232.t1, g77345.t1, g80561.t1, g8527.t1	g46008.t1		L	nuclease activity					m1	PREDICTED: uncharacterized protein LOC590821 [Strongylocentrotus purpuratus].	protein ALP1-like [Centruroides sculpturatus].	PREDICTED: putative nuclease HARBI1 [Strongylocentrotus purpuratus].	putative nuclease HARBI1 [Lingula anatina].		DDE_Tnp_4, Plant_tran
OG0001947	O	Unassigned	g17542.t1, g19758.t1, g19759.t1, g2145.t1, g2146.t1, g23940.t1, g23942.t1, g28610.t1, g34697.t1, g3609.t1, g46008.t1, g54338.t1, g60526.t1, g62469.t1, g63054.t1, g64895.t1, g64896.t1, g69232.t1, g77345.t1, g80561.t1, g8527.t1	g60526.t1		L	nuclease activity						PREDICTED: uncharacterized protein LOC105442268 [Strongylocentrotus purpuratus].	PREDICTED: uncharacterized protein LOC106804647 [Priapulus caudatus].	hypothetical protein DSY80_04230 [Desulfocapsa sp.].	PREDICTED: uncharacterized protein LOC108363251 isoform X1 [Rhagoletis zephyria].	PREDICTED: uncharacterized protein LOC108768267 [Trachymyrmex cornetzi].	DDE_Tnp_4, Plant_tran, NPCC
OG0001947	O	Unassigned	g17542.t1, g19758.t1, g19759.t1, g2145.t1, g2146.t1, g23940.t1, g23942.t1, g28610.t1, g34697.t1, g3609.t1, g46008.t1, g54338.t1, g60526.t1, g62469.t1, g63054.t1, g64895.t1, g64896.t1, g69232.t1, g77345.t1, g80561.t1, g8527.t1	g8527.t1		B	nuclease activity					m3	PREDICTED: putative nuclease HARBI1 [Strongylocentrotus purpuratus].	putative nuclease HARBI1 [Exaiptasia pallida].	protein ALP1-like [Acyrthosiphon pisum].	putative nuclease HARBI1 [Centruroides sculpturatus].	PREDICTED: putative nuclease HARBI1 [Acropora digitifera].	DDE_Tnp_4, Plant_tran
OG0001947	O	Unassigned	g17542.t1, g19758.t1, g19759.t1, g2145.t1, g2146.t1, g23940.t1, g23942.t1, g28610.t1, g34697.t1, g3609.t1, g46008.t1, g54338.t1, g60526.t1, g62469.t1, g63054.t1, g64895.t1, g64896.t1, g69232.t1, g77345.t1, g80561.t1, g8527.t1	g19758.t1								m1						Plant_tran, DDE_Tnp_4
OG0001947	O	Unassigned	g17542.t1, g19758.t1, g19759.t1, g2145.t1, g2146.t1, g23940.t1, g23942.t1, g28610.t1, g34697.t1, g3609.t1, g46008.t1, g54338.t1, g60526.t1, g62469.t1, g63054.t1, g64895.t1, g64896.t1, g69232.t1, g77345.t1, g80561.t1, g8527.t1	g19759.t1
OG0001947	O	Unassigned	g17542.t1, g19758.t1, g19759.t1, g2145.t1, g2146.t1, g23940.t1, g23942.t1, g28610.t1, g34697.t1, g3609.t1, g46008.t1, g54338.t1, g60526.t1, g62469.t1, g63054.t1, g64895.t1, g64896.t1, g69232.t1, g77345.t1, g80561.t1, g8527.t1	g23942.t1
OG0001947	O	Unassigned	g17542.t1, g19758.t1, g19759.t1, g2145.t1, g2146.t1, g23940.t1, g23942.t1, g28610.t1, g34697.t1, g3609.t1, g46008.t1, g54338.t1, g60526.t1, g62469.t1, g63054.t1, g64895.t1, g64896.t1, g69232.t1, g77345.t1, g80561.t1, g8527.t1	g64895.t1								m25						NPCC
OG0001947	O	Unassigned	g17542.t1, g19758.t1, g19759.t1, g2145.t1, g2146.t1, g23940.t1, g23942.t1, g28610.t1, g34697.t1, g3609.t1, g46008.t1, g54338.t1, g60526.t1, g62469.t1, g63054.t1, g64895.t1, g64896.t1, g69232.t1, g77345.t1, g80561.t1, g8527.t1	g64896.t1								m8						DDE_Tnp_4
OG0001947	O	Unassigned	g17542.t1, g19758.t1, g19759.t1, g2145.t1, g2146.t1, g23940.t1, g23942.t1, g28610.t1, g34697.t1, g3609.t1, g46008.t1, g54338.t1, g60526.t1, g62469.t1, g63054.t1, g64895.t1, g64896.t1, g69232.t1, g77345.t1, g80561.t1, g8527.t1	g77345.t1				TP06_DOWN				m36	uncharacterized protein LOC113324697 [Papaver somniferum].	uncharacterized protein LOC113272209 [Papaver somniferum].	uncharacterized protein LOC113359100 [Papaver somniferum].	uncharacterized protein LOC113324648 [Papaver somniferum].	uncharacterized protein LOC113358077 [Papaver somniferum].	DDE_Tnp_4, Plant_tran
OG0001961	O	Unassigned	g33525.t1, g36505.t1, g38564.t1, g38691.t1, g47293.t1, g6116.t1, g6847.t1, g75810.t1, g81693.t1	g33525.t1														DUF4218
OG0001961	O	Unassigned	g33525.t1, g36505.t1, g38564.t1, g38691.t1, g47293.t1, g6116.t1, g6847.t1, g75810.t1, g81693.t1	g36505.t1								m3
OG0001961	O	Unassigned	g33525.t1, g36505.t1, g38564.t1, g38691.t1, g47293.t1, g6116.t1, g6847.t1, g75810.t1, g81693.t1	g38564.t1								m16
OG0001961	O	Unassigned	g33525.t1, g36505.t1, g38564.t1, g38691.t1, g47293.t1, g6116.t1, g6847.t1, g75810.t1, g81693.t1	g38691.t1									hypothetical protein GSI_08429 [Ganoderma sinense ZZ0214-1].	PREDICTED: uncharacterized protein LOC107343293 [Acropora digitifera].	uncharacterized protein LOC112773171 [Arachis hypogaea].	uncharacterized protein LOC112803364 [Arachis hypogaea].	uncharacterized protein LOC112701600 [Arachis hypogaea].	DUF4218
OG0001961	O	Unassigned	g33525.t1, g36505.t1, g38564.t1, g38691.t1, g47293.t1, g6116.t1, g6847.t1, g75810.t1, g81693.t1	g47293.t1								m3
OG0001961	O	Unassigned	g33525.t1, g36505.t1, g38564.t1, g38691.t1, g47293.t1, g6116.t1, g6847.t1, g75810.t1, g81693.t1	g6116.t1								m8
OG0001961	O	Unassigned	g33525.t1, g36505.t1, g38564.t1, g38691.t1, g47293.t1, g6116.t1, g6847.t1, g75810.t1, g81693.t1	g6847.t1								m1
OG0001961	O	Unassigned	g33525.t1, g36505.t1, g38564.t1, g38691.t1, g47293.t1, g6116.t1, g6847.t1, g75810.t1, g81693.t1	g75810.t1
OG0001961	O	Unassigned	g33525.t1, g36505.t1, g38564.t1, g38691.t1, g47293.t1, g6116.t1, g6847.t1, g75810.t1, g81693.t1	g81693.t1
OG0002096	O	Unassigned	g14733.t1, g20574.t1, g23499.t1, g24657.t1, g33548.t1, g38906.t1, g40333.t1, g4297.t1, g44222.t1, g50478.t1, g51247.t1, g63749.t1, g6432.t1, g66939.t1, g67120.t1, g70311.t1, g74149.t1, g892.t1	g14733.t1
OG0002096	O	Unassigned	g14733.t1, g20574.t1, g23499.t1, g24657.t1, g33548.t1, g38906.t1, g40333.t1, g4297.t1, g44222.t1, g50478.t1, g51247.t1, g63749.t1, g6432.t1, g66939.t1, g67120.t1, g70311.t1, g74149.t1, g892.t1	g20574.t1								m62
OG0002096	O	Unassigned	g14733.t1, g20574.t1, g23499.t1, g24657.t1, g33548.t1, g38906.t1, g40333.t1, g4297.t1, g44222.t1, g50478.t1, g51247.t1, g63749.t1, g6432.t1, g66939.t1, g67120.t1, g70311.t1, g74149.t1, g892.t1	g23499.t1								m1
OG0002096	O	Unassigned	g14733.t1, g20574.t1, g23499.t1, g24657.t1, g33548.t1, g38906.t1, g40333.t1, g4297.t1, g44222.t1, g50478.t1, g51247.t1, g63749.t1, g6432.t1, g66939.t1, g67120.t1, g70311.t1, g74149.t1, g892.t1	g24657.t1
OG0002096	O	Unassigned	g14733.t1, g20574.t1, g23499.t1, g24657.t1, g33548.t1, g38906.t1, g40333.t1, g4297.t1, g44222.t1, g50478.t1, g51247.t1, g63749.t1, g6432.t1, g66939.t1, g67120.t1, g70311.t1, g74149.t1, g892.t1	g33548.t1
OG0002096	O	Unassigned	g14733.t1, g20574.t1, g23499.t1, g24657.t1, g33548.t1, g38906.t1, g40333.t1, g4297.t1, g44222.t1, g50478.t1, g51247.t1, g63749.t1, g6432.t1, g66939.t1, g67120.t1, g70311.t1, g74149.t1, g892.t1	g38906.t1								m0
OG0002096	O	Unassigned	g14733.t1, g20574.t1, g23499.t1, g24657.t1, g33548.t1, g38906.t1, g40333.t1, g4297.t1, g44222.t1, g50478.t1, g51247.t1, g63749.t1, g6432.t1, g66939.t1, g67120.t1, g70311.t1, g74149.t1, g892.t1	g40333.t1								m18						DUF4667, SPX, Apt1, Chorion_2, ANAPC1
OG0002096	O	Unassigned	g14733.t1, g20574.t1, g23499.t1, g24657.t1, g33548.t1, g38906.t1, g40333.t1, g4297.t1, g44222.t1, g50478.t1, g51247.t1, g63749.t1, g6432.t1, g66939.t1, g67120.t1, g70311.t1, g74149.t1, g892.t1	g4297.t1														AF-4
OG0002096	O	Unassigned	g14733.t1, g20574.t1, g23499.t1, g24657.t1, g33548.t1, g38906.t1, g40333.t1, g4297.t1, g44222.t1, g50478.t1, g51247.t1, g63749.t1, g6432.t1, g66939.t1, g67120.t1, g70311.t1, g74149.t1, g892.t1	g44222.t1								m12
OG0002096	O	Unassigned	g14733.t1, g20574.t1, g23499.t1, g24657.t1, g33548.t1, g38906.t1, g40333.t1, g4297.t1, g44222.t1, g50478.t1, g51247.t1, g63749.t1, g6432.t1, g66939.t1, g67120.t1, g70311.t1, g74149.t1, g892.t1	g50478.t1
OG0002096	O	Unassigned	g14733.t1, g20574.t1, g23499.t1, g24657.t1, g33548.t1, g38906.t1, g40333.t1, g4297.t1, g44222.t1, g50478.t1, g51247.t1, g63749.t1, g6432.t1, g66939.t1, g67120.t1, g70311.t1, g74149.t1, g892.t1	g51247.t1
OG0002096	O	Unassigned	g14733.t1, g20574.t1, g23499.t1, g24657.t1, g33548.t1, g38906.t1, g40333.t1, g4297.t1, g44222.t1, g50478.t1, g51247.t1, g63749.t1, g6432.t1, g66939.t1, g67120.t1, g70311.t1, g74149.t1, g892.t1	g63749.t1
OG0002096	O	Unassigned	g14733.t1, g20574.t1, g23499.t1, g24657.t1, g33548.t1, g38906.t1, g40333.t1, g4297.t1, g44222.t1, g50478.t1, g51247.t1, g63749.t1, g6432.t1, g66939.t1, g67120.t1, g70311.t1, g74149.t1, g892.t1	g6432.t1
OG0002096	O	Unassigned	g14733.t1, g20574.t1, g23499.t1, g24657.t1, g33548.t1, g38906.t1, g40333.t1, g4297.t1, g44222.t1, g50478.t1, g51247.t1, g63749.t1, g6432.t1, g66939.t1, g67120.t1, g70311.t1, g74149.t1, g892.t1	g66939.t1														HsdM_N
OG0002096	O	Unassigned	g14733.t1, g20574.t1, g23499.t1, g24657.t1, g33548.t1, g38906.t1, g40333.t1, g4297.t1, g44222.t1, g50478.t1, g51247.t1, g63749.t1, g6432.t1, g66939.t1, g67120.t1, g70311.t1, g74149.t1, g892.t1	g67120.t1								m8
OG0002096	O	Unassigned	g14733.t1, g20574.t1, g23499.t1, g24657.t1, g33548.t1, g38906.t1, g40333.t1, g4297.t1, g44222.t1, g50478.t1, g51247.t1, g63749.t1, g6432.t1, g66939.t1, g67120.t1, g70311.t1, g74149.t1, g892.t1	g70311.t1
OG0002096	O	Unassigned	g14733.t1, g20574.t1, g23499.t1, g24657.t1, g33548.t1, g38906.t1, g40333.t1, g4297.t1, g44222.t1, g50478.t1, g51247.t1, g63749.t1, g6432.t1, g66939.t1, g67120.t1, g70311.t1, g74149.t1, g892.t1	g74149.t1
OG0002096	O	Unassigned	g14733.t1, g20574.t1, g23499.t1, g24657.t1, g33548.t1, g38906.t1, g40333.t1, g4297.t1, g44222.t1, g50478.t1, g51247.t1, g63749.t1, g6432.t1, g66939.t1, g67120.t1, g70311.t1, g74149.t1, g892.t1	g892.t1
OG0002282	O	Unassigned	g39578.t1, g45624.t1, g57695.t1	g39578.t1
OG0002282	O	Unassigned	g39578.t1, g45624.t1, g57695.t1	g45624.t1
OG0002282	O	Unassigned	g39578.t1, g45624.t1, g57695.t1	g57695.t1								m12						zinc_ribbon_6
OG0002406	O	Unassigned	g14407.t1, g14810.t1, g1613.t1, g1858.t1, g19555.t1, g19621.t1, g22269.t1, g37105.t1, g39807.t1, g45033.t1, g55932.t1, g59312.t1, g63332.t1, g65742.t1, g78608.t1, g79977.t1, g81394.t1, g83089.t1	g14407.t1								m3
OG0002406	O	Unassigned	g14407.t1, g14810.t1, g1613.t1, g1858.t1, g19555.t1, g19621.t1, g22269.t1, g37105.t1, g39807.t1, g45033.t1, g55932.t1, g59312.t1, g63332.t1, g65742.t1, g78608.t1, g79977.t1, g81394.t1, g83089.t1	g14810.t1
OG0002406	O	Unassigned	g14407.t1, g14810.t1, g1613.t1, g1858.t1, g19555.t1, g19621.t1, g22269.t1, g37105.t1, g39807.t1, g45033.t1, g55932.t1, g59312.t1, g63332.t1, g65742.t1, g78608.t1, g79977.t1, g81394.t1, g83089.t1	g1613.t1								m2
OG0002406	O	Unassigned	g14407.t1, g14810.t1, g1613.t1, g1858.t1, g19555.t1, g19621.t1, g22269.t1, g37105.t1, g39807.t1, g45033.t1, g55932.t1, g59312.t1, g63332.t1, g65742.t1, g78608.t1, g79977.t1, g81394.t1, g83089.t1	g1858.t1								m10						NPR3, Borrelia_P83, Hid1
OG0002406	O	Unassigned	g14407.t1, g14810.t1, g1613.t1, g1858.t1, g19555.t1, g19621.t1, g22269.t1, g37105.t1, g39807.t1, g45033.t1, g55932.t1, g59312.t1, g63332.t1, g65742.t1, g78608.t1, g79977.t1, g81394.t1, g83089.t1	g19555.t1														CENP-U
OG0002406	O	Unassigned	g14407.t1, g14810.t1, g1613.t1, g1858.t1, g19555.t1, g19621.t1, g22269.t1, g37105.t1, g39807.t1, g45033.t1, g55932.t1, g59312.t1, g63332.t1, g65742.t1, g78608.t1, g79977.t1, g81394.t1, g83089.t1	g19621.t1				TP30_DOWN				m10
OG0002406	O	Unassigned	g14407.t1, g14810.t1, g1613.t1, g1858.t1, g19555.t1, g19621.t1, g22269.t1, g37105.t1, g39807.t1, g45033.t1, g55932.t1, g59312.t1, g63332.t1, g65742.t1, g78608.t1, g79977.t1, g81394.t1, g83089.t1	g22269.t1				TP18_DOWN				m12
OG0002406	O	Unassigned	g14407.t1, g14810.t1, g1613.t1, g1858.t1, g19555.t1, g19621.t1, g22269.t1, g37105.t1, g39807.t1, g45033.t1, g55932.t1, g59312.t1, g63332.t1, g65742.t1, g78608.t1, g79977.t1, g81394.t1, g83089.t1	g37105.t1								m18
OG0002406	O	Unassigned	g14407.t1, g14810.t1, g1613.t1, g1858.t1, g19555.t1, g19621.t1, g22269.t1, g37105.t1, g39807.t1, g45033.t1, g55932.t1, g59312.t1, g63332.t1, g65742.t1, g78608.t1, g79977.t1, g81394.t1, g83089.t1	g39807.t1
OG0002406	O	Unassigned	g14407.t1, g14810.t1, g1613.t1, g1858.t1, g19555.t1, g19621.t1, g22269.t1, g37105.t1, g39807.t1, g45033.t1, g55932.t1, g59312.t1, g63332.t1, g65742.t1, g78608.t1, g79977.t1, g81394.t1, g83089.t1	g45033.t1														NPR3, HGWP
OG0002406	O	Unassigned	g14407.t1, g14810.t1, g1613.t1, g1858.t1, g19555.t1, g19621.t1, g22269.t1, g37105.t1, g39807.t1, g45033.t1, g55932.t1, g59312.t1, g63332.t1, g65742.t1, g78608.t1, g79977.t1, g81394.t1, g83089.t1	g55932.t1								m2
OG0002406	O	Unassigned	g14407.t1, g14810.t1, g1613.t1, g1858.t1, g19555.t1, g19621.t1, g22269.t1, g37105.t1, g39807.t1, g45033.t1, g55932.t1, g59312.t1, g63332.t1, g65742.t1, g78608.t1, g79977.t1, g81394.t1, g83089.t1	g59312.t1														Borrelia_P83, Caldesmon, Zip, ASC, Otopetrin, DUF2151, SOBP, MDM10, DUF4775, SLC12, PA26, SAPS, GPCR_chapero_1, MCM_bind, Sec62
OG0002406	O	Unassigned	g14407.t1, g14810.t1, g1613.t1, g1858.t1, g19555.t1, g19621.t1, g22269.t1, g37105.t1, g39807.t1, g45033.t1, g55932.t1, g59312.t1, g63332.t1, g65742.t1, g78608.t1, g79977.t1, g81394.t1, g83089.t1	g63332.t1								m12						DUF3899
OG0002406	O	Unassigned	g14407.t1, g14810.t1, g1613.t1, g1858.t1, g19555.t1, g19621.t1, g22269.t1, g37105.t1, g39807.t1, g45033.t1, g55932.t1, g59312.t1, g63332.t1, g65742.t1, g78608.t1, g79977.t1, g81394.t1, g83089.t1	g65742.t1														NPR3, TSP_3
OG0002406	O	Unassigned	g14407.t1, g14810.t1, g1613.t1, g1858.t1, g19555.t1, g19621.t1, g22269.t1, g37105.t1, g39807.t1, g45033.t1, g55932.t1, g59312.t1, g63332.t1, g65742.t1, g78608.t1, g79977.t1, g81394.t1, g83089.t1	g78608.t1								m3
OG0002406	O	Unassigned	g14407.t1, g14810.t1, g1613.t1, g1858.t1, g19555.t1, g19621.t1, g22269.t1, g37105.t1, g39807.t1, g45033.t1, g55932.t1, g59312.t1, g63332.t1, g65742.t1, g78608.t1, g79977.t1, g81394.t1, g83089.t1	g79977.t1
OG0002406	O	Unassigned	g14407.t1, g14810.t1, g1613.t1, g1858.t1, g19555.t1, g19621.t1, g22269.t1, g37105.t1, g39807.t1, g45033.t1, g55932.t1, g59312.t1, g63332.t1, g65742.t1, g78608.t1, g79977.t1, g81394.t1, g83089.t1	g81394.t1								m26
OG0002406	O	Unassigned	g14407.t1, g14810.t1, g1613.t1, g1858.t1, g19555.t1, g19621.t1, g22269.t1, g37105.t1, g39807.t1, g45033.t1, g55932.t1, g59312.t1, g63332.t1, g65742.t1, g78608.t1, g79977.t1, g81394.t1, g83089.t1	g83089.t1								m12						eIF-3c_N
OG0002418	O	Unassigned	g29632.t1, g33749.t1, g63116.t1, g64177.t1, g64179.t1	g64177.t1		T	negative regulation of bile acid biosynthetic process					m2	phosphodiesterase [Pseudoalteromonas sp. T1lg23B].	phosphodiesterase [Pseudoalteromonas luteoviolacea].				fn2
OG0002418	O	Unassigned	g29632.t1, g33749.t1, g63116.t1, g64177.t1, g64179.t1	g29632.t1				TP06_UP, TP18_DOWN, TP42_DOWN				m16
OG0002418	O	Unassigned	g29632.t1, g33749.t1, g63116.t1, g64177.t1, g64179.t1	g33749.t1								m2	hypothetical protein SARC_06793 [Sphaeroforma arctica JP610].
OG0002418	O	Unassigned	g29632.t1, g33749.t1, g63116.t1, g64177.t1, g64179.t1	g63116.t1				TP18_DOWN, TP12_DOWN				m12						DUF4025, DUF1899
OG0002418	O	Unassigned	g29632.t1, g33749.t1, g63116.t1, g64177.t1, g64179.t1	g64179.t1								m2						DUF1117
OG0002612	O	Signal transduction mechanisms	g24640.t1, g66060.t1	g66060.t1	ywpD	T	Histidine kinase					m5	transporter substrate-binding domain-containing protein [Burkholderiales bacterium JOSHI_001].	response regulator [bacterium A37T11].	PAS domain S-box protein [Thiotrichales bacterium HS_08].	multi-sensor hybrid histidine kinase [Candidatus Magnetomorum sp. HK-1].	Aerobic respiration control sensor protein ArcB [Thiotrichales bacterium HS_08].	HATPase_c, TPPK_C, Nucleoside_tran
OG0002612	O	Signal transduction mechanisms	g24640.t1, g66060.t1	g24640.t1		T	PhoQ Sensor					m9	CHASE2 domain-containing protein [Phormidium sp. HE10JO].	twocomponent hybrid sensor and regulator kinase [Acanthamoeba castellanii str. Neff].	response regulator [Kiloniella laminariae].	GAF domain-containing protein [Paenibacillus ginsengarvi].	hybrid sensor histidine kinase/response regulator [Glaciimonas sp. PCH181].	HATPase_c, RsmF_methylt_CI, DUF2208
OG0002625	O	Unassigned	g12659.t1, g40633.t1	g12659.t1		Z	Filamin/ABP280 repeat	TP42_UP				m1	gelation factor, putative [Acanthamoeba castellanii str. Neff].	gelation factor [Dictyostelium discoideum AX4].	hypothetical protein SAMD00019534_026980 [Acytostelium subglobosum LB1].	hypothetical protein SAMD00019534_117690 [Acytostelium subglobosum LB1].	hypothetical protein SAMD00019534_057880 [Acytostelium subglobosum LB1].	Filamin, CH, PDZ_6, PDZ_2, PDZ, Herpes_gE, HSP9_HSP12
OG0002625	O	Unassigned	g12659.t1, g40633.t1	g40633.t1				TP42_UP				m1
OG0002648	O	Unassigned	g35588.t1	g35588.t1								m8						Alpha_GJ, PPR
OG0002790	O	Energy production and conversion	g44536.t1	g44536.t1		C	Domain in cystathionine beta-synthase and other proteins.					m9	CBS domain containing protein [Acanthamoeba castellanii str. Neff].	hypothetical protein DICPUDRAFT_78725 [Dictyostelium purpureum].	CBS domain-containing protein [Dictyostelium discoideum AX4].	cystathionine-beta-synthase domain-containing protein [Cavenderia fasciculata].		CBS
OG0002802	O	Unassigned	g1419.t1, g47302.t1, g4926.t1, g72056.t1, g72191.t1, g77892.t1, g79059.t1, g79062.t1	g1419.t1								m32	predicted protein [Laccaria bicolor S238N-H82].	hypothetical protein K443DRAFT_10797 [Laccaria amethystina LaAM-08-1].	hypothetical protein K443DRAFT_9037 [Laccaria amethystina LaAM-08-1].	predicted protein [Mycena chlorophos].	hypothetical protein CVT24_010024 [Panaeolus cyanescens].	FlaC_arch
OG0002802	O	Unassigned	g1419.t1, g47302.t1, g4926.t1, g72056.t1, g72191.t1, g77892.t1, g79059.t1, g79062.t1	g47302.t1								m26	hypothetical protein N44_00562 [Microcystis aeruginosa NIES-44].	hypothetical protein [Microcystis aeruginosa].	predicted protein [Mycena chlorophos].	hypothetical protein [Anabaena sp. PCC 7108].	hypothetical protein KFL_003470060 [Klebsormidium nitens].	TFIIA, Spt20, DUF908, DUF702, Mucin, DUF4175, Hid1, Band_3_cyto, Androgen_recep, ALMT, Hydin_ADK
OG0002802	O	Unassigned	g1419.t1, g47302.t1, g4926.t1, g72056.t1, g72191.t1, g77892.t1, g79059.t1, g79062.t1	g4926.t1								m1	hypothetical protein KFL_003470060 [Klebsormidium nitens].	hypothetical protein K443DRAFT_10797 [Laccaria amethystina LaAM-08-1].	hypothetical protein K443DRAFT_9037 [Laccaria amethystina LaAM-08-1].	predicted protein [Laccaria bicolor S238N-H82].	predicted protein [Mycena chlorophos].	FAM184, TraB
OG0002802	O	Unassigned	g1419.t1, g47302.t1, g4926.t1, g72056.t1, g72191.t1, g77892.t1, g79059.t1, g79062.t1	g72056.t1							HGT	m9	hypothetical protein [Myroides odoratus].	hypothetical protein CVT24_010024 [Panaeolus cyanescens].	predicted protein [Mycena chlorophos].	hypothetical protein K443DRAFT_10797 [Laccaria amethystina LaAM-08-1].	hypothetical protein [Anabaena sp. PCC 7108].
OG0002802	O	Unassigned	g1419.t1, g47302.t1, g4926.t1, g72056.t1, g72191.t1, g77892.t1, g79059.t1, g79062.t1	g72191.t1								m23	hypothetical protein KFL_003470060 [Klebsormidium nitens].	hypothetical protein K443DRAFT_10797 [Laccaria amethystina LaAM-08-1].	predicted protein [Mycena chlorophos].	predicted protein [Laccaria bicolor S238N-H82].	hypothetical protein BDZ90DRAFT_174113 [Jaminaea rosea].
OG0002802	O	Unassigned	g1419.t1, g47302.t1, g4926.t1, g72056.t1, g72191.t1, g77892.t1, g79059.t1, g79062.t1	g77892.t1								m11	hypothetical protein KFL_003470060 [Klebsormidium nitens].	hypothetical protein PENCOP_c006G08050 [Penicillium coprophilum].	hypothetical protein [Methyloglobulus morosus].	hypothetical protein [Anaerotruncus sp. 22A2-44].	hypothetical protein [Anaerotruncus massiliensis].
OG0002802	O	Unassigned	g1419.t1, g47302.t1, g4926.t1, g72056.t1, g72191.t1, g77892.t1, g79059.t1, g79062.t1	g79059.t1								m9	hypothetical protein KFL_003470060 [Klebsormidium nitens].	hypothetical protein PENCOP_c006G08050 [Penicillium coprophilum].	hypothetical protein BDZ90DRAFT_174113 [Jaminaea rosea].	predicted protein [Mycena chlorophos].	hypothetical protein PaG_01091 [Moesziomyces aphidis DSM 70725].
OG0002802	O	Unassigned	g1419.t1, g47302.t1, g4926.t1, g72056.t1, g72191.t1, g77892.t1, g79059.t1, g79062.t1	g79062.t1								m1	hypothetical protein KFL_003470060 [Klebsormidium nitens].	hypothetical protein [Anaerotruncus sp. 22A2-44].	hypothetical protein M413DRAFT_29763 [Hebeloma cylindrosporum h7].	hypothetical protein M413DRAFT_75488 [Hebeloma cylindrosporum h7].	hypothetical protein M413DRAFT_75568 [Hebeloma cylindrosporum h7].	Astacin, DUF5082, LPP, DUF4614
OG0002805	O	Unassigned	g23599.t1, g3307.t1, g3314.t1, g34045.t1, g38551.t1, g41351.t1, g4715.t1, g47779.t1, g53356.t1, g65176.t1, g68924.t1, g71680.t1, g71703.t1, g73627.t1, g8918.t1	g23599.t1
OG0002805	O	Unassigned	g23599.t1, g3307.t1, g3314.t1, g34045.t1, g38551.t1, g41351.t1, g4715.t1, g47779.t1, g53356.t1, g65176.t1, g68924.t1, g71680.t1, g71703.t1, g73627.t1, g8918.t1	g3307.t1
OG0002805	O	Unassigned	g23599.t1, g3307.t1, g3314.t1, g34045.t1, g38551.t1, g41351.t1, g4715.t1, g47779.t1, g53356.t1, g65176.t1, g68924.t1, g71680.t1, g71703.t1, g73627.t1, g8918.t1	g3314.t1								m4
OG0002805	O	Unassigned	g23599.t1, g3307.t1, g3314.t1, g34045.t1, g38551.t1, g41351.t1, g4715.t1, g47779.t1, g53356.t1, g65176.t1, g68924.t1, g71680.t1, g71703.t1, g73627.t1, g8918.t1	g34045.t1
OG0002805	O	Unassigned	g23599.t1, g3307.t1, g3314.t1, g34045.t1, g38551.t1, g41351.t1, g4715.t1, g47779.t1, g53356.t1, g65176.t1, g68924.t1, g71680.t1, g71703.t1, g73627.t1, g8918.t1	g38551.t1
OG0002805	O	Unassigned	g23599.t1, g3307.t1, g3314.t1, g34045.t1, g38551.t1, g41351.t1, g4715.t1, g47779.t1, g53356.t1, g65176.t1, g68924.t1, g71680.t1, g71703.t1, g73627.t1, g8918.t1	g41351.t1					diurnal
OG0002805	O	Unassigned	g23599.t1, g3307.t1, g3314.t1, g34045.t1, g38551.t1, g41351.t1, g4715.t1, g47779.t1, g53356.t1, g65176.t1, g68924.t1, g71680.t1, g71703.t1, g73627.t1, g8918.t1	g4715.t1
OG0002805	O	Unassigned	g23599.t1, g3307.t1, g3314.t1, g34045.t1, g38551.t1, g41351.t1, g4715.t1, g47779.t1, g53356.t1, g65176.t1, g68924.t1, g71680.t1, g71703.t1, g73627.t1, g8918.t1	g47779.t1
OG0002805	O	Unassigned	g23599.t1, g3307.t1, g3314.t1, g34045.t1, g38551.t1, g41351.t1, g4715.t1, g47779.t1, g53356.t1, g65176.t1, g68924.t1, g71680.t1, g71703.t1, g73627.t1, g8918.t1	g53356.t1
OG0002805	O	Unassigned	g23599.t1, g3307.t1, g3314.t1, g34045.t1, g38551.t1, g41351.t1, g4715.t1, g47779.t1, g53356.t1, g65176.t1, g68924.t1, g71680.t1, g71703.t1, g73627.t1, g8918.t1	g65176.t1								m4
OG0002805	O	Unassigned	g23599.t1, g3307.t1, g3314.t1, g34045.t1, g38551.t1, g41351.t1, g4715.t1, g47779.t1, g53356.t1, g65176.t1, g68924.t1, g71680.t1, g71703.t1, g73627.t1, g8918.t1	g68924.t1
OG0002805	O	Unassigned	g23599.t1, g3307.t1, g3314.t1, g34045.t1, g38551.t1, g41351.t1, g4715.t1, g47779.t1, g53356.t1, g65176.t1, g68924.t1, g71680.t1, g71703.t1, g73627.t1, g8918.t1	g71680.t1														Interfer-bind
OG0002805	O	Unassigned	g23599.t1, g3307.t1, g3314.t1, g34045.t1, g38551.t1, g41351.t1, g4715.t1, g47779.t1, g53356.t1, g65176.t1, g68924.t1, g71680.t1, g71703.t1, g73627.t1, g8918.t1	g71703.t1								m10						GAD-like
OG0002805	O	Unassigned	g23599.t1, g3307.t1, g3314.t1, g34045.t1, g38551.t1, g41351.t1, g4715.t1, g47779.t1, g53356.t1, g65176.t1, g68924.t1, g71680.t1, g71703.t1, g73627.t1, g8918.t1	g73627.t1
OG0002805	O	Unassigned	g23599.t1, g3307.t1, g3314.t1, g34045.t1, g38551.t1, g41351.t1, g4715.t1, g47779.t1, g53356.t1, g65176.t1, g68924.t1, g71680.t1, g71703.t1, g73627.t1, g8918.t1	g8918.t1								m12
OG0002840	O	Unassigned	g33207.t1	g33207.t1		C	heme binding					m54	succinate dehydrogenase, putative [Perkinsus marinus ATCC 50983].	hypothetical protein COY66_01875 [Candidatus Kerfeldbacteria bacterium CG_4_10_14_0_8_um_filter_42_10].	cytochrome b2 [Salpingoeca rosetta].	hypothetical protein UX49_C0002G0004 [Candidatus Wolfebacteria bacterium GW2011_GWC2_46_275].	cytochrome b5-like heme/steroid-binding domain protein [Tetrahymena thermophila SB210].	Cyt-b5, DOMON, Spt20, Peptidase_S15, SUIM_assoc
OG0002888	O	Unassigned	g15810.t1, g30267.t1, g321.t1, g44746.t1, g56816.t1, g59707.t1	g15810.t1								m1						NUDE_C
OG0002888	O	Unassigned	g15810.t1, g30267.t1, g321.t1, g44746.t1, g56816.t1, g59707.t1	g30267.t1								m19						TGBp3, SOG2, MccV
OG0002888	O	Unassigned	g15810.t1, g30267.t1, g321.t1, g44746.t1, g56816.t1, g59707.t1	g321.t1								m20
OG0002888	O	Unassigned	g15810.t1, g30267.t1, g321.t1, g44746.t1, g56816.t1, g59707.t1	g44746.t1								m1						PSI_integrin
OG0002888	O	Unassigned	g15810.t1, g30267.t1, g321.t1, g44746.t1, g56816.t1, g59707.t1	g56816.t1				TP06_DOWN				m8
OG0002888	O	Unassigned	g15810.t1, g30267.t1, g321.t1, g44746.t1, g56816.t1, g59707.t1	g59707.t1				TP30_UP, TP18_UP, TP12_UP, TP42_UP				m1						DUF5619
OG0003021	O	Unassigned	g11295.t1, g12409.t1, g24782.t1, g2754.t1, g48311.t1, g60763.t1, g60766.t1, g68785.t1	g11295.t1		MU	Domain of unknown function DUF11	TP18_DOWN, TP12_DOWN				m12	hypothetical protein N838_04235 [uncultured Thiohalocapsa sp. PB-PSB1].	hypothetical protein CFE26_06030, partial [Verrucomicrobiales bacterium VVV1].	hypothetical protein GLO73106DRAFT_00040400, partial [Gloeocapsa sp. PCC 73106].	DUF11 domain-containing protein [Haloferula sp. BvORR071].	hypothetical protein D6714_03535, partial [Bacteroidetes bacterium].	Big_9, Mucin, Rhabdo_glycop, DUF4232
OG0003021	O	Unassigned	g11295.t1, g12409.t1, g24782.t1, g2754.t1, g48311.t1, g60763.t1, g60766.t1, g68785.t1	g12409.t1		MU	Domain of unknown function DUF11	TP06_UP			HGT	m2	tandem-95 repeat protein [Salinisphaera japonica].	retention module-containing protein [Achromobacter arsenitoxydans].	retention module-containing protein [Bordetella bronchiseptica].			Cadherin_4, Big_9, PA14, Spp-24, IL3Ra_N, Collagen, HU-CCDC81_bac_2
OG0003021	O	Unassigned	g11295.t1, g12409.t1, g24782.t1, g2754.t1, g48311.t1, g60763.t1, g60766.t1, g68785.t1	g24782.t1		MU	Domain of unknown function DUF11					m5	hypothetical protein N838_04235 [uncultured Thiohalocapsa sp. PB-PSB1].	DUF11 domain-containing protein [Pedosphaera parvula].	DUF11 domain-containing protein [Haloferula sp. BvORR071].	hypothetical protein CFE23_03265, partial [Flavobacterium sp. BFFFF1].	hypothetical protein A2514_03235 [Gammaproteobacteria bacterium RIFOXYD12_FULL_61_37].
OG0003021	O	Unassigned	g11295.t1, g12409.t1, g24782.t1, g2754.t1, g48311.t1, g60763.t1, g60766.t1, g68785.t1	g48311.t1		MU	Domain of unknown function DUF11					m23	hypothetical protein A2514_03235 [Gammaproteobacteria bacterium RIFOXYD12_FULL_61_37].	DUF11 domain-containing protein [Haloferula sp. BvORR071].	calcium-binding protein [Geminocystis sp. NIES-3708].	hypothetical protein CFE26_06030, partial [Verrucomicrobiales bacterium VVV1].	tandem-95 repeat protein [Arsenicibacter rosenii].	Exonuc_VII_L
OG0003021	O	Unassigned	g11295.t1, g12409.t1, g24782.t1, g2754.t1, g48311.t1, g60763.t1, g60766.t1, g68785.t1	g68785.t1		M	extracellular matrix structural constituent					m2	tandem-95 repeat protein, partial [Stenotrophomonas sp. 278].	tandem-95 repeat protein [Stenotrophomonas rhizophila].	tandem-95 repeat protein [Stenotrophomonas sp. VV52].	tandem-95 repeat protein, partial [Stenotrophomonas rhizophila].	putative repeat protein (TIGR01451 family) [Stenotrophomonas rhizophila].	DUF5641, HCMV_UL124, DUF5073, MreC
OG0003021	O	Unassigned	g11295.t1, g12409.t1, g24782.t1, g2754.t1, g48311.t1, g60763.t1, g60766.t1, g68785.t1	g2754.t1	spaI	DZ	Protein conserved in bacteria				HGT	m6	calcium-binding protein [Geminocystis sp. NIES-3708].	calcium-binding protein [Geminocystis sp. NIES-3709].	hypothetical protein A2514_03235 [Gammaproteobacteria bacterium RIFOXYD12_FULL_61_37].	tandem-95 repeat protein [Flavobacterium magnum].	hypothetical protein [Chryseobacterium hungaricum].
OG0003021	O	Unassigned	g11295.t1, g12409.t1, g24782.t1, g2754.t1, g48311.t1, g60763.t1, g60766.t1, g68785.t1	g60763.t1								m36						PSI
OG0003021	O	Unassigned	g11295.t1, g12409.t1, g24782.t1, g2754.t1, g48311.t1, g60763.t1, g60766.t1, g68785.t1	g60766.t1							HGT	m14	calcium-binding protein [Geminocystis sp. NIES-3709].	calcium-binding protein [Geminocystis sp. NIES-3708].	hypothetical protein A2514_03235 [Gammaproteobacteria bacterium RIFOXYD12_FULL_61_37].	hypothetical protein N838_04235 [uncultured Thiohalocapsa sp. PB-PSB1].	hypothetical protein B6D45_07445 [Ignavibacteriales bacterium UTCHB3].
OG0003027	O	Unassigned	g11213.t1, g11214.t1, g16021.t1, g20411.t1, g24479.t1, g24483.t1, g24485.t1, g24493.t1, g36378.t1, g65024.t1, g72804.t1, g76701.t1, g79986.t1, g80626.t1	g11213.t1				TP06_DOWN, TP12_DOWN				m15						SAP, Nucleolin_bd
OG0003027	O	Unassigned	g11213.t1, g11214.t1, g16021.t1, g20411.t1, g24479.t1, g24483.t1, g24485.t1, g24493.t1, g36378.t1, g65024.t1, g72804.t1, g76701.t1, g79986.t1, g80626.t1	g11214.t1				TP06_DOWN				m15
OG0003027	O	Unassigned	g11213.t1, g11214.t1, g16021.t1, g20411.t1, g24479.t1, g24483.t1, g24485.t1, g24493.t1, g36378.t1, g65024.t1, g72804.t1, g76701.t1, g79986.t1, g80626.t1	g16021.t1								m35						SAP
OG0003027	O	Unassigned	g11213.t1, g11214.t1, g16021.t1, g20411.t1, g24479.t1, g24483.t1, g24485.t1, g24493.t1, g36378.t1, g65024.t1, g72804.t1, g76701.t1, g79986.t1, g80626.t1	g20411.t1														SAP, DUF1460
OG0003027	O	Unassigned	g11213.t1, g11214.t1, g16021.t1, g20411.t1, g24479.t1, g24483.t1, g24485.t1, g24493.t1, g36378.t1, g65024.t1, g72804.t1, g76701.t1, g79986.t1, g80626.t1	g24479.t1				TP06_DOWN				m36						SAP, VPR
OG0003027	O	Unassigned	g11213.t1, g11214.t1, g16021.t1, g20411.t1, g24479.t1, g24483.t1, g24485.t1, g24493.t1, g36378.t1, g65024.t1, g72804.t1, g76701.t1, g79986.t1, g80626.t1	g24483.t1														SAP
OG0003027	O	Unassigned	g11213.t1, g11214.t1, g16021.t1, g20411.t1, g24479.t1, g24483.t1, g24485.t1, g24493.t1, g36378.t1, g65024.t1, g72804.t1, g76701.t1, g79986.t1, g80626.t1	g24485.t1
OG0003027	O	Unassigned	g11213.t1, g11214.t1, g16021.t1, g20411.t1, g24479.t1, g24483.t1, g24485.t1, g24493.t1, g36378.t1, g65024.t1, g72804.t1, g76701.t1, g79986.t1, g80626.t1	g24493.t1														SAP
OG0003027	O	Unassigned	g11213.t1, g11214.t1, g16021.t1, g20411.t1, g24479.t1, g24483.t1, g24485.t1, g24493.t1, g36378.t1, g65024.t1, g72804.t1, g76701.t1, g79986.t1, g80626.t1	g36378.t1
OG0003027	O	Unassigned	g11213.t1, g11214.t1, g16021.t1, g20411.t1, g24479.t1, g24483.t1, g24485.t1, g24493.t1, g36378.t1, g65024.t1, g72804.t1, g76701.t1, g79986.t1, g80626.t1	g65024.t1														ALMS_motif
OG0003027	O	Unassigned	g11213.t1, g11214.t1, g16021.t1, g20411.t1, g24479.t1, g24483.t1, g24485.t1, g24493.t1, g36378.t1, g65024.t1, g72804.t1, g76701.t1, g79986.t1, g80626.t1	g72804.t1														SAP
OG0003027	O	Unassigned	g11213.t1, g11214.t1, g16021.t1, g20411.t1, g24479.t1, g24483.t1, g24485.t1, g24493.t1, g36378.t1, g65024.t1, g72804.t1, g76701.t1, g79986.t1, g80626.t1	g76701.t1								m50						SAP
OG0003027	O	Unassigned	g11213.t1, g11214.t1, g16021.t1, g20411.t1, g24479.t1, g24483.t1, g24485.t1, g24493.t1, g36378.t1, g65024.t1, g72804.t1, g76701.t1, g79986.t1, g80626.t1	g79986.t1														SAP
OG0003027	O	Unassigned	g11213.t1, g11214.t1, g16021.t1, g20411.t1, g24479.t1, g24483.t1, g24485.t1, g24493.t1, g36378.t1, g65024.t1, g72804.t1, g76701.t1, g79986.t1, g80626.t1	g80626.t1								m13
OG0003056	O	Unassigned	g40246.t1, g67612.t1	g67612.t1	SPP1	S	PHD-finger					m14	hypothetical protein Hypma_015482 [Hypsizygus marmoreus].	hypothetical protein PHLGIDRAFT_33082 [Phlebiopsis gigantea 11061_1 CR5-6].	hypothetical protein PUNSTDRAFT_79448 [Punctularia strigosozonata HHB-11173 SS5].	hypothetical protein FOMMEDRAFT_121290 [Fomitiporia mediterranea MF3/22].	hypothetical protein DAEQUDRAFT_734278 [Daedalea quercina L-15889].	PHD, PHD_4, PHD_2, PHD_3, FANCL_C, zf-RING_2, zf-MIZ, zf-RING-like, zf-HC5HC2H
OG0003056	O	Unassigned	g40246.t1, g67612.t1	g40246.t1								m8	ankyrin repeat domain-containing protein [Treponema phagedenis].	Chain A, DARPin D4b.	uncharacterized protein PODANS_5_8170 [Podospora anserina S mat+].	ankyrin repeat domain-containing protein [Alsobacter sp. SH9].		Ank_4, Ank_2, Ank_5, Ank, Ank_3, FlaG, RIFIN
OG0003257	O	Unassigned	g18298.t1, g27335.t1, g27339.t1, g34142.t1, g4410.t1, g47584.t1, g53168.t1, g64138.t1, g67535.t1, g70154.t1, g82152.t1, g82655.t1	g18298.t1									hypothetical protein GYMLUDRAFT_40705 [Gymnopus luxurians FD-317 M1].	PREDICTED: zinc finger MYND domain-containing protein 10 [Fopius arisanus].	zinc finger MYND domain-containing protein 10 [Onthophagus taurus].	Zinc finger MYND domain-containing protein 10 [Dufourea novaeangliae].	PREDICTED: zinc finger MYND domain-containing protein 10 [Dufourea novaeangliae].	zf-MYND, DAO_C, zf-C2H2_3
OG0003257	O	Unassigned	g18298.t1, g27335.t1, g27339.t1, g34142.t1, g4410.t1, g47584.t1, g53168.t1, g64138.t1, g67535.t1, g70154.t1, g82152.t1, g82655.t1	g27335.t1
OG0003257	O	Unassigned	g18298.t1, g27335.t1, g27339.t1, g34142.t1, g4410.t1, g47584.t1, g53168.t1, g64138.t1, g67535.t1, g70154.t1, g82152.t1, g82655.t1	g27339.t1														RVT_connect, DUF5542
OG0003257	O	Unassigned	g18298.t1, g27335.t1, g27339.t1, g34142.t1, g4410.t1, g47584.t1, g53168.t1, g64138.t1, g67535.t1, g70154.t1, g82152.t1, g82655.t1	g34142.t1														DUF3738
OG0003257	O	Unassigned	g18298.t1, g27335.t1, g27339.t1, g34142.t1, g4410.t1, g47584.t1, g53168.t1, g64138.t1, g67535.t1, g70154.t1, g82152.t1, g82655.t1	g4410.t1
OG0003257	O	Unassigned	g18298.t1, g27335.t1, g27339.t1, g34142.t1, g4410.t1, g47584.t1, g53168.t1, g64138.t1, g67535.t1, g70154.t1, g82152.t1, g82655.t1	g47584.t1														zf-MYND
OG0003257	O	Unassigned	g18298.t1, g27335.t1, g27339.t1, g34142.t1, g4410.t1, g47584.t1, g53168.t1, g64138.t1, g67535.t1, g70154.t1, g82152.t1, g82655.t1	g53168.t1														HTH_Tnp_ISL3
OG0003257	O	Unassigned	g18298.t1, g27335.t1, g27339.t1, g34142.t1, g4410.t1, g47584.t1, g53168.t1, g64138.t1, g67535.t1, g70154.t1, g82152.t1, g82655.t1	g64138.t1														zf-MYND
OG0003257	O	Unassigned	g18298.t1, g27335.t1, g27339.t1, g34142.t1, g4410.t1, g47584.t1, g53168.t1, g64138.t1, g67535.t1, g70154.t1, g82152.t1, g82655.t1	g67535.t1														zf-MYND
OG0003257	O	Unassigned	g18298.t1, g27335.t1, g27339.t1, g34142.t1, g4410.t1, g47584.t1, g53168.t1, g64138.t1, g67535.t1, g70154.t1, g82152.t1, g82655.t1	g70154.t1														zf-MYND
OG0003257	O	Unassigned	g18298.t1, g27335.t1, g27339.t1, g34142.t1, g4410.t1, g47584.t1, g53168.t1, g64138.t1, g67535.t1, g70154.t1, g82152.t1, g82655.t1	g82152.t1														RVT_2, DBP10CT
OG0003257	O	Unassigned	g18298.t1, g27335.t1, g27339.t1, g34142.t1, g4410.t1, g47584.t1, g53168.t1, g64138.t1, g67535.t1, g70154.t1, g82152.t1, g82655.t1	g82655.t1									hypothetical protein (macronuclear) [Paramecium tetraurelia strain d4-2].	zinc finger MYND domain protein [Tetrahymena thermophila SB210].	zinc finger MYND domain-containing protein 10 homolog [Drosophila obscura].	zinc finger MYND domain-containing protein 10 homolog [Drosophila willistoni].	zinc finger MYND domain-containing protein 10 [Onthophagus taurus].	zf-MYND, zf-C6H2
OG0003270	O	Unassigned	g24445.t1, g30240.t1, g3252.t1, g37301.t1, g37302.t1, g37821.t1, g49723.t1, g54313.t1, g54314.t1, g55590.t1, g61260.t1, g62578.t1, g6372.t1, g64442.t1	g24445.t1								m1
OG0003270	O	Unassigned	g24445.t1, g30240.t1, g3252.t1, g37301.t1, g37302.t1, g37821.t1, g49723.t1, g54313.t1, g54314.t1, g55590.t1, g61260.t1, g62578.t1, g6372.t1, g64442.t1	g30240.t1
OG0003270	O	Unassigned	g24445.t1, g30240.t1, g3252.t1, g37301.t1, g37302.t1, g37821.t1, g49723.t1, g54313.t1, g54314.t1, g55590.t1, g61260.t1, g62578.t1, g6372.t1, g64442.t1	g3252.t1								m24
OG0003270	O	Unassigned	g24445.t1, g30240.t1, g3252.t1, g37301.t1, g37302.t1, g37821.t1, g49723.t1, g54313.t1, g54314.t1, g55590.t1, g61260.t1, g62578.t1, g6372.t1, g64442.t1	g37301.t1								m1						Tad
OG0003270	O	Unassigned	g24445.t1, g30240.t1, g3252.t1, g37301.t1, g37302.t1, g37821.t1, g49723.t1, g54313.t1, g54314.t1, g55590.t1, g61260.t1, g62578.t1, g6372.t1, g64442.t1	g37302.t1
OG0003270	O	Unassigned	g24445.t1, g30240.t1, g3252.t1, g37301.t1, g37302.t1, g37821.t1, g49723.t1, g54313.t1, g54314.t1, g55590.t1, g61260.t1, g62578.t1, g6372.t1, g64442.t1	g37821.t1
OG0003270	O	Unassigned	g24445.t1, g30240.t1, g3252.t1, g37301.t1, g37302.t1, g37821.t1, g49723.t1, g54313.t1, g54314.t1, g55590.t1, g61260.t1, g62578.t1, g6372.t1, g64442.t1	g49723.t1
OG0003270	O	Unassigned	g24445.t1, g30240.t1, g3252.t1, g37301.t1, g37302.t1, g37821.t1, g49723.t1, g54313.t1, g54314.t1, g55590.t1, g61260.t1, g62578.t1, g6372.t1, g64442.t1	g54313.t1
OG0003270	O	Unassigned	g24445.t1, g30240.t1, g3252.t1, g37301.t1, g37302.t1, g37821.t1, g49723.t1, g54313.t1, g54314.t1, g55590.t1, g61260.t1, g62578.t1, g6372.t1, g64442.t1	g54314.t1								m0
OG0003270	O	Unassigned	g24445.t1, g30240.t1, g3252.t1, g37301.t1, g37302.t1, g37821.t1, g49723.t1, g54313.t1, g54314.t1, g55590.t1, g61260.t1, g62578.t1, g6372.t1, g64442.t1	g55590.t1								m4						LEP503
OG0003270	O	Unassigned	g24445.t1, g30240.t1, g3252.t1, g37301.t1, g37302.t1, g37821.t1, g49723.t1, g54313.t1, g54314.t1, g55590.t1, g61260.t1, g62578.t1, g6372.t1, g64442.t1	g61260.t1								m4
OG0003270	O	Unassigned	g24445.t1, g30240.t1, g3252.t1, g37301.t1, g37302.t1, g37821.t1, g49723.t1, g54313.t1, g54314.t1, g55590.t1, g61260.t1, g62578.t1, g6372.t1, g64442.t1	g62578.t1
OG0003270	O	Unassigned	g24445.t1, g30240.t1, g3252.t1, g37301.t1, g37302.t1, g37821.t1, g49723.t1, g54313.t1, g54314.t1, g55590.t1, g61260.t1, g62578.t1, g6372.t1, g64442.t1	g6372.t1
OG0003270	O	Unassigned	g24445.t1, g30240.t1, g3252.t1, g37301.t1, g37302.t1, g37821.t1, g49723.t1, g54313.t1, g54314.t1, g55590.t1, g61260.t1, g62578.t1, g6372.t1, g64442.t1	g64442.t1				TP06_UP				m24
OG0003290	O	Unassigned	g18511.t1, g22143.t1, g29570.t1, g35656.t1, g36750.t1, g65574.t1, g66342.t1, g78417.t1, g78418.t1	g18511.t1								m1
OG0003290	O	Unassigned	g18511.t1, g22143.t1, g29570.t1, g35656.t1, g36750.t1, g65574.t1, g66342.t1, g78417.t1, g78418.t1	g22143.t1								m48						Calci_bind_CcbP
OG0003290	O	Unassigned	g18511.t1, g22143.t1, g29570.t1, g35656.t1, g36750.t1, g65574.t1, g66342.t1, g78417.t1, g78418.t1	g29570.t1								m9	hypothetical protein THAOC_37144, partial [Thalassiosira oceanica].	hypothetical protein THAOC_15645, partial [Thalassiosira oceanica].	hypothetical protein THAOC_32595, partial [Thalassiosira oceanica].	hypothetical protein THAOC_35583 [Thalassiosira oceanica].		Calci_bind_CcbP
OG0003290	O	Unassigned	g18511.t1, g22143.t1, g29570.t1, g35656.t1, g36750.t1, g65574.t1, g66342.t1, g78417.t1, g78418.t1	g35656.t1								m30						Nup54
OG0003290	O	Unassigned	g18511.t1, g22143.t1, g29570.t1, g35656.t1, g36750.t1, g65574.t1, g66342.t1, g78417.t1, g78418.t1	g36750.t1								m31						SPX, Apt1, NPR3, Secretin_N_2, Sec3_C, Macoilin, DUF4614
OG0003290	O	Unassigned	g18511.t1, g22143.t1, g29570.t1, g35656.t1, g36750.t1, g65574.t1, g66342.t1, g78417.t1, g78418.t1	g65574.t1				TP06_DOWN, TP30_DOWN				m7
OG0003290	O	Unassigned	g18511.t1, g22143.t1, g29570.t1, g35656.t1, g36750.t1, g65574.t1, g66342.t1, g78417.t1, g78418.t1	g66342.t1								m15	hypothetical protein THAOC_37144, partial [Thalassiosira oceanica].	hypothetical protein THAOC_15645, partial [Thalassiosira oceanica].	hypothetical protein THAOC_35583 [Thalassiosira oceanica].	hypothetical protein THAOC_32595, partial [Thalassiosira oceanica].
OG0003290	O	Unassigned	g18511.t1, g22143.t1, g29570.t1, g35656.t1, g36750.t1, g65574.t1, g66342.t1, g78417.t1, g78418.t1	g78417.t1								m30	hypothetical protein THAOC_37144, partial [Thalassiosira oceanica].	hypothetical protein THAOC_32595, partial [Thalassiosira oceanica].	hypothetical protein THAOC_35583 [Thalassiosira oceanica].	hypothetical protein THAOC_15645, partial [Thalassiosira oceanica].
OG0003290	O	Unassigned	g18511.t1, g22143.t1, g29570.t1, g35656.t1, g36750.t1, g65574.t1, g66342.t1, g78417.t1, g78418.t1	g78418.t1								m52						Nup54
OG0003303	O	Unassigned	g11901.t1, g25800.t1, g27520.t1, g40961.t1, g43302.t1, g47639.t1, g54560.t1, g61451.t1, g63019.t1, g66610.t1, g78559.t1, g83140.t1	g25800.t1		S	Leucine-rich repeat						hypothetical protein [Streptomyces sp. FXJ1.172].	uncharacterized protein LOC112557488 isoform X2 [Pomacea canaliculata].	uncharacterized protein LOC112557488 isoform X1 [Pomacea canaliculata].	hypothetical protein [Streptomyces griseochromogenes].	hypothetical protein [Streptomyces scabiei].	Roc, Ras, COR, PduV-EutP, RsgA_GTPase, Arf, MMR_HSR1, AAA_16, ABC_tran, AAA_18, AAA_28, DLIC, TsaE, SRPRB, FeoB_N, Gtr1_RagA, AAA_7, AAA_22, NACHT, RuvB_N, Dynamin_N, AAA_24, Peptidase_M61_N, RNA_helicase, AAA, AAA_29
OG0003303	O	Unassigned	g11901.t1, g25800.t1, g27520.t1, g40961.t1, g43302.t1, g47639.t1, g54560.t1, g61451.t1, g63019.t1, g66610.t1, g78559.t1, g83140.t1	g27520.t1		S	Leucine-rich repeat					m8	GTPase [Nostoc sp. ATCC 43529].	leucine-rich repeat-containing protein [Heterostelium album PN500].	LOW QUALITY PROTEIN: uncharacterized protein LOC112559623 [Pomacea canaliculata].	hypothetical protein C0Q70_06007 [Pomacea canaliculata].	GTPase [Nostoc linckia].	COR, Roc, Ras, LRR_6, TIR_2, RsgA_GTPase, Arf, PduV-EutP, Gtr1_RagA, Fib_succ_major
OG0003303	O	Unassigned	g11901.t1, g25800.t1, g27520.t1, g40961.t1, g43302.t1, g47639.t1, g54560.t1, g61451.t1, g63019.t1, g66610.t1, g78559.t1, g83140.t1	g40961.t1		S	Leucine-rich repeat					m4	GTPase [Nostoc sp. ATCC 43529].	leucine-rich repeat-containing protein [Heterostelium album PN500].	GTPase [Nostoc linckia].	hypothetical protein [Streptomyces sp. FXJ1.172].	hypothetical protein [Streptomyces scabiei].	COR, LRR_6, Roc, Ras, SAM_1, SAM_2, RsgA_GTPase, PduV-EutP, Arf, AAA_16, LRR_4, LRR_1, Gtr1_RagA
OG0003303	O	Unassigned	g11901.t1, g25800.t1, g27520.t1, g40961.t1, g43302.t1, g47639.t1, g54560.t1, g61451.t1, g63019.t1, g66610.t1, g78559.t1, g83140.t1	g47639.t1		S	Leucine-rich repeat					m5	GTPase [Nostoc sp. ATCC 43529].	leucine-rich repeat-containing protein [Heterostelium album PN500].	LOW QUALITY PROTEIN: uncharacterized protein LOC112559623 [Pomacea canaliculata].	hypothetical protein C0Q70_06007 [Pomacea canaliculata].	Miro domain-containing protein [Nostoc linckia NIES-25].	COR, Roc, LRR_6, Ras, SAM_2, SAM_1, RsgA_GTPase, Arf, PduV-EutP, Gtr1_RagA, AAA_16, TIR_2
OG0003303	O	Unassigned	g11901.t1, g25800.t1, g27520.t1, g40961.t1, g43302.t1, g47639.t1, g54560.t1, g61451.t1, g63019.t1, g66610.t1, g78559.t1, g83140.t1	g54560.t1		S	Leucine-rich repeat					m34	GTPase [Nostoc sp. ATCC 43529].	LOW QUALITY PROTEIN: uncharacterized protein LOC112559623 [Pomacea canaliculata].	hypothetical protein C0Q70_06007 [Pomacea canaliculata].	hypothetical protein [Streptomyces scabiei].	hypothetical protein [Streptomyces sp. FXJ1.172].	COR, Roc, LRR_6, SAM_1, Ras, AAA_16, TIR_2, RsgA_GTPase
OG0003303	O	Unassigned	g11901.t1, g25800.t1, g27520.t1, g40961.t1, g43302.t1, g47639.t1, g54560.t1, g61451.t1, g63019.t1, g66610.t1, g78559.t1, g83140.t1	g66610.t1		S	Leucine-rich repeat					m4	GTPase [Nostoc sp. ATCC 43529].	hypothetical protein C0Q70_06007 [Pomacea canaliculata].	hypothetical protein [Streptomyces griseochromogenes].	hypothetical protein [Streptomyces sp. FXJ1.172].	hypothetical protein [Streptomyces scabiei].	COR, Roc, LRR_6, Ras, SAM_1, SAM_2, LRR_4, RsgA_GTPase, PduV-EutP, Arf, AAA_16, Gtr1_RagA
OG0003303	O	Unassigned	g11901.t1, g25800.t1, g27520.t1, g40961.t1, g43302.t1, g47639.t1, g54560.t1, g61451.t1, g63019.t1, g66610.t1, g78559.t1, g83140.t1	g83140.t1		S	Leucine-rich repeat					m12	leucine-rich repeat-containing protein [Heterostelium album PN500].	protein nlrc3 [Chrysochromulina tobinii].	hypothetical protein [Streptomyces griseochromogenes].	hypothetical protein [Streptacidiphilus jeojiense].	leucine-rich repeat-containing protein [Cavenderia fasciculata].	LRR_6, COR, Roc, LRR_4, LRR_1, Ras, SAM_2, SAM_1, LRR_8, RsgA_GTPase, PduV-EutP, Arf, TIR_2, AAA_16, Gtr1_RagA, DUF349
OG0003303	O	Unassigned	g11901.t1, g25800.t1, g27520.t1, g40961.t1, g43302.t1, g47639.t1, g54560.t1, g61451.t1, g63019.t1, g66610.t1, g78559.t1, g83140.t1	g11901.t1									Protein kinase, putative [Hondaea fermentalgiana].	Hypothetical Protein FCC1311_003722 [Hondaea fermentalgiana].	hypothetical protein Ctob_009094 [Chrysochromulina tobinii].	F-box/WD repeat-containing protein 7 [Hondaea fermentalgiana].	dimethyladenosine transferase (rRNA methylation) [Chrysochromulina tobinii].	SAM_1, SAM_2, COR, TIR_2, DHHA1
OG0003303	O	Unassigned	g11901.t1, g25800.t1, g27520.t1, g40961.t1, g43302.t1, g47639.t1, g54560.t1, g61451.t1, g63019.t1, g66610.t1, g78559.t1, g83140.t1	g43302.t1								m45
OG0003303	O	Unassigned	g11901.t1, g25800.t1, g27520.t1, g40961.t1, g43302.t1, g47639.t1, g54560.t1, g61451.t1, g63019.t1, g66610.t1, g78559.t1, g83140.t1	g61451.t1									Ras-related protein Rab-8A [Hondaea fermentalgiana].	Protein kinase, putative [Hondaea fermentalgiana].	Hypothetical Protein FCC1311_114782, partial [Hondaea fermentalgiana].	Hypothetical Protein FCC1311_003722 [Hondaea fermentalgiana].		COR, Chordopox_A33R, DUF5638
OG0003303	O	Unassigned	g11901.t1, g25800.t1, g27520.t1, g40961.t1, g43302.t1, g47639.t1, g54560.t1, g61451.t1, g63019.t1, g66610.t1, g78559.t1, g83140.t1	g63019.t1				TP12_DOWN				m3	Hypothetical Protein FCC1311_003722 [Hondaea fermentalgiana].	Protein kinase, putative [Hondaea fermentalgiana].	Ras-related protein Rab-8A [Hondaea fermentalgiana].	Leucine-rich repeat-containing protein 9 [Hondaea fermentalgiana].	Leucine-rich repeat serine/threonine-protein kinase 2 [Hondaea fermentalgiana].	TIR_2
OG0003303	O	Unassigned	g11901.t1, g25800.t1, g27520.t1, g40961.t1, g43302.t1, g47639.t1, g54560.t1, g61451.t1, g63019.t1, g66610.t1, g78559.t1, g83140.t1	g78559.t1									Protein kinase, putative [Hondaea fermentalgiana].	Rab family GTPase [Hondaea fermentalgiana].	Hypothetical Protein FCC1311_114782, partial [Hondaea fermentalgiana].	Ras-related protein Rab-8A [Hondaea fermentalgiana].	Hypothetical Protein FCC1311_095892 [Hondaea fermentalgiana].	TIR_2, Chordopox_A33R, DUF349, Zn_Tnp_IS1
OG0003331	O	Unassigned	g13278.t1, g13279.t1	g13279.t1		S	regulation of superoxide dismutase activity					m3	hypothetical protein H310_02146 [Aphanomyces invadans].	hypothetical protein SDRG_03190 [Saprolegnia diclina VS20].	hypothetical protein DYB36_000145 [Aphanomyces astaci].	hypothetical protein DYB25_000171 [Aphanomyces astaci].	hypothetical protein DYB34_000049 [Aphanomyces astaci].
OG0003331	O	Unassigned	g13278.t1, g13279.t1	g13278.t1
OG0003353	O	Unassigned	g70106.t1	g70106.t1								m21
OG0003550	O	Unassigned	g1771.t1, g19339.t1, g19375.t1, g26595.t1, g26664.t1, g47880.t1, g50623.t1, g53098.t1, g6998.t1, g72806.t1, g76207.t1, g81129.t1, g8834.t1	g1771.t1														SR-25
OG0003550	O	Unassigned	g1771.t1, g19339.t1, g19375.t1, g26595.t1, g26664.t1, g47880.t1, g50623.t1, g53098.t1, g6998.t1, g72806.t1, g76207.t1, g81129.t1, g8834.t1	g19339.t1								m3						SR-25
OG0003550	O	Unassigned	g1771.t1, g19339.t1, g19375.t1, g26595.t1, g26664.t1, g47880.t1, g50623.t1, g53098.t1, g6998.t1, g72806.t1, g76207.t1, g81129.t1, g8834.t1	g19375.t1								m46						SR-25, FAST_1
OG0003550	O	Unassigned	g1771.t1, g19339.t1, g19375.t1, g26595.t1, g26664.t1, g47880.t1, g50623.t1, g53098.t1, g6998.t1, g72806.t1, g76207.t1, g81129.t1, g8834.t1	g26595.t1								m10						SAP, SR-25
OG0003550	O	Unassigned	g1771.t1, g19339.t1, g19375.t1, g26595.t1, g26664.t1, g47880.t1, g50623.t1, g53098.t1, g6998.t1, g72806.t1, g76207.t1, g81129.t1, g8834.t1	g26664.t1								m3						Pheromone
OG0003550	O	Unassigned	g1771.t1, g19339.t1, g19375.t1, g26595.t1, g26664.t1, g47880.t1, g50623.t1, g53098.t1, g6998.t1, g72806.t1, g76207.t1, g81129.t1, g8834.t1	g47880.t1														SR-25, FAST_1
OG0003550	O	Unassigned	g1771.t1, g19339.t1, g19375.t1, g26595.t1, g26664.t1, g47880.t1, g50623.t1, g53098.t1, g6998.t1, g72806.t1, g76207.t1, g81129.t1, g8834.t1	g50623.t1								m25						SR-25
OG0003550	O	Unassigned	g1771.t1, g19339.t1, g19375.t1, g26595.t1, g26664.t1, g47880.t1, g50623.t1, g53098.t1, g6998.t1, g72806.t1, g76207.t1, g81129.t1, g8834.t1	g53098.t1														SAP, IL17_R_N
OG0003550	O	Unassigned	g1771.t1, g19339.t1, g19375.t1, g26595.t1, g26664.t1, g47880.t1, g50623.t1, g53098.t1, g6998.t1, g72806.t1, g76207.t1, g81129.t1, g8834.t1	g6998.t1														MTHFR
OG0003550	O	Unassigned	g1771.t1, g19339.t1, g19375.t1, g26595.t1, g26664.t1, g47880.t1, g50623.t1, g53098.t1, g6998.t1, g72806.t1, g76207.t1, g81129.t1, g8834.t1	g72806.t1								m25						SR-25
OG0003550	O	Unassigned	g1771.t1, g19339.t1, g19375.t1, g26595.t1, g26664.t1, g47880.t1, g50623.t1, g53098.t1, g6998.t1, g72806.t1, g76207.t1, g81129.t1, g8834.t1	g76207.t1								m7						SAP
OG0003550	O	Unassigned	g1771.t1, g19339.t1, g19375.t1, g26595.t1, g26664.t1, g47880.t1, g50623.t1, g53098.t1, g6998.t1, g72806.t1, g76207.t1, g81129.t1, g8834.t1	g81129.t1
OG0003550	O	Unassigned	g1771.t1, g19339.t1, g19375.t1, g26595.t1, g26664.t1, g47880.t1, g50623.t1, g53098.t1, g6998.t1, g72806.t1, g76207.t1, g81129.t1, g8834.t1	g8834.t1														SAP, SR-25
OG0003557	O	Unassigned	g14199.t1, g15765.t1, g16899.t1, g16905.t1, g31595.t1, g67810.t1, g7925.t1	g14199.t1								m6						Myc_N, Eapp_C, Pox_Ag35, FancD2, FAM176, PAC1, DNA_pol_phi
OG0003557	O	Unassigned	g14199.t1, g15765.t1, g16899.t1, g16905.t1, g31595.t1, g67810.t1, g7925.t1	g15765.t1								m14						N6_N4_Mtase, FAM176
OG0003557	O	Unassigned	g14199.t1, g15765.t1, g16899.t1, g16905.t1, g31595.t1, g67810.t1, g7925.t1	g16899.t1
OG0003557	O	Unassigned	g14199.t1, g15765.t1, g16899.t1, g16905.t1, g31595.t1, g67810.t1, g7925.t1	g16905.t1
OG0003557	O	Unassigned	g14199.t1, g15765.t1, g16899.t1, g16905.t1, g31595.t1, g67810.t1, g7925.t1	g31595.t1								m21
OG0003557	O	Unassigned	g14199.t1, g15765.t1, g16899.t1, g16905.t1, g31595.t1, g67810.t1, g7925.t1	g67810.t1								m15						DUF1645, N6_N4_Mtase, FAM176, PBP1_TM, DNA_pol_phi
OG0003557	O	Unassigned	g14199.t1, g15765.t1, g16899.t1, g16905.t1, g31595.t1, g67810.t1, g7925.t1	g7925.t1														FAM176, Sporozoite_P67, PAC1, Mito_fiss_Elm1
OG0003568	O	Unassigned	g3789.t1, g39684.t1, g39692.t1, g40736.t1, g40743.t1, g59838.t1, g59841.t1, g60498.t1, g60503.t1, g62581.t1, g8330.t1, g8333.t1, g8335.t1	g3789.t1		L	DNA replication origin binding					m6	origin of replication binding protein [Janthinobacterium sp. HH107].					Herpes_ori_bp, ResIII
OG0003568	O	Unassigned	g3789.t1, g39684.t1, g39692.t1, g40736.t1, g40743.t1, g59838.t1, g59841.t1, g60498.t1, g60503.t1, g62581.t1, g8330.t1, g8333.t1, g8335.t1	g59838.t1		L	Origin of replication binding protein					m14	origin of replication binding protein [Janthinobacterium sp. HH107].	superfamily II helicase [Indivirus ILV1].	DUF3854 domain-containing protein [Moorea producens].	superfamily II helicase [Klosneuvirus KNV1].	Origin of replication binding protein [Massilia namucuonensis].	Herpes_ori_bp, ResIII
OG0003568	O	Unassigned	g3789.t1, g39684.t1, g39692.t1, g40736.t1, g40743.t1, g59838.t1, g59841.t1, g60498.t1, g60503.t1, g62581.t1, g8330.t1, g8333.t1, g8335.t1	g39684.t1								m43						TPR_10
OG0003568	O	Unassigned	g3789.t1, g39684.t1, g39692.t1, g40736.t1, g40743.t1, g59838.t1, g59841.t1, g60498.t1, g60503.t1, g62581.t1, g8330.t1, g8333.t1, g8335.t1	g39692.t1								m35						TPR_10
OG0003568	O	Unassigned	g3789.t1, g39684.t1, g39692.t1, g40736.t1, g40743.t1, g59838.t1, g59841.t1, g60498.t1, g60503.t1, g62581.t1, g8330.t1, g8333.t1, g8335.t1	g40736.t1								m6	superfamily II helicase [Indivirus ILV1].	origin of replication binding protein [Janthinobacterium sp. HH107].	hypothetical protein SP67_32375, partial [Mastigocladus laminosus UU774].	superfamily II helicase [Klosneuvirus KNV1].		Herpes_ori_bp, ResIII, DEAD, DUF3447
OG0003568	O	Unassigned	g3789.t1, g39684.t1, g39692.t1, g40736.t1, g40743.t1, g59838.t1, g59841.t1, g60498.t1, g60503.t1, g62581.t1, g8330.t1, g8333.t1, g8335.t1	g40743.t1								m6						TPR_10
OG0003568	O	Unassigned	g3789.t1, g39684.t1, g39692.t1, g40736.t1, g40743.t1, g59838.t1, g59841.t1, g60498.t1, g60503.t1, g62581.t1, g8330.t1, g8333.t1, g8335.t1	g59841.t1								m9
OG0003568	O	Unassigned	g3789.t1, g39684.t1, g39692.t1, g40736.t1, g40743.t1, g59838.t1, g59841.t1, g60498.t1, g60503.t1, g62581.t1, g8330.t1, g8333.t1, g8335.t1	g60498.t1							HGT	m14	origin of replication binding protein [Janthinobacterium sp. HH107].	superfamily II helicase [Indivirus ILV1].	putative helicase [Tokyovirus A1].	putative helicase [Brazilian marseillevirus].	origin of replication-binding protein [Noumeavirus].	Herpes_ori_bp, ResIII, DEAD
OG0003568	O	Unassigned	g3789.t1, g39684.t1, g39692.t1, g40736.t1, g40743.t1, g59838.t1, g59841.t1, g60498.t1, g60503.t1, g62581.t1, g8330.t1, g8333.t1, g8335.t1	g60503.t1							HGT		origin of replication binding protein [Janthinobacterium sp. HH107].	superfamily II helicase [Indivirus ILV1].	putative helicase [Tokyovirus A1].	putative helicase [Brazilian marseillevirus].	origin of replication-binding protein [Noumeavirus].	Herpes_ori_bp, ResIII, DEAD
OG0003568	O	Unassigned	g3789.t1, g39684.t1, g39692.t1, g40736.t1, g40743.t1, g59838.t1, g59841.t1, g60498.t1, g60503.t1, g62581.t1, g8330.t1, g8333.t1, g8335.t1	g62581.t1								m10						TPR_10
OG0003568	O	Unassigned	g3789.t1, g39684.t1, g39692.t1, g40736.t1, g40743.t1, g59838.t1, g59841.t1, g60498.t1, g60503.t1, g62581.t1, g8330.t1, g8333.t1, g8335.t1	g8330.t1								m8						Herpes_ori_bp, ResIII
OG0003568	O	Unassigned	g3789.t1, g39684.t1, g39692.t1, g40736.t1, g40743.t1, g59838.t1, g59841.t1, g60498.t1, g60503.t1, g62581.t1, g8330.t1, g8333.t1, g8335.t1	g8333.t1								m1						Herpes_ori_bp, ResIII, DEAD
OG0003568	O	Unassigned	g3789.t1, g39684.t1, g39692.t1, g40736.t1, g40743.t1, g59838.t1, g59841.t1, g60498.t1, g60503.t1, g62581.t1, g8330.t1, g8333.t1, g8335.t1	g8335.t1								m29	superfamily II helicase [Indivirus ILV1].					Herpes_ori_bp, ResIII, DUF3447
OG0003790	O	Unassigned	g10306.t1, g14792.t1, g5381.t1, g80896.t1, g81994.t1	g10306.t1								m1						RGS, TctA, Hamartin, LapA_dom
OG0003790	O	Unassigned	g10306.t1, g14792.t1, g5381.t1, g80896.t1, g81994.t1	g14792.t1								m48						RGS
OG0003790	O	Unassigned	g10306.t1, g14792.t1, g5381.t1, g80896.t1, g81994.t1	g5381.t1								m5						RGS, TAP35_44
OG0003790	O	Unassigned	g10306.t1, g14792.t1, g5381.t1, g80896.t1, g81994.t1	g80896.t1								m23						RGS, DUF1129
OG0003790	O	Unassigned	g10306.t1, g14792.t1, g5381.t1, g80896.t1, g81994.t1	g81994.t1								m9						RGS, DUF1129
OG0003801	O	Unassigned	g11278.t1, g15613.t1, g20940.t1, g22288.t1, g29433.t1, g40137.t1, g58568.t1, g64684.t1, g648.t1, g77090.t1, g81538.t1, g9007.t1	g11278.t1								m13
OG0003801	O	Unassigned	g11278.t1, g15613.t1, g20940.t1, g22288.t1, g29433.t1, g40137.t1, g58568.t1, g64684.t1, g648.t1, g77090.t1, g81538.t1, g9007.t1	g15613.t1														PepSY_TM
OG0003801	O	Unassigned	g11278.t1, g15613.t1, g20940.t1, g22288.t1, g29433.t1, g40137.t1, g58568.t1, g64684.t1, g648.t1, g77090.t1, g81538.t1, g9007.t1	g20940.t1								m45						Coilin_N, DUF2448
OG0003801	O	Unassigned	g11278.t1, g15613.t1, g20940.t1, g22288.t1, g29433.t1, g40137.t1, g58568.t1, g64684.t1, g648.t1, g77090.t1, g81538.t1, g9007.t1	g22288.t1								m25
OG0003801	O	Unassigned	g11278.t1, g15613.t1, g20940.t1, g22288.t1, g29433.t1, g40137.t1, g58568.t1, g64684.t1, g648.t1, g77090.t1, g81538.t1, g9007.t1	g29433.t1								m10
OG0003801	O	Unassigned	g11278.t1, g15613.t1, g20940.t1, g22288.t1, g29433.t1, g40137.t1, g58568.t1, g64684.t1, g648.t1, g77090.t1, g81538.t1, g9007.t1	g40137.t1								m3						RNA_pol_L
OG0003801	O	Unassigned	g11278.t1, g15613.t1, g20940.t1, g22288.t1, g29433.t1, g40137.t1, g58568.t1, g64684.t1, g648.t1, g77090.t1, g81538.t1, g9007.t1	g58568.t1								m25
OG0003801	O	Unassigned	g11278.t1, g15613.t1, g20940.t1, g22288.t1, g29433.t1, g40137.t1, g58568.t1, g64684.t1, g648.t1, g77090.t1, g81538.t1, g9007.t1	g64684.t1
OG0003801	O	Unassigned	g11278.t1, g15613.t1, g20940.t1, g22288.t1, g29433.t1, g40137.t1, g58568.t1, g64684.t1, g648.t1, g77090.t1, g81538.t1, g9007.t1	g648.t1								m10						Nrf1_DNA-bind
OG0003801	O	Unassigned	g11278.t1, g15613.t1, g20940.t1, g22288.t1, g29433.t1, g40137.t1, g58568.t1, g64684.t1, g648.t1, g77090.t1, g81538.t1, g9007.t1	g77090.t1
OG0003801	O	Unassigned	g11278.t1, g15613.t1, g20940.t1, g22288.t1, g29433.t1, g40137.t1, g58568.t1, g64684.t1, g648.t1, g77090.t1, g81538.t1, g9007.t1	g81538.t1
OG0003801	O	Unassigned	g11278.t1, g15613.t1, g20940.t1, g22288.t1, g29433.t1, g40137.t1, g58568.t1, g64684.t1, g648.t1, g77090.t1, g81538.t1, g9007.t1	g9007.t1
OG0003802	O	Inorganic ion transport and metabolism	g51312.t1, g79490.t1, g79711.t1, g83283.t1	g51312.t1		P	Reversible hydration of carbon dioxide	TP06_UP				m16	carbonic anhydrase [Planctomycetes bacterium].	carbonic anhydrase [Scytonema sp. NIES-4073].	carbonic anhydrase [Nostoc sp. RF31YmG].	carbonic anhydrase [Tychonema bourrellyi].	carbonic anhydrase [Rippkaea orientalis].	Pro_CA
OG0003802	O	Inorganic ion transport and metabolism	g51312.t1, g79490.t1, g79711.t1, g83283.t1	g79490.t1		P	Reversible hydration of carbon dioxide						carbonic anhydrase precursor [Chlamydomonas reinhardtii].	beta-carbonic anhydrase [Chlamydomonas reinhardtii].	Carbonic anhydrase [Tetrabaena socialis].	carbonic anhydrase [Planctomycetes bacterium].		Pro_CA, RP-C_C
OG0003802	O	Inorganic ion transport and metabolism	g51312.t1, g79490.t1, g79711.t1, g83283.t1	g79711.t1		P	Reversible hydration of carbon dioxide	TP06_UP				m6	carbonic anhydrase precursor [Chlamydomonas reinhardtii].	beta-carbonic anhydrase [Chlamydomonas reinhardtii].	Carbonic anhydrase [Tetrabaena socialis].	carbonic anhydrase [Planctomycetes bacterium].		Pro_CA
OG0003802	O	Inorganic ion transport and metabolism	g51312.t1, g79490.t1, g79711.t1, g83283.t1	g83283.t1		P	Reversible hydration of carbon dioxide	TP30_DOWN				m30	carbonic anhydrase precursor [Chlamydomonas reinhardtii].	beta-carbonic anhydrase [Chlamydomonas reinhardtii].	Carbonic anhydrase [Tetrabaena socialis].	carbonic anhydrase [Planctomycetes bacterium].		Pro_CA, zf-ISL3
OG0004070	O	Unassigned	g10952.t1, g10954.t1, g28262.t1, g28263.t1, g28677.t1, g37536.t1, g53590.t1, g53685.t1, g75712.t1, g75713.t1, g80582.t1	g10954.t1	EXOC1	U	Exocyst complex component					m2	hypothetical protein AWC38_SpisGene15461 [Stylophora pistillata].	hypothetical protein AC249_AIPGENE1529 [Exaiptasia pallida].	hypothetical protein BRAFLDRAFT_92228 [Branchiostoma floridae].	uncharacterized protein LOC110062570 [Orbicella faveolata].	hypothetical protein PHYPA_005552 [Physcomitrella patens].	SR-25, Glyco_transf_22
OG0004070	O	Unassigned	g10952.t1, g10954.t1, g28262.t1, g28263.t1, g28677.t1, g37536.t1, g53590.t1, g53685.t1, g75712.t1, g75713.t1, g80582.t1	g10952.t1								m48
OG0004070	O	Unassigned	g10952.t1, g10954.t1, g28262.t1, g28263.t1, g28677.t1, g37536.t1, g53590.t1, g53685.t1, g75712.t1, g75713.t1, g80582.t1	g28262.t1								m16	hypothetical protein CBR_g46014 [Chara braunii].
OG0004070	O	Unassigned	g10952.t1, g10954.t1, g28262.t1, g28263.t1, g28677.t1, g37536.t1, g53590.t1, g53685.t1, g75712.t1, g75713.t1, g80582.t1	g28263.t1								m30						N-SET
OG0004070	O	Unassigned	g10952.t1, g10954.t1, g28262.t1, g28263.t1, g28677.t1, g37536.t1, g53590.t1, g53685.t1, g75712.t1, g75713.t1, g80582.t1	g28677.t1														N-SET
OG0004070	O	Unassigned	g10952.t1, g10954.t1, g28262.t1, g28263.t1, g28677.t1, g37536.t1, g53590.t1, g53685.t1, g75712.t1, g75713.t1, g80582.t1	g37536.t1								m12
OG0004070	O	Unassigned	g10952.t1, g10954.t1, g28262.t1, g28263.t1, g28677.t1, g37536.t1, g53590.t1, g53685.t1, g75712.t1, g75713.t1, g80582.t1	g53590.t1														N-SET
OG0004070	O	Unassigned	g10952.t1, g10954.t1, g28262.t1, g28263.t1, g28677.t1, g37536.t1, g53590.t1, g53685.t1, g75712.t1, g75713.t1, g80582.t1	g53685.t1								m12						N-SET
OG0004070	O	Unassigned	g10952.t1, g10954.t1, g28262.t1, g28263.t1, g28677.t1, g37536.t1, g53590.t1, g53685.t1, g75712.t1, g75713.t1, g80582.t1	g75712.t1
OG0004070	O	Unassigned	g10952.t1, g10954.t1, g28262.t1, g28263.t1, g28677.t1, g37536.t1, g53590.t1, g53685.t1, g75712.t1, g75713.t1, g80582.t1	g75713.t1								m21						SR-25, AF-4, DUF508, GREB1
OG0004070	O	Unassigned	g10952.t1, g10954.t1, g28262.t1, g28263.t1, g28677.t1, g37536.t1, g53590.t1, g53685.t1, g75712.t1, g75713.t1, g80582.t1	g80582.t1								m31	hypothetical protein AC249_AIPGENE26912 [Exaiptasia pallida].	uncharacterized protein LOC110231850 [Exaiptasia pallida].	hypothetical protein BRAFLDRAFT_95091 [Branchiostoma floridae].	uncharacterized protein LOC110062570 [Orbicella faveolata].	hypothetical protein BRAFLDRAFT_92067 [Branchiostoma floridae].
OG0004071	O	Unassigned	g19214.t1, g38106.t1, g42606.t1, g45816.t1, g48128.t1, g54824.t1, g56653.t1, g58116.t1, g60730.t1, g6751.t1, g9038.t1	g19214.t1								m25						Hyccin
OG0004071	O	Unassigned	g19214.t1, g38106.t1, g42606.t1, g45816.t1, g48128.t1, g54824.t1, g56653.t1, g58116.t1, g60730.t1, g6751.t1, g9038.t1	g38106.t1
OG0004071	O	Unassigned	g19214.t1, g38106.t1, g42606.t1, g45816.t1, g48128.t1, g54824.t1, g56653.t1, g58116.t1, g60730.t1, g6751.t1, g9038.t1	g42606.t1								m27
OG0004071	O	Unassigned	g19214.t1, g38106.t1, g42606.t1, g45816.t1, g48128.t1, g54824.t1, g56653.t1, g58116.t1, g60730.t1, g6751.t1, g9038.t1	g45816.t1								m9
OG0004071	O	Unassigned	g19214.t1, g38106.t1, g42606.t1, g45816.t1, g48128.t1, g54824.t1, g56653.t1, g58116.t1, g60730.t1, g6751.t1, g9038.t1	g48128.t1								m14
OG0004071	O	Unassigned	g19214.t1, g38106.t1, g42606.t1, g45816.t1, g48128.t1, g54824.t1, g56653.t1, g58116.t1, g60730.t1, g6751.t1, g9038.t1	g54824.t1								m52
OG0004071	O	Unassigned	g19214.t1, g38106.t1, g42606.t1, g45816.t1, g48128.t1, g54824.t1, g56653.t1, g58116.t1, g60730.t1, g6751.t1, g9038.t1	g56653.t1				TP06_DOWN, TP30_DOWN				m27
OG0004071	O	Unassigned	g19214.t1, g38106.t1, g42606.t1, g45816.t1, g48128.t1, g54824.t1, g56653.t1, g58116.t1, g60730.t1, g6751.t1, g9038.t1	g58116.t1								m31						Adeno_100
OG0004071	O	Unassigned	g19214.t1, g38106.t1, g42606.t1, g45816.t1, g48128.t1, g54824.t1, g56653.t1, g58116.t1, g60730.t1, g6751.t1, g9038.t1	g60730.t1								m4						Apt1, Presenilin, SPX, PRCC, Nop14, SAPS, SLC12, Hid1, SpoIIIAH, SOG2, Utp14, PPP4R2, GREB1
OG0004071	O	Unassigned	g19214.t1, g38106.t1, g42606.t1, g45816.t1, g48128.t1, g54824.t1, g56653.t1, g58116.t1, g60730.t1, g6751.t1, g9038.t1	g6751.t1								m14						Adeno_100, 3HCDH_N
OG0004071	O	Unassigned	g19214.t1, g38106.t1, g42606.t1, g45816.t1, g48128.t1, g54824.t1, g56653.t1, g58116.t1, g60730.t1, g6751.t1, g9038.t1	g9038.t1								m11
OG0004073	O	Unassigned	g32095.t1, g45998.t1, g48281.t1, g51964.t1, g52088.t1, g54732.t1, g56454.t1, g58412.t1, g68172.t1, g68744.t1	g52088.t1		T	negative regulation of vascular smooth muscle contraction	TP06_UP				m1	hypothetical protein PROFUN_06774 [Planoprotostelium fungivorum].	variant sh3 domain containing protein [Acanthamoeba castellanii str. Neff].	hypothetical protein [Monosiga brevicollis MX1].	SH3 domain-containing protein [Dictyostelium discoideum AX4].	SH3 domain-containing protein [Cavenderia fasciculata].	DHR-2, RVT_1
OG0004073	O	Unassigned	g32095.t1, g45998.t1, g48281.t1, g51964.t1, g52088.t1, g54732.t1, g56454.t1, g58412.t1, g68172.t1, g68744.t1	g54732.t1	MTMR12	C	phosphatase regulator activity						uncharacterized protein LOC112451073 [Kryptolebias marmoratus].	uncharacterized protein LOC112449944 [Kryptolebias marmoratus].	uncharacterized protein LOC111191883 [Astyanax mexicanus].	reverse transcriptase/ribonuclease H, partial [Danio rerio].	hypothetical protein DPX16_14799 [Anabarilius grahami].	RVT_1, RVT_3
OG0004073	O	Unassigned	g32095.t1, g45998.t1, g48281.t1, g51964.t1, g52088.t1, g54732.t1, g56454.t1, g58412.t1, g68172.t1, g68744.t1	g51964.t1		S	Repeats in polycystic kidney disease 1 (PKD1) and other proteins					m43	hypothetical protein DRN17_02760 [Thermoplasmata archaeon].	hypothetical protein DRN33_06540, partial [Thermoplasmata archaeon].	hypothetical protein AUH76_07045 [Candidatus Rokubacteria bacterium 13_1_40CM_4_67_11].	PKD domain-containing protein, partial [Candidatus Bathyarchaeota archaeon].		PKD
OG0004073	O	Unassigned	g32095.t1, g45998.t1, g48281.t1, g51964.t1, g52088.t1, g54732.t1, g56454.t1, g58412.t1, g68172.t1, g68744.t1	g32095.t1		L	transposition, RNA-mediated	TP06_DOWN, TP30_DOWN				m27	hypothetical protein E5Q_04357 [Mixia osmundae IAM 14324].	PREDICTED: uncharacterized protein LOC106965081 [Poecilia latipinna].	PREDICTED: proline-rich protein 36-like [Poecilia formosa].	PREDICTED: uncharacterized protein LOC103280454 [Anolis carolinensis].	PREDICTED: uncharacterized protein LOC100372836 [Saccoglossus kowalevskii].	RVT_3, RVT_1
OG0004073	O	Unassigned	g32095.t1, g45998.t1, g48281.t1, g51964.t1, g52088.t1, g54732.t1, g56454.t1, g58412.t1, g68172.t1, g68744.t1	g45998.t1		L	transposition, RNA-mediated						Integrase/recombinase xerD -like protein [Trametes pubescens].	Integrase/recombinase xerD [Hypsizygus marmoreus].	Retrovirus-related Pol polyprotein from transposon 412 [Exaiptasia pallida].	hypothetical protein CVT24_008668, partial [Panaeolus cyanescens].	hypothetical protein CVT26_009053 [Gymnopilus dilepis].	RVT_1
OG0004073	O	Unassigned	g32095.t1, g45998.t1, g48281.t1, g51964.t1, g52088.t1, g54732.t1, g56454.t1, g58412.t1, g68172.t1, g68744.t1	g48281.t1		L	transposition, RNA-mediated						uncharacterized protein LOC112449944 [Kryptolebias marmoratus].	PREDICTED: uncharacterized protein LOC106965081 [Poecilia latipinna].	PREDICTED: proline-rich protein 36-like [Poecilia formosa].	uncharacterized protein LOC112451073 [Kryptolebias marmoratus].	uncharacterized protein LOC111194622 [Astyanax mexicanus].	RVT_1
OG0004073	O	Unassigned	g32095.t1, g45998.t1, g48281.t1, g51964.t1, g52088.t1, g54732.t1, g56454.t1, g58412.t1, g68172.t1, g68744.t1	g58412.t1		L	transposition, RNA-mediated					m5	uncharacterized protein LOC113087908 [Carassius auratus].	PREDICTED: uncharacterized protein LOC106965081 [Poecilia latipinna].	uncharacterized protein LOC112451073 [Kryptolebias marmoratus].	uncharacterized protein LOC112449944 [Kryptolebias marmoratus].	uncharacterized protein LOC112136762 [Oryzias melastigma].	RVT_3, RVT_1
OG0004073	O	Unassigned	g32095.t1, g45998.t1, g48281.t1, g51964.t1, g52088.t1, g54732.t1, g56454.t1, g58412.t1, g68172.t1, g68744.t1	g68172.t1		L	transposition, RNA-mediated					m1	uncharacterized protein LOC112449944 [Kryptolebias marmoratus].	uncharacterized protein LOC112451073 [Kryptolebias marmoratus].	PREDICTED: uncharacterized protein LOC106965081 [Poecilia latipinna].	PREDICTED: proline-rich protein 36-like [Poecilia formosa].	uncharacterized protein LOC112136762 [Oryzias melastigma].	RVT_3, RVT_1
OG0004073	O	Unassigned	g32095.t1, g45998.t1, g48281.t1, g51964.t1, g52088.t1, g54732.t1, g56454.t1, g58412.t1, g68172.t1, g68744.t1	g56454.t1														RVT_1
OG0004073	O	Unassigned	g32095.t1, g45998.t1, g48281.t1, g51964.t1, g52088.t1, g54732.t1, g56454.t1, g58412.t1, g68172.t1, g68744.t1	g68744.t1									uncharacterized protein LOC112449944 [Kryptolebias marmoratus].	uncharacterized protein LOC112451073 [Kryptolebias marmoratus].	uncharacterized protein LOC112136762 [Oryzias melastigma].	PREDICTED: uncharacterized protein LOC106965081 [Poecilia latipinna].	uncharacterized protein LOC113087908 [Carassius auratus].	RVT_3, RVT_1
OG0004076	O	Unassigned	g11958.t1, g27048.t1, g27672.t1, g30376.t1, g34172.t1, g34522.t1, g42602.t1, g58221.t1, g67531.t1, g80471.t1, g80483.t1	g11958.t1
OG0004076	O	Unassigned	g11958.t1, g27048.t1, g27672.t1, g30376.t1, g34172.t1, g34522.t1, g42602.t1, g58221.t1, g67531.t1, g80471.t1, g80483.t1	g27048.t1					diurnal			m2
OG0004076	O	Unassigned	g11958.t1, g27048.t1, g27672.t1, g30376.t1, g34172.t1, g34522.t1, g42602.t1, g58221.t1, g67531.t1, g80471.t1, g80483.t1	g27672.t1								m2						DUF2072, Rubredoxin_2
OG0004076	O	Unassigned	g11958.t1, g27048.t1, g27672.t1, g30376.t1, g34172.t1, g34522.t1, g42602.t1, g58221.t1, g67531.t1, g80471.t1, g80483.t1	g30376.t1
OG0004076	O	Unassigned	g11958.t1, g27048.t1, g27672.t1, g30376.t1, g34172.t1, g34522.t1, g42602.t1, g58221.t1, g67531.t1, g80471.t1, g80483.t1	g34172.t1								m2
OG0004076	O	Unassigned	g11958.t1, g27048.t1, g27672.t1, g30376.t1, g34172.t1, g34522.t1, g42602.t1, g58221.t1, g67531.t1, g80471.t1, g80483.t1	g34522.t1
OG0004076	O	Unassigned	g11958.t1, g27048.t1, g27672.t1, g30376.t1, g34172.t1, g34522.t1, g42602.t1, g58221.t1, g67531.t1, g80471.t1, g80483.t1	g42602.t1														TOBE_2
OG0004076	O	Unassigned	g11958.t1, g27048.t1, g27672.t1, g30376.t1, g34172.t1, g34522.t1, g42602.t1, g58221.t1, g67531.t1, g80471.t1, g80483.t1	g58221.t1
OG0004076	O	Unassigned	g11958.t1, g27048.t1, g27672.t1, g30376.t1, g34172.t1, g34522.t1, g42602.t1, g58221.t1, g67531.t1, g80471.t1, g80483.t1	g67531.t1								m2
OG0004076	O	Unassigned	g11958.t1, g27048.t1, g27672.t1, g30376.t1, g34172.t1, g34522.t1, g42602.t1, g58221.t1, g67531.t1, g80471.t1, g80483.t1	g80471.t1
OG0004076	O	Unassigned	g11958.t1, g27048.t1, g27672.t1, g30376.t1, g34172.t1, g34522.t1, g42602.t1, g58221.t1, g67531.t1, g80471.t1, g80483.t1	g80483.t1
OG0004077	O	Unassigned	g15539.t1, g17404.t1, g29345.t1, g35975.t1, g35976.t1, g36364.t1, g42553.t1, g42556.t1, g69212.t1, g72860.t1, g81927.t1	g29345.t1		O	Belongs to the peptidase C19 family					m3	hypothetical protein TREMEDRAFT_22812, partial [Tremella mesenterica DSM 1558].	hypothetical protein I303_00178 [Kwoniella dejecticola CBS 10117].	hypothetical protein I302_02017 [Kwoniella bestiolae CBS 10118].	hypothetical protein LRAMOSA08413 [Lichtheimia ramosa].	hypothetical protein SDRG_10269 [Saprolegnia diclina VS20].	UCH, zf-GRF, zf-TRM13_CCCH, UCH_1
OG0004077	O	Unassigned	g15539.t1, g17404.t1, g29345.t1, g35975.t1, g35976.t1, g36364.t1, g42553.t1, g42556.t1, g69212.t1, g72860.t1, g81927.t1	g72860.t1		O	Belongs to the peptidase C19 family					m6	hypothetical protein TREMEDRAFT_22812, partial [Tremella mesenterica DSM 1558].	hypothetical protein LRAMOSA08413 [Lichtheimia ramosa].	hypothetical protein I302_02017 [Kwoniella bestiolae CBS 10118].	ubiquitin carboxyl-terminal hydrolase 36 [Agrilus planipennis].	hypothetical protein EHS25_002082 [Saitozyma podzolica].	UCH, zf-GRF, zf-TRM13_CCCH, DUF3439
OG0004077	O	Unassigned	g15539.t1, g17404.t1, g29345.t1, g35975.t1, g35976.t1, g36364.t1, g42553.t1, g42556.t1, g69212.t1, g72860.t1, g81927.t1	g15539.t1								m35						zf-TRM13_CCCH, BUD22, CDC27
OG0004077	O	Unassigned	g15539.t1, g17404.t1, g29345.t1, g35975.t1, g35976.t1, g36364.t1, g42553.t1, g42556.t1, g69212.t1, g72860.t1, g81927.t1	g17404.t1								m9						zf-TRM13_CCCH
OG0004077	O	Unassigned	g15539.t1, g17404.t1, g29345.t1, g35975.t1, g35976.t1, g36364.t1, g42553.t1, g42556.t1, g69212.t1, g72860.t1, g81927.t1	g35975.t1
OG0004077	O	Unassigned	g15539.t1, g17404.t1, g29345.t1, g35975.t1, g35976.t1, g36364.t1, g42553.t1, g42556.t1, g69212.t1, g72860.t1, g81927.t1	g35976.t1
OG0004077	O	Unassigned	g15539.t1, g17404.t1, g29345.t1, g35975.t1, g35976.t1, g36364.t1, g42553.t1, g42556.t1, g69212.t1, g72860.t1, g81927.t1	g36364.t1
OG0004077	O	Unassigned	g15539.t1, g17404.t1, g29345.t1, g35975.t1, g35976.t1, g36364.t1, g42553.t1, g42556.t1, g69212.t1, g72860.t1, g81927.t1	g42553.t1														zf-TRM13_CCCH, CCDC106, Nop14
OG0004077	O	Unassigned	g15539.t1, g17404.t1, g29345.t1, g35975.t1, g35976.t1, g36364.t1, g42553.t1, g42556.t1, g69212.t1, g72860.t1, g81927.t1	g42556.t1								m1						GAGA_bind
OG0004077	O	Unassigned	g15539.t1, g17404.t1, g29345.t1, g35975.t1, g35976.t1, g36364.t1, g42553.t1, g42556.t1, g69212.t1, g72860.t1, g81927.t1	g69212.t1								m12						zf-TRM13_CCCH
OG0004077	O	Unassigned	g15539.t1, g17404.t1, g29345.t1, g35975.t1, g35976.t1, g36364.t1, g42553.t1, g42556.t1, g69212.t1, g72860.t1, g81927.t1	g81927.t1								m10						BUD22, zf-TRM13_CCCH, Nop53
OG0004082	O	Unassigned	g18623.t1, g25031.t1, g33621.t1, g43283.t1, g51846.t1, g53603.t1, g60324.t1, g66611.t1, g74488.t1, g78582.t1, g80757.t1	g18623.t1														RhlB
OG0004082	O	Unassigned	g18623.t1, g25031.t1, g33621.t1, g43283.t1, g51846.t1, g53603.t1, g60324.t1, g66611.t1, g74488.t1, g78582.t1, g80757.t1	g25031.t1
OG0004082	O	Unassigned	g18623.t1, g25031.t1, g33621.t1, g43283.t1, g51846.t1, g53603.t1, g60324.t1, g66611.t1, g74488.t1, g78582.t1, g80757.t1	g33621.t1
OG0004082	O	Unassigned	g18623.t1, g25031.t1, g33621.t1, g43283.t1, g51846.t1, g53603.t1, g60324.t1, g66611.t1, g74488.t1, g78582.t1, g80757.t1	g43283.t1														Tropomyosin_1, Ax_dynein_light, DUF2586, NBP1, DUF724, DUF5320
OG0004082	O	Unassigned	g18623.t1, g25031.t1, g33621.t1, g43283.t1, g51846.t1, g53603.t1, g60324.t1, g66611.t1, g74488.t1, g78582.t1, g80757.t1	g51846.t1								m6
OG0004082	O	Unassigned	g18623.t1, g25031.t1, g33621.t1, g43283.t1, g51846.t1, g53603.t1, g60324.t1, g66611.t1, g74488.t1, g78582.t1, g80757.t1	g53603.t1
OG0004082	O	Unassigned	g18623.t1, g25031.t1, g33621.t1, g43283.t1, g51846.t1, g53603.t1, g60324.t1, g66611.t1, g74488.t1, g78582.t1, g80757.t1	g60324.t1								m16
OG0004082	O	Unassigned	g18623.t1, g25031.t1, g33621.t1, g43283.t1, g51846.t1, g53603.t1, g60324.t1, g66611.t1, g74488.t1, g78582.t1, g80757.t1	g66611.t1
OG0004082	O	Unassigned	g18623.t1, g25031.t1, g33621.t1, g43283.t1, g51846.t1, g53603.t1, g60324.t1, g66611.t1, g74488.t1, g78582.t1, g80757.t1	g74488.t1														RhlB
OG0004082	O	Unassigned	g18623.t1, g25031.t1, g33621.t1, g43283.t1, g51846.t1, g53603.t1, g60324.t1, g66611.t1, g74488.t1, g78582.t1, g80757.t1	g78582.t1								m6
OG0004082	O	Unassigned	g18623.t1, g25031.t1, g33621.t1, g43283.t1, g51846.t1, g53603.t1, g60324.t1, g66611.t1, g74488.t1, g78582.t1, g80757.t1	g80757.t1				TP42_UP				m65
OG0004083	O	Unassigned	g11277.t1, g15842.t1, g29727.t1, g32879.t1, g38388.t1, g40138.t1, g48880.t1, g55016.t1, g64686.t1, g66095.t1, g70605.t1	g38388.t1		P	alginic acid biosynthetic process	TP12_DOWN			HGT	m27	hypothetical protein A2837_01115 [Candidatus Kaiserbacteria bacterium RIFCSPHIGHO2_01_FULL_46_22].	hypothetical protein C4579_03755 [Candidatus Microgenomates bacterium].	hypothetical protein A2392_01850 [Candidatus Kaiserbacteria bacterium RIFOXYB1_FULL_46_14].	hypothetical protein COU09_00060 [Candidatus Harrisonbacteria bacterium CG10_big_fil_rev_8_21_14_0_10_44_23].	hypothetical protein COU18_01105 [Candidatus Kaiserbacteria bacterium CG10_big_fil_rev_8_21_14_0_10_51_14].
OG0004083	O	Unassigned	g11277.t1, g15842.t1, g29727.t1, g32879.t1, g38388.t1, g40138.t1, g48880.t1, g55016.t1, g64686.t1, g66095.t1, g70605.t1	g11277.t1														oligo_HPY
OG0004083	O	Unassigned	g11277.t1, g15842.t1, g29727.t1, g32879.t1, g38388.t1, g40138.t1, g48880.t1, g55016.t1, g64686.t1, g66095.t1, g70605.t1	g15842.t1									hypothetical protein: PROVISIONAL [Rhizophagus irregularis DAOM 181602=DAOM 197198].	hypothetical protein RhiirA4_426832 [Rhizophagus irregularis].	hypothetical protein RhiirA4_523271, partial [Rhizophagus irregularis].	hypothetical protein RhiirA4_448232 [Rhizophagus irregularis].	hypothetical protein RhiirA5_401432 [Rhizophagus irregularis].	Cnd3
OG0004083	O	Unassigned	g11277.t1, g15842.t1, g29727.t1, g32879.t1, g38388.t1, g40138.t1, g48880.t1, g55016.t1, g64686.t1, g66095.t1, g70605.t1	g29727.t1								m12						ESX-1_EspG, zf-C2H2_4
OG0004083	O	Unassigned	g11277.t1, g15842.t1, g29727.t1, g32879.t1, g38388.t1, g40138.t1, g48880.t1, g55016.t1, g64686.t1, g66095.t1, g70605.t1	g32879.t1								m12	hypothetical protein RhiirA4_448232 [Rhizophagus irregularis].	hypothetical protein RhiirA5_401432 [Rhizophagus irregularis].	hypothetical protein RhiirC2_872094, partial [Rhizophagus irregularis].	hypothetical protein RIR_2900400 [Rhizophagus irregularis DAOM 181602=DAOM 197198].	hypothetical protein GLOIN_2v1543171 [Rhizophagus irregularis DAOM 181602=DAOM 197198].	Cnd3
OG0004083	O	Unassigned	g11277.t1, g15842.t1, g29727.t1, g32879.t1, g38388.t1, g40138.t1, g48880.t1, g55016.t1, g64686.t1, g66095.t1, g70605.t1	g40138.t1									hypothetical protein RhiirA4_523271, partial [Rhizophagus irregularis].	hypothetical protein RhiirA4_426832 [Rhizophagus irregularis].	hypothetical protein: PROVISIONAL [Rhizophagus irregularis DAOM 181602=DAOM 197198].	hypothetical protein RclHR1_10200002 [Rhizophagus clarus].	hypothetical protein RhiirA4_448232 [Rhizophagus irregularis].	ESX-1_EspG, Cnd3
OG0004083	O	Unassigned	g11277.t1, g15842.t1, g29727.t1, g32879.t1, g38388.t1, g40138.t1, g48880.t1, g55016.t1, g64686.t1, g66095.t1, g70605.t1	g48880.t1														ThylakoidFormat, SCNM1_acidic
OG0004083	O	Unassigned	g11277.t1, g15842.t1, g29727.t1, g32879.t1, g38388.t1, g40138.t1, g48880.t1, g55016.t1, g64686.t1, g66095.t1, g70605.t1	g55016.t1
OG0004083	O	Unassigned	g11277.t1, g15842.t1, g29727.t1, g32879.t1, g38388.t1, g40138.t1, g48880.t1, g55016.t1, g64686.t1, g66095.t1, g70605.t1	g64686.t1									hypothetical protein: PROVISIONAL [Rhizophagus irregularis DAOM 181602=DAOM 197198].	hypothetical protein RhiirA4_426832 [Rhizophagus irregularis].	hypothetical protein RhiirA4_523271, partial [Rhizophagus irregularis].	hypothetical protein RhiirA5_401432 [Rhizophagus irregularis].	hypothetical protein RhiirA4_448232 [Rhizophagus irregularis].
OG0004083	O	Unassigned	g11277.t1, g15842.t1, g29727.t1, g32879.t1, g38388.t1, g40138.t1, g48880.t1, g55016.t1, g64686.t1, g66095.t1, g70605.t1	g66095.t1								m5
OG0004083	O	Unassigned	g11277.t1, g15842.t1, g29727.t1, g32879.t1, g38388.t1, g40138.t1, g48880.t1, g55016.t1, g64686.t1, g66095.t1, g70605.t1	g70605.t1
OG0004085	O	Unassigned	g10666.t1, g43584.t1, g54180.t1, g80769.t1, g83222.t1	g80769.t1		S	Protein of unknown function (DUF3431)					m61	hypothetical protein NAEGRDRAFT_81948 [Naegleria gruberi strain NEG-M].	hypothetical protein ANOM_000126 [Aspergillus nomius NRRL 13137].	hypothetical protein AFLA70_536g000690 [Aspergillus flavus AF70].	hypothetical protein CA14_000850 [Aspergillus flavus].	unnamed protein product [Aspergillus oryzae RIB40].	DUF3431
OG0004085	O	Unassigned	g10666.t1, g43584.t1, g54180.t1, g80769.t1, g83222.t1	g83222.t1		S	Protein of unknown function (DUF3431)					m26	hypothetical protein BO71DRAFT_388187 [Aspergillus ellipticus CBS 707.79].	hypothetical protein BO70DRAFT_366143 [Aspergillus heteromorphus CBS 117.55].	Mitochondrial carrier protein-like protein [Aureobasidium pullulans].	hypothetical protein M438DRAFT_264602 [Aureobasidium pullulans EXF-150].	hypothetical protein AUEXF2481DRAFT_362078 [Aureobasidium subglaciale EXF-2481].	DUF3431
OG0004085	O	Unassigned	g10666.t1, g43584.t1, g54180.t1, g80769.t1, g83222.t1	g10666.t1								m29	hypothetical protein G7K_4091-t2 [Saitoella complicata NRRL Y-17804].	hypothetical protein G7K_4091-t1 [Saitoella complicata NRRL Y-17804].	hypothetical protein SAICODRAFT_32120 [Saitoella complicata NRRL Y-17804].	hypothetical protein PENSUB_5341 [Penicillium subrubescens].		DUF3431
OG0004085	O	Unassigned	g10666.t1, g43584.t1, g54180.t1, g80769.t1, g83222.t1	g43584.t1								m13	hypothetical protein PENSUB_5341 [Penicillium subrubescens].	hypothetical protein PMG11_08654 [Penicillium brasilianum].	hypothetical protein BDW42DRAFT_202361 [Aspergillus taichungensis].	Protein of unknown function DUF3431 [Aspergillus parasiticus SU-1].	hypothetical protein AFLA70_536g000690 [Aspergillus flavus AF70].	DUF3431
OG0004085	O	Unassigned	g10666.t1, g43584.t1, g54180.t1, g80769.t1, g83222.t1	g54180.t1								m25	hypothetical protein UCRPA7_1074 [Phaeoacremonium minimum UCRPA7].	hypothetical protein CA14_000850 [Aspergillus flavus].	unnamed protein product [Aspergillus oryzae RIB40].	hypothetical protein SI65_09003 [Aspergillus cristatus].	hypothetical protein ABOM_004545 [Aspergillus bombycis].	DUF3431, Crl
OG0004086	O	Unassigned	g10076.t1, g15708.t1, g23097.t1, g26918.t1, g28330.t1, g28525.t1, g38130.t1, g55425.t1, g7395.t1, g7737.t1, g9082.t1	g10076.t1
OG0004086	O	Unassigned	g10076.t1, g15708.t1, g23097.t1, g26918.t1, g28330.t1, g28525.t1, g38130.t1, g55425.t1, g7395.t1, g7737.t1, g9082.t1	g15708.t1
OG0004086	O	Unassigned	g10076.t1, g15708.t1, g23097.t1, g26918.t1, g28330.t1, g28525.t1, g38130.t1, g55425.t1, g7395.t1, g7737.t1, g9082.t1	g23097.t1
OG0004086	O	Unassigned	g10076.t1, g15708.t1, g23097.t1, g26918.t1, g28330.t1, g28525.t1, g38130.t1, g55425.t1, g7395.t1, g7737.t1, g9082.t1	g26918.t1
OG0004086	O	Unassigned	g10076.t1, g15708.t1, g23097.t1, g26918.t1, g28330.t1, g28525.t1, g38130.t1, g55425.t1, g7395.t1, g7737.t1, g9082.t1	g28330.t1
OG0004086	O	Unassigned	g10076.t1, g15708.t1, g23097.t1, g26918.t1, g28330.t1, g28525.t1, g38130.t1, g55425.t1, g7395.t1, g7737.t1, g9082.t1	g28525.t1
OG0004086	O	Unassigned	g10076.t1, g15708.t1, g23097.t1, g26918.t1, g28330.t1, g28525.t1, g38130.t1, g55425.t1, g7395.t1, g7737.t1, g9082.t1	g38130.t1
OG0004086	O	Unassigned	g10076.t1, g15708.t1, g23097.t1, g26918.t1, g28330.t1, g28525.t1, g38130.t1, g55425.t1, g7395.t1, g7737.t1, g9082.t1	g55425.t1
OG0004086	O	Unassigned	g10076.t1, g15708.t1, g23097.t1, g26918.t1, g28330.t1, g28525.t1, g38130.t1, g55425.t1, g7395.t1, g7737.t1, g9082.t1	g7395.t1
OG0004086	O	Unassigned	g10076.t1, g15708.t1, g23097.t1, g26918.t1, g28330.t1, g28525.t1, g38130.t1, g55425.t1, g7395.t1, g7737.t1, g9082.t1	g7737.t1
OG0004086	O	Unassigned	g10076.t1, g15708.t1, g23097.t1, g26918.t1, g28330.t1, g28525.t1, g38130.t1, g55425.t1, g7395.t1, g7737.t1, g9082.t1	g9082.t1					diurnal			m9
OG0004088	O	Unassigned	g14714.t1, g44817.t1, g44820.t1, g54120.t1, g61780.t1, g70573.t1, g71397.t1, g80876.t1, g8759.t1, g9386.t1, g9387.t1	g14714.t1								m18
OG0004088	O	Unassigned	g14714.t1, g44817.t1, g44820.t1, g54120.t1, g61780.t1, g70573.t1, g71397.t1, g80876.t1, g8759.t1, g9386.t1, g9387.t1	g44817.t1								m18						zf-RING_2, zf-rbx1, FANCL_C, zf-ANAPC11, CENP-B_dimeris, zf-C3HC4
OG0004088	O	Unassigned	g14714.t1, g44817.t1, g44820.t1, g54120.t1, g61780.t1, g70573.t1, g71397.t1, g80876.t1, g8759.t1, g9386.t1, g9387.t1	g44820.t1								m37
OG0004088	O	Unassigned	g14714.t1, g44817.t1, g44820.t1, g54120.t1, g61780.t1, g70573.t1, g71397.t1, g80876.t1, g8759.t1, g9386.t1, g9387.t1	g54120.t1								m16						HAUS6_N, GAS
OG0004088	O	Unassigned	g14714.t1, g44817.t1, g44820.t1, g54120.t1, g61780.t1, g70573.t1, g71397.t1, g80876.t1, g8759.t1, g9386.t1, g9387.t1	g61780.t1
OG0004088	O	Unassigned	g14714.t1, g44817.t1, g44820.t1, g54120.t1, g61780.t1, g70573.t1, g71397.t1, g80876.t1, g8759.t1, g9386.t1, g9387.t1	g70573.t1														zf-RING_2, zf-UDP, zf-rbx1, PHD_4
OG0004088	O	Unassigned	g14714.t1, g44817.t1, g44820.t1, g54120.t1, g61780.t1, g70573.t1, g71397.t1, g80876.t1, g8759.t1, g9386.t1, g9387.t1	g71397.t1
OG0004088	O	Unassigned	g14714.t1, g44817.t1, g44820.t1, g54120.t1, g61780.t1, g70573.t1, g71397.t1, g80876.t1, g8759.t1, g9386.t1, g9387.t1	g80876.t1														zf-rbx1, zf-RING_2, DUF1488, zf-ANAPC11, FANCL_C, zf-C3HC4, PHD_4
OG0004088	O	Unassigned	g14714.t1, g44817.t1, g44820.t1, g54120.t1, g61780.t1, g70573.t1, g71397.t1, g80876.t1, g8759.t1, g9386.t1, g9387.t1	g8759.t1								m18						zf-rbx1, zf-RING_2, Prok-RING_1, zf-C3HC4_2
OG0004088	O	Unassigned	g14714.t1, g44817.t1, g44820.t1, g54120.t1, g61780.t1, g70573.t1, g71397.t1, g80876.t1, g8759.t1, g9386.t1, g9387.t1	g9386.t1								m43						zf-rbx1, FinO_N, zf-RING_2, PHD_4, Apt1, zf-C3HC4_2
OG0004088	O	Unassigned	g14714.t1, g44817.t1, g44820.t1, g54120.t1, g61780.t1, g70573.t1, g71397.t1, g80876.t1, g8759.t1, g9386.t1, g9387.t1	g9387.t1														zf-rbx1, FinO_N, zf-RING_2, PHD_4, Apt1, Prok-RING_1, zf-C3HC4_2
OG0004127	O	Unassigned	g23922.t1, g59622.t1, g70757.t1, g9238.t1	g23922.t1		T	Reverse transcriptase (RNA-dependent DNA polymerase)		diurnal			m4	hypothetical protein BN946_scf184612.g1, partial [Trametes cinnabarina].	hypothetical protein BN946_scf184948.g1 [Trametes cinnabarina].	hypothetical protein GPECTOR_16g633 [Gonium pectorale].	hypothetical protein BN946_scf184886.g1 [Trametes cinnabarina].	retrotransposon protein, putative, unclassified [Oryza sativa Japonica Group].	RVT_2, DUF3506, DNMT1-RFD
OG0004127	O	Unassigned	g23922.t1, g59622.t1, g70757.t1, g9238.t1	g59622.t1		L	Reverse transcriptase (RNA-dependent DNA polymerase)					m16	uncharacterized protein LOC105643719 [Jatropha curcas].	Endonuclease [Ceratocystis platani].	copia-type polyprotein, putative [Arabidopsis thaliana].	Retrovirus-related Pol polyprotein from transposon TNT 1-94 [Cajanus cajan].	unknown protein [Aedes aegypti].	RVT_2, DUF3506
OG0004127	O	Unassigned	g23922.t1, g59622.t1, g70757.t1, g9238.t1	g70757.t1				TP06_DOWN				m59
OG0004127	O	Unassigned	g23922.t1, g59622.t1, g70757.t1, g9238.t1	g9238.t1									copia-type polyprotein, partial [Trifolium pratense].	Retrovirus-related Pol polyprotein from transposon TNT 1-94 [Cajanus cajan].	hypothetical protein TSUD_101280 [Trifolium subterraneum].	hypothetical protein TSUD_247260 [Trifolium subterraneum].	uncharacterized protein LOC107611145 [Arachis ipaensis].
OG0004128	O	Unassigned	g169.t1, g2301.t1, g71698.t1, g81418.t1	g81418.t1		S	ubiquitin protein ligase binding					m20	BTB/POZ domain-containing protein [Echinococcus granulosus].	unnamed protein product [Rodentolepis nana].	BTB:POZ domain containing protein 2 [Echinococcus multilocularis].	BTB:POZ domain containing protein 2 [Echinococcus granulosus].	PREDICTED: BTB/POZ domain-containing protein 2-like [Bemisia tabaci].	BACK
OG0004128	O	Unassigned	g169.t1, g2301.t1, g71698.t1, g81418.t1	g169.t1								m11						BACK, SMBP, ubiquitin
OG0004128	O	Unassigned	g169.t1, g2301.t1, g71698.t1, g81418.t1	g2301.t1								m5	BTB/POZ domain-containing protein 6-B-like, partial [Pocillopora damicornis].	BTB/POZ domain-containing protein [Echinococcus granulosus].	BTB/POZ domain-containing protein 2-like [Folsomia candida].	BTB/POZ domain-containing protein 2 [Folsomia candida].	unnamed protein product [Hydatigera taeniaeformis].	SPRY, BACK
OG0004128	O	Unassigned	g169.t1, g2301.t1, g71698.t1, g81418.t1	g71698.t1								m1	E3 ubiquitin-protein ligase HECTD3 [Hondaea fermentalgiana].	BTB/POZ domain-containing protein 2 [Folsomia candida].	PREDICTED: BTB/POZ domain-containing protein 3-like isoform X1 [Bemisia tabaci].	PREDICTED: BTB/POZ domain-containing protein 3-like isoform X2 [Bemisia tabaci].	PREDICTED: BTB/POZ domain-containing protein 1-like [Bemisia tabaci].	SPRY, BACK
OG0004133	O	Unassigned	g2888.t1, g29497.t1, g34509.t1, g42052.t1, g7998.t1, g82000.t1, g82031.t1	g2888.t1
OG0004133	O	Unassigned	g2888.t1, g29497.t1, g34509.t1, g42052.t1, g7998.t1, g82000.t1, g82031.t1	g29497.t1
OG0004133	O	Unassigned	g2888.t1, g29497.t1, g34509.t1, g42052.t1, g7998.t1, g82000.t1, g82031.t1	g34509.t1				TP12_DOWN				m27
OG0004133	O	Unassigned	g2888.t1, g29497.t1, g34509.t1, g42052.t1, g7998.t1, g82000.t1, g82031.t1	g42052.t1								m5
OG0004133	O	Unassigned	g2888.t1, g29497.t1, g34509.t1, g42052.t1, g7998.t1, g82000.t1, g82031.t1	g7998.t1				TP12_DOWN				m32
OG0004133	O	Unassigned	g2888.t1, g29497.t1, g34509.t1, g42052.t1, g7998.t1, g82000.t1, g82031.t1	g82000.t1
OG0004133	O	Unassigned	g2888.t1, g29497.t1, g34509.t1, g42052.t1, g7998.t1, g82000.t1, g82031.t1	g82031.t1								m12						DDE_Tnp_1_7
OG0004391	O	Unassigned	g57220.t1, g64165.t1	g57220.t1		G	Alpha-1,2-mannosidase		diurnal			m51	hypothetical protein CBC46_11510, partial [Verrucomicrobiaceae bacterium TMED86].	hypothetical protein CBC46_07815, partial [Verrucomicrobiaceae bacterium TMED86].	hypothetical protein [Haloferula sp. BvORR071].	hypothetical protein CBC46_02910 [Verrucomicrobiaceae bacterium TMED86].	hypothetical protein B9S38_12865 [Verrucomicrobiae bacterium Tous-C4TDCM].	PAN_1, F5_F8_type_C, PAN_4, PAN_2, TfoX_C, MANEC
OG0004391	O	Unassigned	g57220.t1, g64165.t1	g64165.t1		S	hydrolase activity, acting on ester bonds					m10	hypothetical protein B9S38_12865 [Verrucomicrobiae bacterium Tous-C4TDCM].	hypothetical protein CBC46_11510, partial [Verrucomicrobiaceae bacterium TMED86].	hypothetical protein [Haloferula sp. BvORR071].	hypothetical protein CBC46_02910 [Verrucomicrobiaceae bacterium TMED86].	hypothetical protein [Paenibacillus elgii].	F5_F8_type_C
OG0004396	O	Unassigned	g1023.t1, g19630.t1, g23923.t1, g25934.t1, g25939.t1, g2842.t1, g29131.t1, g32617.t1, g60530.t1	g32617.t1		L	Encoded by					m26	PREDICTED: uncharacterized protein LOC109130875 [Camelina sativa].	Retrovirus-related Pol polyprotein from transposon TNT 1-94 [Cajanus cajan].
OG0004396	O	Unassigned	g1023.t1, g19630.t1, g23923.t1, g25934.t1, g25939.t1, g2842.t1, g29131.t1, g32617.t1, g60530.t1	g29131.t1		L	Reverse transcriptase (RNA-dependent DNA polymerase)					m2	retrotransposon-related protein, partial [Trifolium pratense].	uncharacterized protein LOC111020391 [Momordica charantia].	PREDICTED: uncharacterized mitochondrial protein AtMg00810-like [Nicotiana tabacum].	PREDICTED: uncharacterized mitochondrial protein AtMg00810-like [Brassica oleracea var. oleracea].		DNMT1-RFD
OG0004396	O	Unassigned	g1023.t1, g19630.t1, g23923.t1, g25934.t1, g25939.t1, g2842.t1, g29131.t1, g32617.t1, g60530.t1	g2842.t1		L	transposition, RNA-mediated						uncharacterized protein LOC110893163 [Helianthus annuus].	putative mitochondrial protein [Nicotiana attenuata].	PREDICTED: retrovirus-related Pol polyprotein from transposon TNT 1-94 [Amyelois transitella].	uncharacterized protein LOC110924204 [Helianthus annuus].	hypothetical protein VITISV_027002 [Vitis vinifera].
OG0004396	O	Unassigned	g1023.t1, g19630.t1, g23923.t1, g25934.t1, g25939.t1, g2842.t1, g29131.t1, g32617.t1, g60530.t1	g60530.t1		L	transposition, RNA-mediated	TP05_DOWN				m15	uncharacterized protein LOC110747981, partial [Prunus avium].	Retrovirus-related Pol polyprotein from transposon TNT 1-94 [Trichinella papuae].	Retrovirus-related Pol polyprotein from transposon TNT 1-94 [Trichinella murrelli].	retrovirus-related Pol polyprotein from transposon TNT 1-94 [Trichinella spiralis].	putative ribonuclease H-like domain, Reverse transcriptase, RNA-dependent DNA polymerase [Helianthus annuus].
OG0004396	O	Unassigned	g1023.t1, g19630.t1, g23923.t1, g25934.t1, g25939.t1, g2842.t1, g29131.t1, g32617.t1, g60530.t1	g1023.t1
OG0004396	O	Unassigned	g1023.t1, g19630.t1, g23923.t1, g25934.t1, g25939.t1, g2842.t1, g29131.t1, g32617.t1, g60530.t1	g19630.t1								m2
OG0004396	O	Unassigned	g1023.t1, g19630.t1, g23923.t1, g25934.t1, g25939.t1, g2842.t1, g29131.t1, g32617.t1, g60530.t1	g23923.t1					diurnal			m4	putative mitochondrial protein [Nicotiana attenuata].	PREDICTED: uncharacterized mitochondrial protein AtMg00810-like [Capsicum annuum].	retrovirus-related pol polyprotein from transposon tnt 1-94 [Nicotiana attenuata].	Retrovirus-related Pol polyprotein from transposon TNT 1-94 [Dendrobium catenatum].	hypothetical protein TSUD_37390 [Trifolium subterraneum].
OG0004396	O	Unassigned	g1023.t1, g19630.t1, g23923.t1, g25934.t1, g25939.t1, g2842.t1, g29131.t1, g32617.t1, g60530.t1	g25934.t1									uncharacterized protein LOC111013365 [Momordica charantia].	hypothetical protein KK1_034024 [Cajanus cajan].	putative RNA-directed DNA polymerase [Medicago truncatula].	uncharacterized protein LOC110893163 [Helianthus annuus].
OG0004396	O	Unassigned	g1023.t1, g19630.t1, g23923.t1, g25934.t1, g25939.t1, g2842.t1, g29131.t1, g32617.t1, g60530.t1	g25939.t1									uncharacterized protein LOC111013365 [Momordica charantia].	hypothetical protein KK1_034024 [Cajanus cajan].	putative RNA-directed DNA polymerase [Medicago truncatula].	uncharacterized protein LOC110893163 [Helianthus annuus].
OG0004403	O	Unassigned	g47266.t1	g47266.t1								m19						DUF294, DUF294_C, LRR_6, LRR_4, NTP_transf_2
OG0004408	O	Unassigned	g40153.t1, g54387.t1, g65391.t1, g71551.t1, g78168.t1, g8236.t1, g8768.t1, g9518.t1	g8236.t1	bru-3	A	RNA recognition motif					m29	PREDICTED: CUGBP Elav-like family member 4 [Octopus bimaculoides].	CUGBP Elav-like family member 1 isoform X1 [Orbicella faveolata].	CUGBP Elav-like family member 1 isoform X2 [Orbicella faveolata].	CUGBP Elav-like family member 1 isoform X4 [Orbicella faveolata].	CUGBP Elav-like family member 1 isoform X3 [Orbicella faveolata].	RRM_1, TrbI
OG0004408	O	Unassigned	g40153.t1, g54387.t1, g65391.t1, g71551.t1, g78168.t1, g8236.t1, g8768.t1, g9518.t1	g40153.t1														DUF4677, ABC_tran_Xtn
OG0004408	O	Unassigned	g40153.t1, g54387.t1, g65391.t1, g71551.t1, g78168.t1, g8236.t1, g8768.t1, g9518.t1	g54387.t1
OG0004408	O	Unassigned	g40153.t1, g54387.t1, g65391.t1, g71551.t1, g78168.t1, g8236.t1, g8768.t1, g9518.t1	g65391.t1
OG0004408	O	Unassigned	g40153.t1, g54387.t1, g65391.t1, g71551.t1, g78168.t1, g8236.t1, g8768.t1, g9518.t1	g71551.t1														Joubert
OG0004408	O	Unassigned	g40153.t1, g54387.t1, g65391.t1, g71551.t1, g78168.t1, g8236.t1, g8768.t1, g9518.t1	g78168.t1														Jnk-SapK_ap_N
OG0004408	O	Unassigned	g40153.t1, g54387.t1, g65391.t1, g71551.t1, g78168.t1, g8236.t1, g8768.t1, g9518.t1	g8768.t1				TP42_UP				m1						DJ-1_PfpI, Joubert
OG0004408	O	Unassigned	g40153.t1, g54387.t1, g65391.t1, g71551.t1, g78168.t1, g8236.t1, g8768.t1, g9518.t1	g9518.t1
OG0004412	O	Unassigned	g12843.t1, g12844.t1, g34633.t1, g38940.t1, g46299.t1, g66482.t1, g66483.t1, g74763.t1, g79510.t1, g81255.t1	g81255.t1		S	COG0457 FOG TPR repeat					m20	hypothetical protein [Methylohalobius crimeensis].	tetratricopeptide repeat protein [Porphyrobacter sp. LM 6].	hypothetical protein [Nitrosococcus halophilus].	hypothetical protein [Chroococcales cyanobacterium IPPAS B-1203].	hypothetical protein [Scytonema sp. HK-05].	TPR_2
OG0004412	O	Unassigned	g12843.t1, g12844.t1, g34633.t1, g38940.t1, g46299.t1, g66482.t1, g66483.t1, g74763.t1, g79510.t1, g81255.t1	g12843.t1
OG0004412	O	Unassigned	g12843.t1, g12844.t1, g34633.t1, g38940.t1, g46299.t1, g66482.t1, g66483.t1, g74763.t1, g79510.t1, g81255.t1	g12844.t1
OG0004412	O	Unassigned	g12843.t1, g12844.t1, g34633.t1, g38940.t1, g46299.t1, g66482.t1, g66483.t1, g74763.t1, g79510.t1, g81255.t1	g34633.t1														BDV_G, SWIM
OG0004412	O	Unassigned	g12843.t1, g12844.t1, g34633.t1, g38940.t1, g46299.t1, g66482.t1, g66483.t1, g74763.t1, g79510.t1, g81255.t1	g38940.t1								m1						SWIM
OG0004412	O	Unassigned	g12843.t1, g12844.t1, g34633.t1, g38940.t1, g46299.t1, g66482.t1, g66483.t1, g74763.t1, g79510.t1, g81255.t1	g46299.t1
OG0004412	O	Unassigned	g12843.t1, g12844.t1, g34633.t1, g38940.t1, g46299.t1, g66482.t1, g66483.t1, g74763.t1, g79510.t1, g81255.t1	g66482.t1								m6
OG0004412	O	Unassigned	g12843.t1, g12844.t1, g34633.t1, g38940.t1, g46299.t1, g66482.t1, g66483.t1, g74763.t1, g79510.t1, g81255.t1	g66483.t1														Mito_fiss_reg
OG0004412	O	Unassigned	g12843.t1, g12844.t1, g34633.t1, g38940.t1, g46299.t1, g66482.t1, g66483.t1, g74763.t1, g79510.t1, g81255.t1	g74763.t1
OG0004412	O	Unassigned	g12843.t1, g12844.t1, g34633.t1, g38940.t1, g46299.t1, g66482.t1, g66483.t1, g74763.t1, g79510.t1, g81255.t1	g79510.t1														SWIM
OG0004420	O	Unassigned	g24349.t1, g54662.t1, g8334.t1	g24349.t1								m11	PREDICTED: LOW QUALITY PROTEIN: twitchin-like [Ceratosolen solmsi marchali].	unnamed protein product [Chondrus crispus].	hypothetical protein BOX15_Mlig017472g1 [Macrostomum lignano].			TIG, Herpes_ori_bp, Ephrin_rec_like, fn3, TNFR_c6
OG0004420	O	Unassigned	g24349.t1, g54662.t1, g8334.t1	g54662.t1								m2	unnamed protein product [Chondrus crispus].	hypothetical protein BOX15_Mlig017472g1 [Macrostomum lignano].				TIG, fn3, DUF5626, Ephrin_rec_like
OG0004420	O	Unassigned	g24349.t1, g54662.t1, g8334.t1	g8334.t1								m56	hypothetical protein BOX15_Mlig017472g1 [Macrostomum lignano].	unnamed protein product [Chondrus crispus].				TIG, fn3, TNFR_c6, Ephrin_rec_like, GPI-anchored
OG0004421	O	Inorganic ion transport and metabolism	g56558.t1, g63836.t1, g72689.t1	g63836.t1	atsA_1	P	Domain of unknown function (DUF4976)				HGT	m9	acetylglucosamine-6-sulfatase [Cryomorphaceae bacterium BACL29 MAG-121220-bin8].	acetylglucosamine-6-sulfatase [Blastopirellula sp.].	sulfatase S1_11 [Kiritimatiellales bacterium].	sulfatase [Flammeovirga sp. OC4].	sulfatase [Dyadobacter tibetensis].	Sulfatase, Folate_rec
OG0004421	O	Inorganic ion transport and metabolism	g56558.t1, g63836.t1, g72689.t1	g72689.t1	atsA_1	P	Domain of unknown function (DUF4976)					m3	sulfatase [Candidatus Marinimicrobia bacterium].	sulfatase [Flammeovirga sp. MY04].	Mucin-desulfating sulfatase [Flammeovirga sp. MY04].	sulfatase [Bacteroides cellulosilyticus].		Sulfatase, DUF4976, Phosphodiest
OG0004421	O	Inorganic ion transport and metabolism	g56558.t1, g63836.t1, g72689.t1	g56558.t1	atsA_1	P	PFAM Sulfatase					m2	sulfatase [Thermogutta terrifontis].	sulfatase [Jiangella alkaliphila].	MULTISPECIES: sulfatase [Parabacteroides].	sulfatase [Flammeovirga pacifica].		Sulfatase, DUF4976, Phosphodiest, DUF229, Sulfatase_C, Alk_phosphatase
OG0004430	O	Unassigned	g1134.t1, g9414.t1	g1134.t1														SPX, Pex24p, Apt1, DUF4834, Secretin_N_2
OG0004430	O	Unassigned	g1134.t1, g9414.t1	g9414.t1
OG0004437	O	Unassigned	g23314.t1, g23315.t1, g51296.t1, g56146.t1, g56149.t1, g59685.t1, g68505.t1	g23314.t1								m4	hypothetical protein APPUASWS_032255, partial [Arthrospira platensis str. Paraca].	hypothetical protein APPUASWS_032050, partial [Arthrospira platensis str. Paraca].	tetratricopeptide repeat protein, partial [Nostoc cycadae].	hypothetical protein BGO68_04625 [Candidatus Amoebophilus sp. 36-38].	hypothetical protein BRAFLDRAFT_94455 [Branchiostoma floridae].	TPR_12, TPR_10, TPR_7, TPR_2, TPR_1, TPR_14, TPR_16, TPR_8, TPR_6, UPF0122, TPR_11, TPR_21, TPR_17, SHNi-TPR, TPR_9, Strep_SA_rep
OG0004437	O	Unassigned	g23314.t1, g23315.t1, g51296.t1, g56146.t1, g56149.t1, g59685.t1, g68505.t1	g23315.t1								m7	hypothetical protein APPUASWS_032255, partial [Arthrospira platensis str. Paraca].	hypothetical protein FACHB389_34080, partial [Nostoc calcicola FACHB-389].	CHAT domain-containing protein [Microcystis aeruginosa].	hypothetical protein BRAFLDRAFT_94455 [Branchiostoma floridae].	TPR repeat protein [Nodularia spumigena CCY9414].	TPR_12, TPR_10, TPR_7, TPR_2, TPR_1, TPR_16, TPR_8, TPR_14, DUF2594, TPR_11, UPF0122, TPR_6, TPR_21
OG0004437	O	Unassigned	g23314.t1, g23315.t1, g51296.t1, g56146.t1, g56149.t1, g59685.t1, g68505.t1	g51296.t1									hypothetical protein FACHB389_34080, partial [Nostoc calcicola FACHB-389].	hypothetical protein BRAFLDRAFT_70127 [Branchiostoma floridae].	CHAT domain-containing protein [Nodularia spumigena].	tetratricopeptide repeat protein [Verrucomicrobia bacterium].	hypothetical protein BRAFLDRAFT_94455 [Branchiostoma floridae].	TPR_12, TPR_10, TPR_7, TPR_2, TPR_1, TPR_8, TPR_16, eIF-5_eIF-2B, TPR_14, Collagen_mid, DUF1833, DUF2594, HTH_54, SPX, TPR_17, TPR_6
OG0004437	O	Unassigned	g23314.t1, g23315.t1, g51296.t1, g56146.t1, g56149.t1, g59685.t1, g68505.t1	g56146.t1								m5	Kinesin light chain 3 [Hondaea fermentalgiana].	Kinesin light chain, partial [Hondaea fermentalgiana].	Tetratricopeptide repeat-containing protein [Stappia sp. ES.058].			TPR_12, TPR_10, TPR_1, TPR_8, TPR_7, TPR_2, TPR_4, TPR_14, DUF2225, TPR_16, Antimicrobial_3
OG0004437	O	Unassigned	g23314.t1, g23315.t1, g51296.t1, g56146.t1, g56149.t1, g59685.t1, g68505.t1	g56149.t1							HGT	m20						TPR_12, TPR_10, TPR_7, TPR_1, TPR_2, SPX, TPR_22, TPR_8, CCDC53, Apt1, Totivirus_coat, SOG2, Secretin_N_2
OG0004437	O	Unassigned	g23314.t1, g23315.t1, g51296.t1, g56146.t1, g56149.t1, g59685.t1, g68505.t1	g59685.t1								m9	tetratricopeptide repeat protein [Verrucomicrobia bacterium].	Serine/threonine protein kinase with TPR repeats (fragment) [Verrucomicrobia bacterium].	hypothetical protein BRAFLDRAFT_76878 [Branchiostoma floridae].	hypothetical protein BRAFLDRAFT_94455 [Branchiostoma floridae].	hypothetical protein BRAFLDRAFT_88416 [Branchiostoma floridae].	TPR_12, TPR_10, TPR_7, TPR_2, TPR_1, TPR_8, TPR_14, DUF3856, DnaJ, OxoGdeHyase_C, TPR_16, TPR_11, TPR_6, TPR_17, eIF-5_eIF-2B, TetR_C_18, DUF1833, TPR_4, RPN7, DUF4810, SHNi-TPR, Titin_Ig-rpts, TetR_C_34, TPR_9, SPX, TCP
OG0004437	O	Unassigned	g23314.t1, g23315.t1, g51296.t1, g56146.t1, g56149.t1, g59685.t1, g68505.t1	g68505.t1								m3						TPR_12, TPR_10, TPR_7, TPR_1, DUF2066, TPR_8, TPR_14, TPR_2, TPR_21
OG0004447	O	Unassigned	g67267.t1	g67267.t1				TP06_UP, TP12_UP, TP42_UP				m1	beta [Brachionus plicatilis].	hypothetical protein X777_16014 [Ooceraea biroi].	hypothetical protein D915_12666 [Fasciola hepatica].	PREDICTED: heterogeneous nuclear ribonucleoprotein D0 [Camelus dromedarius].	heterogeneous nuclear ribonucleo D0 [Brachionus plicatilis].
OG0004458	O	Unassigned	g54050.t1, g67452.t1	g54050.t1				TP18_DOWN				m12	FNII1 [Lepeophtheirus salmonis].					fn2, Clc-like
OG0004458	O	Unassigned	g54050.t1, g67452.t1	g67452.t1				TP18_DOWN				m12						fn2
OG0004459	O	Unassigned	g14056.t1, g37923.t1, g73122.t1	g14056.t1							HGT	m10	hypothetical protein [Akkermansia muciniphila].	hypothetical protein [Pedobacter sp. BMA].	hypothetical protein [Parabacteroides sp. CH2-D42-20].	hypothetical protein AB669_20480 [Pedobacter sp. BMA].	hypothetical protein [Rhizobiales bacterium].	U-box, HATPase_c_3, ORC6
OG0004459	O	Unassigned	g14056.t1, g37923.t1, g73122.t1	g37923.t1								m28						SPX
OG0004459	O	Unassigned	g14056.t1, g37923.t1, g73122.t1	g73122.t1								m3						SPX, ATF7IP_BD, SpoIIIAH, Apt1, Peroxin-3, Pex14_N, QWRF, Macoilin, Kinesin_assoc, BUD22
OG0004480	O	Unassigned	g59057.t1	g59057.t1		M	Cna B domain protein					m1	hypothetical protein [Isosphaera pallida].	DUF11 domain-containing protein [Actinomyces sp. S6-Spd3].	hypothetical protein DRI57_02050, partial [Deltaproteobacteria bacterium].	MULTISPECIES: DUF11 domain-containing protein [Actinomyces].	DUF11 domain-containing protein [Schaalia odontolytica].	SdrD_B, CarboxypepD_reg, Reeler, CarbopepD_reg_2, Y_Y_Y, MetallophosN
OG0004513	O	Unassigned	g51365.t1	g51365.t1								m3
OG0004694	O	Unassigned	g38509.t1, g5418.t1, g65428.t1, g68569.t1, g72912.t1, g75382.t1, g79879.t1, g79880.t1, g9963.t1	g38509.t1								m50						Hid1
OG0004694	O	Unassigned	g38509.t1, g5418.t1, g65428.t1, g68569.t1, g72912.t1, g75382.t1, g79879.t1, g79880.t1, g9963.t1	g5418.t1								m35						Apt1, Striatin
OG0004694	O	Unassigned	g38509.t1, g5418.t1, g65428.t1, g68569.t1, g72912.t1, g75382.t1, g79879.t1, g79880.t1, g9963.t1	g65428.t1														SAPS, SPX, Hid1, Presenilin, SOBP, Utp14
OG0004694	O	Unassigned	g38509.t1, g5418.t1, g65428.t1, g68569.t1, g72912.t1, g75382.t1, g79879.t1, g79880.t1, g9963.t1	g68569.t1								m31						US30
OG0004694	O	Unassigned	g38509.t1, g5418.t1, g65428.t1, g68569.t1, g72912.t1, g75382.t1, g79879.t1, g79880.t1, g9963.t1	g72912.t1								m9
OG0004694	O	Unassigned	g38509.t1, g5418.t1, g65428.t1, g68569.t1, g72912.t1, g75382.t1, g79879.t1, g79880.t1, g9963.t1	g75382.t1
OG0004694	O	Unassigned	g38509.t1, g5418.t1, g65428.t1, g68569.t1, g72912.t1, g75382.t1, g79879.t1, g79880.t1, g9963.t1	g79879.t1														TarH
OG0004694	O	Unassigned	g38509.t1, g5418.t1, g65428.t1, g68569.t1, g72912.t1, g75382.t1, g79879.t1, g79880.t1, g9963.t1	g79880.t1
OG0004694	O	Unassigned	g38509.t1, g5418.t1, g65428.t1, g68569.t1, g72912.t1, g75382.t1, g79879.t1, g79880.t1, g9963.t1	g9963.t1								m21						MMR_HSR1
OG0004696	O	Unassigned	g10513.t1, g15036.t1, g27338.t1, g34668.t1, g4440.t1, g48949.t1, g49178.t1, g55643.t1, g5834.t1	g10513.t1
OG0004696	O	Unassigned	g10513.t1, g15036.t1, g27338.t1, g34668.t1, g4440.t1, g48949.t1, g49178.t1, g55643.t1, g5834.t1	g15036.t1								m9
OG0004696	O	Unassigned	g10513.t1, g15036.t1, g27338.t1, g34668.t1, g4440.t1, g48949.t1, g49178.t1, g55643.t1, g5834.t1	g27338.t1					diurnal			m30
OG0004696	O	Unassigned	g10513.t1, g15036.t1, g27338.t1, g34668.t1, g4440.t1, g48949.t1, g49178.t1, g55643.t1, g5834.t1	g34668.t1				TP06_DOWN, TP30_DOWN, TP12_DOWN				m8
OG0004696	O	Unassigned	g10513.t1, g15036.t1, g27338.t1, g34668.t1, g4440.t1, g48949.t1, g49178.t1, g55643.t1, g5834.t1	g4440.t1					diurnal			m30
OG0004696	O	Unassigned	g10513.t1, g15036.t1, g27338.t1, g34668.t1, g4440.t1, g48949.t1, g49178.t1, g55643.t1, g5834.t1	g48949.t1
OG0004696	O	Unassigned	g10513.t1, g15036.t1, g27338.t1, g34668.t1, g4440.t1, g48949.t1, g49178.t1, g55643.t1, g5834.t1	g49178.t1
OG0004696	O	Unassigned	g10513.t1, g15036.t1, g27338.t1, g34668.t1, g4440.t1, g48949.t1, g49178.t1, g55643.t1, g5834.t1	g55643.t1								m12
OG0004696	O	Unassigned	g10513.t1, g15036.t1, g27338.t1, g34668.t1, g4440.t1, g48949.t1, g49178.t1, g55643.t1, g5834.t1	g5834.t1														zf-MYND
OG0004720	O	Amino acid transport and metabolism	g13869.t1, g43127.t1	g13869.t1		E	Zinc carboxypeptidase					m8	hypothetical protein [Actinomadura hibisca].	hypothetical protein [Actinomadura oligospora].	hypothetical protein [Streptosporangium roseum].	hypothetical protein [Streptosporangium canum].	hypothetical protein [Streptosporangium minutum].	Peptidase_M14, DUF2817, AstE_AspA, Mid2
OG0004720	O	Amino acid transport and metabolism	g13869.t1, g43127.t1	g43127.t1		E	Zinc carboxypeptidase					m2	hypothetical protein DMH08_27070 [Actinomadura sp. WAC 06369].	hypothetical protein [Actinomadura sp. WAC 06369].	hypothetical protein [Actinomadura macra].	hypothetical protein [Actinomadura sp. NEAU-Ht49].	hypothetical protein [Actinomadura rifamycini].	Peptidase_M14, SDA1, SOG2, Nop14, Utp14, Presenilin
OG0004729	O	Unassigned	g10502.t1, g23640.t1, g27731.t1, g48388.t1, g63564.t1, g64410.t1, g64964.t1, g80684.t1, g9659.t1	g10502.t1								m12
OG0004729	O	Unassigned	g10502.t1, g23640.t1, g27731.t1, g48388.t1, g63564.t1, g64410.t1, g64964.t1, g80684.t1, g9659.t1	g23640.t1
OG0004729	O	Unassigned	g10502.t1, g23640.t1, g27731.t1, g48388.t1, g63564.t1, g64410.t1, g64964.t1, g80684.t1, g9659.t1	g27731.t1														Transposase_21, MCD
OG0004729	O	Unassigned	g10502.t1, g23640.t1, g27731.t1, g48388.t1, g63564.t1, g64410.t1, g64964.t1, g80684.t1, g9659.t1	g48388.t1								m63
OG0004729	O	Unassigned	g10502.t1, g23640.t1, g27731.t1, g48388.t1, g63564.t1, g64410.t1, g64964.t1, g80684.t1, g9659.t1	g63564.t1								m10						MCD
OG0004729	O	Unassigned	g10502.t1, g23640.t1, g27731.t1, g48388.t1, g63564.t1, g64410.t1, g64964.t1, g80684.t1, g9659.t1	g64410.t1								m10
OG0004729	O	Unassigned	g10502.t1, g23640.t1, g27731.t1, g48388.t1, g63564.t1, g64410.t1, g64964.t1, g80684.t1, g9659.t1	g64964.t1								m3
OG0004729	O	Unassigned	g10502.t1, g23640.t1, g27731.t1, g48388.t1, g63564.t1, g64410.t1, g64964.t1, g80684.t1, g9659.t1	g80684.t1								m0						T4_baseplate
OG0004729	O	Unassigned	g10502.t1, g23640.t1, g27731.t1, g48388.t1, g63564.t1, g64410.t1, g64964.t1, g80684.t1, g9659.t1	g9659.t1														zinc_ribbon_9
OG0004736	O	Unassigned	g1998.t1, g39516.t1, g39517.t1, g40771.t1	g1998.t1		DZ	guanyl-nucleotide exchange factor activity					m4	E3 ubiquitin-protein ligase HECTD3, partial [Tauraco erythrolophus].	E3 ubiquitin-protein ligase HERC1 [Phytophthora nicotianae].	PREDICTED: E3 ubiquitin-protein ligase HERC2 isoform X2 [Bos indicus].	hypothetical protein DYB28_015216, partial [Aphanomyces astaci].	hypothetical protein F441_12587 [Phytophthora parasitica CJ01A1].	HECT, DUF1325, Tudor_3, LBR_tudor, TUDOR_5, DUF4131, DUF4537, NAM-associated, zf-C3HC4_2, zf-RING_11, zf-C3HC4, PHD
OG0004736	O	Unassigned	g1998.t1, g39516.t1, g39517.t1, g40771.t1	g39516.t1
OG0004736	O	Unassigned	g1998.t1, g39516.t1, g39517.t1, g40771.t1	g39517.t1														Mucin, zf-rbx1, PHD, zf-RING_11, YdjO, zf-RING_UBOX
OG0004736	O	Unassigned	g1998.t1, g39516.t1, g39517.t1, g40771.t1	g40771.t1								m4						DUF1325, Tudor_3, TUDOR_5, LBR_tudor, DUF4537, Tudor_2, SH3_15
OG0004742	O	Unassigned	g16456.t1, g80144.t1, g80146.t1	g16456.t1				TP06_UP				m1	hypothetical protein DFA_11262 [Cavenderia fasciculata].	hypothetical protein BBJ28_00025247, partial [Nothophytophthora sp. Chile5].				zf-CCCH, zf-CCCH_3, zf_CCCH_4, Phage_tail_L, zf-CCCH_2, DUF2744, CENP-H, Lig_chan, Spore_III_AB
OG0004742	O	Unassigned	g16456.t1, g80144.t1, g80146.t1	g80144.t1								m9	hypothetical protein DFA_11262 [Cavenderia fasciculata].					zf-CCCH, zf-CCCH_3, zf-CCCH_2, zf_CCCH_4, CENP-H, DUF2744, Phage_tail_L
OG0004742	O	Unassigned	g16456.t1, g80144.t1, g80146.t1	g80146.t1								m9	hypothetical protein DFA_11262 [Cavenderia fasciculata].					zf-CCCH, zf-CCCH_3, zf-CCCH_2, zf_CCCH_4, CENP-H, DUF2744, Phage_tail_L, VESA1_N
OG0004743	O	Unassigned	g18032.t1, g18037.t1, g64452.t1	g18037.t1		K	PHD-like zinc-binding domain					m14	hypothetical protein [filamentous cyanobacterium Phorm 6].	hypothetical protein [filamentous cyanobacterium Phorm 46].	ankyrin repeat domain-containing protein [Microcoleus vaginatus].	ankyrin repeat domain-containing protein [Oscillatoria nigro-viridis].	ankyrin repeat domain-containing protein [Calothrix parietina].	Ank_2, Ank_5, Ank_4, Ank, Ank_3, PWWP, Macoilin, Fer2_2, Pex14_N
OG0004743	O	Unassigned	g18032.t1, g18037.t1, g64452.t1	g18032.t1														Ank_2, Ank_5, Ank, Ank_3, Ank_4
OG0004743	O	Unassigned	g18032.t1, g18037.t1, g64452.t1	g64452.t1								m2						PWWP
OG0004752	O	Unassigned	g31453.t1, g40047.t1, g48576.t1, g50896.t1	g31453.t1				TP18_DOWN, TP12_DOWN				m12	hypothetical protein SARC_06793 [Sphaeroforma arctica JP610].
OG0004752	O	Unassigned	g31453.t1, g40047.t1, g48576.t1, g50896.t1	g40047.t1								m53	hypothetical protein DRI44_06920, partial [Chlamydiae bacterium].	uncharacterized protein LOC110982623 isoform X1 [Acanthaster planci].	uncharacterized protein LOC110982623 isoform X3 [Acanthaster planci].	uncharacterized protein LOC110982623 isoform X5 [Acanthaster planci].	uncharacterized protein LOC110982623 isoform X2 [Acanthaster planci].	Acyl-ACP_TE, DUF4462
OG0004752	O	Unassigned	g31453.t1, g40047.t1, g48576.t1, g50896.t1	g48576.t1				TP06_UP				m2	microneme protein, putative [Eimeria maxima].	TFP250 [Eimeria maxima].				SpoIIIAH
OG0004752	O	Unassigned	g31453.t1, g40047.t1, g48576.t1, g50896.t1	g50896.t1								m8
OG0004757	O	Unassigned	g29725.t1, g59504.t1, g6263.t1, g8392.t1	g29725.t1								m4						SAM_2, SAM_1, SAM_PNT
OG0004757	O	Unassigned	g29725.t1, g59504.t1, g6263.t1, g8392.t1	g59504.t1								m1						SAM_2, SAM_1, betaPIX_CC
OG0004757	O	Unassigned	g29725.t1, g59504.t1, g6263.t1, g8392.t1	g6263.t1					diurnal			m4						SAM_1, SAM_2, SAM_PNT, DUF5632
OG0004757	O	Unassigned	g29725.t1, g59504.t1, g6263.t1, g8392.t1	g8392.t1								m9						SAM_2, SAM_1, DUF5632, SAM_PNT
OG0004773	O	Unassigned	g19336.t1	g19336.t1								m5						PAXX, Apt1
OG0004777	O	Unassigned	g25652.t1, g680.t1	g25652.t1								m31
OG0004777	O	Unassigned	g25652.t1, g680.t1	g680.t1								m31
OG0004802	O	Unassigned	g19441.t1, g19444.t1, g34305.t1, g34868.t1, g82139.t1, g82141.t1	g19441.t1		U	secondary active sulfate transmembrane transporter activity	TP06_UP, TP12_UP	diurnal			m30	hypothetical protein GUITHDRAFT_136674 [Guillardia theta CCMP2712].	hypothetical protein GUITHDRAFT_62435, partial [Guillardia theta CCMP2712].	putative sulfate transporter YvdB [Symbiodinium microadriaticum].	Sulfate transporter [Candidatus Moranbacteria bacterium GW2011_GWE2_47_10].	hypothetical protein UY72_C0074G0006 [Candidatus Uhrbacteria bacterium GW2011_GWD2_52_7].	Sulfate_transp, STAS, STAS_2, PhzC-PhzF, MctB
OG0004802	O	Unassigned	g19441.t1, g19444.t1, g34305.t1, g34868.t1, g82139.t1, g82141.t1	g19444.t1		U	secondary active sulfate transmembrane transporter activity	TP06_UP, TP12_UP	diurnal			m30	hypothetical protein GUITHDRAFT_136674 [Guillardia theta CCMP2712].	hypothetical protein GUITHDRAFT_62435, partial [Guillardia theta CCMP2712].	inorganic anion transporter, sulfate permease (SulP) subfamily protein [Acanthamoeba castellanii str. Neff].	Sulfate transporter, partial [Candidatus Moranbacteria bacterium GW2011_GWE1_49_15].	Sulfate transporter [Candidatus Moranbacteria bacterium GW2011_GWE2_47_10].	STAS
OG0004802	O	Unassigned	g19441.t1, g19444.t1, g34305.t1, g34868.t1, g82139.t1, g82141.t1	g34305.t1		U	secondary active sulfate transmembrane transporter activity		diurnal				hypothetical protein GUITHDRAFT_136674 [Guillardia theta CCMP2712].	hypothetical protein GUITHDRAFT_62435, partial [Guillardia theta CCMP2712].	hypothetical protein UX49_C0007G0014 [Candidatus Wolfebacteria bacterium GW2011_GWC2_46_275].	Sulfate transporter [Candidatus Moranbacteria bacterium GW2011_GWE2_47_10].	hypothetical protein COY62_03275 [bacterium (Candidatus Howlettbacteria) CG_4_10_14_0_8_um_filter_40_9].	Sulfate_transp, MctB
OG0004802	O	Unassigned	g19441.t1, g19444.t1, g34305.t1, g34868.t1, g82139.t1, g82141.t1	g34868.t1		U	secondary active sulfate transmembrane transporter activity	TP06_UP, TP12_UP	diurnal			m30	hypothetical protein GUITHDRAFT_136674 [Guillardia theta CCMP2712].	hypothetical protein GUITHDRAFT_62435, partial [Guillardia theta CCMP2712].	putative sulfate transporter YvdB [Symbiodinium microadriaticum].	Sulfate transporter [Candidatus Moranbacteria bacterium GW2011_GWE2_47_10].	hypothetical protein UW95_C0008G0029 [Parcubacteria group bacterium GW2011_GWC1_45_14].	Sulfate_transp, STAS, STAS_2, PhzC-PhzF, MctB
OG0004802	O	Unassigned	g19441.t1, g19444.t1, g34305.t1, g34868.t1, g82139.t1, g82141.t1	g82139.t1		U	secondary active sulfate transmembrane transporter activity	TP06_UP, TP12_UP	diurnal			m30	hypothetical protein GUITHDRAFT_136674 [Guillardia theta CCMP2712].	hypothetical protein GUITHDRAFT_62435, partial [Guillardia theta CCMP2712].	putative sulfate transporter YvdB [Symbiodinium microadriaticum].	Sulfate transporter [Candidatus Moranbacteria bacterium GW2011_GWE2_47_10].	hypothetical protein UW95_C0008G0029 [Parcubacteria group bacterium GW2011_GWC1_45_14].	Sulfate_transp, STAS, STAS_2, MctB
OG0004802	O	Unassigned	g19441.t1, g19444.t1, g34305.t1, g34868.t1, g82139.t1, g82141.t1	g82141.t1		U	secondary active sulfate transmembrane transporter activity						hypothetical protein GUITHDRAFT_136674 [Guillardia theta CCMP2712].	hypothetical protein GUITHDRAFT_62435, partial [Guillardia theta CCMP2712].	inorganic anion transporter, sulfate permease (SulP) subfamily protein [Acanthamoeba castellanii str. Neff].	Sulfate transporter [Candidatus Moranbacteria bacterium GW2011_GWE2_47_10].	Sulfate transporter, partial [Candidatus Moranbacteria bacterium GW2011_GWE1_49_15].	STAS
OG0004803	O	Unassigned	g28974.t1	g28974.t1				TP30_DOWN				m8						DUF5447
OG0004997	O	Unassigned	g28405.t1, g57148.t1	g28405.t1								m15
OG0004997	O	Unassigned	g28405.t1, g57148.t1	g57148.t1								m2
OG0005002	O	Unassigned	g82518.t1	g82518.t1								m6
OG0005013	O	Unassigned	g17110.t1, g51599.t1, g57984.t1, g65589.t1, g68283.t1, g69426.t1, g71575.t1	g17110.t1								m2						RuvB_N, AAA, AAA_18, Mg_chelatase, AAA_5, AAA_10, AAA_7, RNA_helicase, HEAT_EZ, Pox_Ag35, CNDH2_C
OG0005013	O	Unassigned	g17110.t1, g51599.t1, g57984.t1, g65589.t1, g68283.t1, g69426.t1, g71575.t1	g51599.t1								m0	BspA family leucine-rich repeat surface protein [Helicobacter pullorum].	DUF285 domain-containing protein [Helicobacter bizzozeronii].	BspA family leucine-rich repeat surface protein [Helicobacter bizzozeronii].	predicted cell-wall-anchored protein SasA (LPXTG motif) [Helicobacter bizzozeronii CIII-1].		DUF285, RuvB_N, AAA, AAA_5, AAA_18, RNA_helicase, Mg_chelatase, AAA_22, HEAT_EZ, AAA_10
OG0005013	O	Unassigned	g17110.t1, g51599.t1, g57984.t1, g65589.t1, g68283.t1, g69426.t1, g71575.t1	g57984.t1							HGT		BspA family leucine-rich repeat surface protein [Helicobacter suis].	bacterial surface protein 26-residue [Fructobacillus pseudoficulneus].				DUF285
OG0005013	O	Unassigned	g17110.t1, g51599.t1, g57984.t1, g65589.t1, g68283.t1, g69426.t1, g71575.t1	g65589.t1									BspA family leucine-rich repeat surface protein [Lactobacillus plantarum].	hypothetical protein Nizo2766_1624 [Lactobacillus plantarum].	N-acetylmuramoyl-L-alanine amidase [Lactobacillus plantarum].			DUF285, EGF_3, Hamartin, zf-Paramyx-P
OG0005013	O	Unassigned	g17110.t1, g51599.t1, g57984.t1, g65589.t1, g68283.t1, g69426.t1, g71575.t1	g68283.t1														HEAT_EZ
OG0005013	O	Unassigned	g17110.t1, g51599.t1, g57984.t1, g65589.t1, g68283.t1, g69426.t1, g71575.t1	g69426.t1								m48	hypothetical protein A6F72_08760, partial [Cycloclasticus sp. symbiont of Poecilosclerida sp. N].	hypothetical protein DSY77_13210, partial [Bacteroidetes bacterium].	BspA family leucine-rich repeat surface protein [Enterococcus massiliensis].	DUF285 domain-containing protein [Helicobacter pullorum].	BspA family leucine-rich repeat surface protein [Helicobacter pullorum].	DUF285
OG0005013	O	Unassigned	g17110.t1, g51599.t1, g57984.t1, g65589.t1, g68283.t1, g69426.t1, g71575.t1	g71575.t1									BspA family leucine-rich repeat surface protein [Psychrosphaera saromensis].	MULTISPECIES: DUF285 domain-containing protein [unclassified Helicobacter].	BspA family leucine-rich repeat surface protein [Muricauda lutimaris].	DUF285 domain-containing protein [Photobacterium angustum].		DUF285, PKD, zf-RING_6
OG0005041	O	Unassigned	g33424.t1, g77238.t1	g33424.t1		T	signal transducer activity. It is involved in the biological process described with intracellular signal transduction					m1	PREDICTED: regulator of G-protein signaling 6 isoform X5 [Crassostrea gigas].	PREDICTED: regulator of G-protein signaling 6 isoform X11 [Crassostrea gigas].	PREDICTED: regulator of G-protein signaling 6 isoform X22 [Crassostrea gigas].	PREDICTED: regulator of G-protein signaling 6 isoform X15 [Crassostrea gigas].	PREDICTED: regulator of G-protein signaling 6 isoform X34 [Crassostrea gigas].	RGS, Ephrin_rec_like, NCD3G, TNFR_c6
OG0005041	O	Unassigned	g33424.t1, g77238.t1	g77238.t1	RGS12	T	termination of G-protein coupled receptor signaling pathway					m2	hypothetical protein, conserved [Cyanidioschyzon merolae strain 10D].	hypothetical protein PTSG_11786 [Salpingoeca rosetta].	proprotein convertase subtilisin/kexin type 5 [Lingula anatina].	zonadhesin [Oreochromis niloticus].	uncharacterized protein LOC111564951 [Amphiprion ocellaris].	RGS, Ephrin_rec_like, Cation_ATPase_C, RGS-like, NAD_binding_3
OG0005046	O	Signal transduction mechanisms	g22655.t1, g69008.t1, g71660.t1	g22655.t1		T	Histidine kinase						hypothetical protein B7Y39_07525 [Bdellovibrio sp. 28-41-41].	MULTISPECIES: chemotaxis response regulator protein-glutamate methylesterase [Bacillus].	response regulator [Aeromonas media].	chemotaxis response regulator protein-glutamate methylesterase [Sporosarcina sp. HYO08].	chemotaxis response regulator protein-glutamate methylesterase [Desulfovirgula thermocuniculi].	Response_reg
OG0005046	O	Signal transduction mechanisms	g22655.t1, g69008.t1, g71660.t1	g71660.t1		T	PhoQ Sensor					m27	PAS domain S-box protein, partial [Tindallia sp. MSAO_Bac2].	GAF domain-containing protein [Oscillatoria nigro-viridis].	response regulator [Calditrichaeota bacterium].	response regulator [Desulfovibrio desulfuricans].	response regulator [Rhizobacter sp. OV335].	Response_reg, HATPase_c, HisKA
OG0005046	O	Signal transduction mechanisms	g22655.t1, g69008.t1, g71660.t1	g69008.t1								m9						Response_reg, YscW, Sin3_corepress
OG0005047	O	Unassigned	g27996.t1, g42702.t1, g81599.t1	g27996.t1		Q	repeat protein					m9	T9SS type B sorting domain-containing protein [Lutibacter sp. 1KV19].	hypothetical protein [Synechococcus sp. WH 8020].	tandem-95 repeat protein, partial [Fastidiosibacter lacustris].	hypothetical protein COA99_19520 [Moraxellaceae bacterium].	Por secretion system C-terminal sorting domain-containing protein [Flavobacterium swingsii].	7tm_3, FG-GAP_2, DUF3157, MMM1, Ctr, NPR3
OG0005047	O	Unassigned	g27996.t1, g42702.t1, g81599.t1	g42702.t1				TP06_UP				m1	hypothetical protein AK812_SmicGene18226 [Symbiodinium microadriaticum].	metabotropic glutamate receptor 8-like [Eurytemora affinis].	hypothetical protein DRI46_10615, partial [Chloroflexi bacterium].	putative metabotropic glutamate receptor 1 [Hirudo verbana].	PREDICTED: metabotropic glutamate receptor-like, partial [Priapulus caudatus].	7tm_3, zf-B_box
OG0005047	O	Unassigned	g27996.t1, g42702.t1, g81599.t1	g81599.t1								m3	hypothetical protein AK812_SmicGene18226 [Symbiodinium microadriaticum].	hypothetical protein DRI46_10615, partial [Chloroflexi bacterium].	hypothetical protein EMIHUDRAFT_372201 [Emiliania huxleyi CCMP1516].	hypothetical protein AK812_SmicGene27349 [Symbiodinium microadriaticum].	hypothetical protein CPXG_00189 [Cyanophage P-RSM6].	7tm_3, zf-B_box, Dpy19, DUF3391
OG0005049	O	Unassigned	g32790.t1, g35624.t1, g48638.t1, g58874.t1, g62875.t1, g70801.t1	g58874.t1		L	transposition, RNA-mediated	TP18_DOWN, TP42_DOWN	diurnal			m34	hypothetical protein GSI_04582 [Ganoderma sinense ZZ0214-1].	Integrase/recombinase xerD -like protein [Trametes pubescens].	hypothetical protein CVT24_006895 [Panaeolus cyanescens].	hypothetical protein GSI_12373 [Ganoderma sinense ZZ0214-1].	hypothetical protein CVT24_012468, partial [Panaeolus cyanescens].
OG0005049	O	Unassigned	g32790.t1, g35624.t1, g48638.t1, g58874.t1, g62875.t1, g70801.t1	g62875.t1		L	transposition, RNA-mediated						Cortactin-binding protein 2 [Stylophora pistillata].	PREDICTED: uncharacterized protein LOC100211417 [Hydra vulgaris].	TPA_exp: polyprotein, partial [Lytechinus variegatus].	uncharacterized protein LOC113667809 [Pocillopora damicornis].	hypothetical protein CVT26_009053 [Gymnopilus dilepis].
OG0005049	O	Unassigned	g32790.t1, g35624.t1, g48638.t1, g58874.t1, g62875.t1, g70801.t1	g70801.t1		L	transposition, RNA-mediated						Cortactin-binding protein 2 [Stylophora pistillata].	PREDICTED: uncharacterized protein LOC100211417 [Hydra vulgaris].	uncharacterized protein LOC113667809 [Pocillopora damicornis].	TPA_exp: polyprotein, partial [Lytechinus variegatus].	hypothetical protein CVT26_009053 [Gymnopilus dilepis].
OG0005049	O	Unassigned	g32790.t1, g35624.t1, g48638.t1, g58874.t1, g62875.t1, g70801.t1	g32790.t1				TP18_DOWN, TP12_DOWN				m4	PREDICTED: uncharacterized protein LOC107332799 [Acropora digitifera].	Retrovirus-related Pol polyprotein from transposon 412 [Exaiptasia pallida].	PREDICTED: uncharacterized protein LOC107346201 [Acropora digitifera].	hypothetical protein AC249_AIPGENE9228 [Exaiptasia pallida].	Protein P [Stylophora pistillata].
OG0005049	O	Unassigned	g32790.t1, g35624.t1, g48638.t1, g58874.t1, g62875.t1, g70801.t1	g35624.t1								m3
OG0005049	O	Unassigned	g32790.t1, g35624.t1, g48638.t1, g58874.t1, g62875.t1, g70801.t1	g48638.t1								m10	hypothetical protein GSI_04582 [Ganoderma sinense ZZ0214-1].	Integrase/recombinase xerD -like protein [Trametes pubescens].	hypothetical protein GSI_12373 [Ganoderma sinense ZZ0214-1].	hypothetical protein CVT24_006895 [Panaeolus cyanescens].	hypothetical protein CVT26_009053 [Gymnopilus dilepis].
OG0005052	O	Unassigned	g4280.t1	g4280.t1	ppm1	M	Glycosyl transferase, family 2					m2	hypothetical protein DME66_04180 [Verrucomicrobia bacterium].	hypothetical protein DMF24_08915 [Verrucomicrobia bacterium].	hypothetical protein DME78_09350 [Verrucomicrobia bacterium].	hypothetical protein DME77_01800, partial [Verrucomicrobia bacterium].	hypothetical protein DME76_05230 [Verrucomicrobia bacterium].	DUF4551, Apt1, SOG2, Glycos_transf_2, Glyco_tranf_2_3, DUF908, Presenilin, Plasmodium_Vir
OG0005060	O	Unassigned	g49508.t1, g49509.t1, g50046.t1, g60520.t1	g50046.t1		I	Pectinacetylesterase					m71	esterase [Thermus thermophilus].	esterase [Thermus arciformis].				PAE, DUF987
OG0005060	O	Unassigned	g49508.t1, g49509.t1, g50046.t1, g60520.t1	g60520.t1		I	Pectinacetylesterase					m2	esterase [Thermus thermophilus].					PAE, DUF5590
OG0005060	O	Unassigned	g49508.t1, g49509.t1, g50046.t1, g60520.t1	g49508.t1
OG0005060	O	Unassigned	g49508.t1, g49509.t1, g50046.t1, g60520.t1	g49509.t1								m2
OG0005084	O	Unassigned	g15054.t1, g15058.t1, g15059.t1, g15060.t1	g15058.t1	FAM120B	S	Family with sequence similarity 120B					m3	constitutive coactivator of peroxisome proliferator-activated receptor gamma [Cynoglossus semilaevis].	Constitutive coactivator of peroxisome proliferator-activated receptor gamma, partial [Stegodyphus mimosarum].	PREDICTED: constitutive coactivator of peroxisome proliferator-activated receptor gamma-like [Notothenia coriiceps].	constitutive coactivator of peroxisome proliferator-activated receptor gamma isoform X1 [Oryzias latipes].	constitutive coactivator of peroxisome proliferator-activated receptor gamma isoform X3 [Oryzias latipes].	XPG_I
OG0005084	O	Unassigned	g15054.t1, g15058.t1, g15059.t1, g15060.t1	g15054.t1								m1	hypothetical protein Indivirus_2_103 [Indivirus ILV1].	hypothetical protein Homavirus1_8 [Homavirus sp.].	hypothetical protein Hokovirus_1_144 [Hokovirus HKV1].	DEAD-like helicases family protein [Terrestrivirus sp.].	hypothetical protein [Tupanvirus deep ocean].	ResIII, Helicase_C, AAA_30
OG0005084	O	Unassigned	g15054.t1, g15058.t1, g15059.t1, g15060.t1	g15059.t1								m3	hypothetical protein Indivirus_2_103 [Indivirus ILV1].	hypothetical protein Homavirus1_8 [Homavirus sp.].	hypothetical protein [Tupanvirus deep ocean].	hypothetical protein Gaeavirus3_9 [Gaeavirus sp.].	hypothetical protein EMIHUDRAFT_463777 [Emiliania huxleyi CCMP1516].	AAA_30, ResIII, DEAD
OG0005084	O	Unassigned	g15054.t1, g15058.t1, g15059.t1, g15060.t1	g15060.t1								m3	hypothetical protein Indivirus_2_103 [Indivirus ILV1].	hypothetical protein Hokovirus_1_144 [Hokovirus HKV1].	replicative superfamily II helicase, partial [Klosneuvirus KNV1].	DEAD-like helicases family protein [Catovirus CTV1].	DEXDc helicase [Bodo saltans virus].	Helicase_C
OG0005085	O	Unassigned	g15514.t1, g52455.t1, g55995.t1, g58157.t1, g58618.t1, g66287.t1, g7788.t1, g83455.t1	g15514.t1	celA7	G	Alginate lyase		diurnal			m28	polysaccharide lyase family 7 protein [Burkholderia gladioli].	alginate lyase family protein [Burkholderia gladioli].				Alginate_lyase2, VIT_2
OG0005085	O	Unassigned	g15514.t1, g52455.t1, g55995.t1, g58157.t1, g58618.t1, g66287.t1, g7788.t1, g83455.t1	g52455.t1	celA7	G	Alginate lyase					m1	polysaccharide lyase family 7 protein [Paraburkholderia megapolitana].	polysaccharide lyase family 7 protein [Pseudomonas acidophila].	polysaccharide lyase family 7 protein [Burkholderia gladioli].	MULTISPECIES: polysaccharide lyase family 7 protein [Burkholderia].		Alginate_lyase2, VIT_2
OG0005085	O	Unassigned	g15514.t1, g52455.t1, g55995.t1, g58157.t1, g58618.t1, g66287.t1, g7788.t1, g83455.t1	g58157.t1	celA7	G	Alginate lyase				HGT	m18	MULTISPECIES: polysaccharide lyase family 7 protein [Burkholderia].	polysaccharide lyase family 7 protein [Burkholderia metallica].	polysaccharide lyase family 7 protein [Burkholderia sp. AU6039].	polysaccharide lyase family 7 protein [Burkholderia sp. HI2500].		Alginate_lyase2
OG0005085	O	Unassigned	g15514.t1, g52455.t1, g55995.t1, g58157.t1, g58618.t1, g66287.t1, g7788.t1, g83455.t1	g83455.t1	celA7	G	Alginate lyase						polysaccharide lyase family 7 protein [Burkholderia gladioli].	MULTISPECIES: polysaccharide lyase family 7 protein [Burkholderia].	alginate lyase family protein [Burkholderia gladioli].			Alginate_lyase2, VIT_2
OG0005085	O	Unassigned	g15514.t1, g52455.t1, g55995.t1, g58157.t1, g58618.t1, g66287.t1, g7788.t1, g83455.t1	g55995.t1		G	chitin binding	TP30_UP, TP18_UP, TP12_UP				m1	fibroblast growth factor receptor-like [Brachionus plicatilis].	hypothetical protein CHLNCDRAFT_55513 [Chlorella variabilis].	hypothetical protein C2E21_9138 [Chlorella sorokiniana].	hypothetical protein C2E20_2301 [Micractinium conductrix].	hypothetical protein Fcan01_19850 [Folsomia candida].
OG0005085	O	Unassigned	g15514.t1, g52455.t1, g55995.t1, g58157.t1, g58618.t1, g66287.t1, g7788.t1, g83455.t1	g7788.t1		G	chitin binding	TP06_UP, TP30_UP, TP18_UP, TP12_UP				m1	fibroblast growth factor receptor-like [Brachionus plicatilis].	hypothetical protein CHLNCDRAFT_55513 [Chlorella variabilis].	hypothetical protein C2E21_9138 [Chlorella sorokiniana].	hypothetical protein C2E20_2301 [Micractinium conductrix].	uncharacterized protein LOC110857462 [Folsomia candida].	Cornifin, SOG2, MSA-2c, QWRF
OG0005085	O	Unassigned	g15514.t1, g52455.t1, g55995.t1, g58157.t1, g58618.t1, g66287.t1, g7788.t1, g83455.t1	g58618.t1	csn	M	Glycosyl hydrolase family 46					m11	fibroblast growth factor receptor-like [Brachionus plicatilis].	hypothetical protein C2E20_5787 [Micractinium conductrix].	hypothetical protein C2E20_2301 [Micractinium conductrix].	hypothetical protein C2E21_9138 [Chlorella sorokiniana].	hypothetical protein ATCVWI0606_619R [Acanthocystis turfacea Chlorella virus WI0606].	UL73_N
OG0005085	O	Unassigned	g15514.t1, g52455.t1, g55995.t1, g58157.t1, g58618.t1, g66287.t1, g7788.t1, g83455.t1	g66287.t1	csn	M	Glycosyl hydrolase family 46					m6	fibroblast growth factor receptor-like [Brachionus plicatilis].	hypothetical protein C2E21_9138 [Chlorella sorokiniana].	hypothetical protein CHLNCDRAFT_55513 [Chlorella variabilis].	hypothetical protein C2E20_2301 [Micractinium conductrix].	uncharacterized protein LOC110857462 [Folsomia candida].	DUF1218, VirB8
OG0005111	O	Unassigned	g14051.t1, g80995.t1, g82215.t1	g82215.t1		T	Histidine kinase					m9	response regulator [Verrucomicrobia bacterium].	multi-sensor hybrid histidine kinase [Nostoc sp. NIES-4103].	PAS domain S-box protein [Nostoc sp. NIES-4103].	ATPase/histidine kinase/DNA gyrase B/HSP90 domain containing protein [Acanthamoeba castellanii str. Neff].	response regulator [Kamptonema formosum].	Response_reg, HATPase_c, HisKA, Bmp
OG0005111	O	Unassigned	g14051.t1, g80995.t1, g82215.t1	g80995.t1		T	PhoQ Sensor					m1	response regulator, partial [[Oscillatoria] sp. PCC 6506].	response regulator [Kamptonema formosum].	hypothetical protein A3H97_24595 [Acidobacteria bacterium RIFCSPLOWO2_02_FULL_65_29].	response regulator [Alteromonadaceae bacterium 2052S.S.stab0a.01].	response regulator [Caldimonas taiwanensis].	HisKA, Bmp, HATPase_c
OG0005111	O	Unassigned	g14051.t1, g80995.t1, g82215.t1	g14051.t1								m31						Bmp, Atg14
OG0005125	O	Unassigned	g40272.t1	g40272.t1				TP30_UP, TP18_UP, TP42_UP				m6
OG0005336	O	Unassigned	g34327.t1, g41189.t1, g55662.t1, g79990.t1, g79993.t1, g82267.t1, g82592.t1	g34327.t1				TP18_DOWN, TP42_DOWN	diurnal			m18	PREDICTED: uncharacterized protein LOC102804199 [Saccoglossus kowalevskii].	PREDICTED: uncharacterized protein LOC105335633 [Crassostrea gigas].	PREDICTED: uncharacterized protein LOC105314544 [Amphimedon queenslandica].	uncharacterized protein LOC110459501 [Mizuhopecten yessoensis].	Retrovirus-related Pol polyprotein from transposon 412 [Exaiptasia pallida].
OG0005336	O	Unassigned	g34327.t1, g41189.t1, g55662.t1, g79990.t1, g79993.t1, g82267.t1, g82592.t1	g41189.t1								m2	PREDICTED: uncharacterized protein LOC105314544 [Amphimedon queenslandica].	PREDICTED: uncharacterized protein LOC107332799 [Acropora digitifera].	uncharacterized protein LOC110459501 [Mizuhopecten yessoensis].	PREDICTED: uncharacterized protein LOC105335633 [Crassostrea gigas].	hypothetical protein GSI_04582 [Ganoderma sinense ZZ0214-1].	ISK_Channel
OG0005336	O	Unassigned	g34327.t1, g41189.t1, g55662.t1, g79990.t1, g79993.t1, g82267.t1, g82592.t1	g55662.t1								m12	PREDICTED: uncharacterized protein LOC105335633 [Crassostrea gigas].	PREDICTED: uncharacterized protein LOC105314544 [Amphimedon queenslandica].	PREDICTED: uncharacterized protein LOC100372610 [Saccoglossus kowalevskii].	uncharacterized protein LOC111123437 [Crassostrea virginica].	uncharacterized protein LOC111102534 [Crassostrea virginica].
OG0005336	O	Unassigned	g34327.t1, g41189.t1, g55662.t1, g79990.t1, g79993.t1, g82267.t1, g82592.t1	g79990.t1								m18	PREDICTED: uncharacterized protein LOC105335633 [Crassostrea gigas].	uncharacterized protein LOC111123437 [Crassostrea virginica].	uncharacterized protein LOC111102534 [Crassostrea virginica].	PREDICTED: uncharacterized protein LOC105314544 [Amphimedon queenslandica].	PREDICTED: uncharacterized protein LOC100372610 [Saccoglossus kowalevskii].	ISK_Channel
OG0005336	O	Unassigned	g34327.t1, g41189.t1, g55662.t1, g79990.t1, g79993.t1, g82267.t1, g82592.t1	g79993.t1									PREDICTED: uncharacterized protein LOC105335633 [Crassostrea gigas].	uncharacterized protein LOC111123437 [Crassostrea virginica].	uncharacterized protein LOC111102534 [Crassostrea virginica].	PREDICTED: uncharacterized protein LOC105314544 [Amphimedon queenslandica].	PREDICTED: uncharacterized protein LOC100372610 [Saccoglossus kowalevskii].	ISK_Channel
OG0005336	O	Unassigned	g34327.t1, g41189.t1, g55662.t1, g79990.t1, g79993.t1, g82267.t1, g82592.t1	g82267.t1									PREDICTED: uncharacterized protein LOC105335633 [Crassostrea gigas].	PREDICTED: uncharacterized protein LOC102804199 [Saccoglossus kowalevskii].	PREDICTED: uncharacterized protein LOC105314544 [Amphimedon queenslandica].	PREDICTED: uncharacterized protein LOC102809479 [Saccoglossus kowalevskii].	uncharacterized protein LOC110254142 [Exaiptasia pallida].	GYF_2, ISK_Channel
OG0005336	O	Unassigned	g34327.t1, g41189.t1, g55662.t1, g79990.t1, g79993.t1, g82267.t1, g82592.t1	g82592.t1									PREDICTED: uncharacterized protein LOC105335633 [Crassostrea gigas].	hypothetical protein GSI_04582 [Ganoderma sinense ZZ0214-1].	uncharacterized protein LOC110254142 [Exaiptasia pallida].	PREDICTED: uncharacterized protein LOC105314544 [Amphimedon queenslandica].	PREDICTED: uncharacterized protein LOC102804199 [Saccoglossus kowalevskii].
OG0005339	O	Unassigned	g13858.t1, g13859.t1, g14301.t1, g47573.t1, g78294.t1	g13858.t1				TP42_DOWN	diurnal			m3
OG0005339	O	Unassigned	g13858.t1, g13859.t1, g14301.t1, g47573.t1, g78294.t1	g13859.t1
OG0005339	O	Unassigned	g13858.t1, g13859.t1, g14301.t1, g47573.t1, g78294.t1	g14301.t1					diurnal			m17	PREDICTED: zinc finger MYND domain-containing protein 10 [Fopius arisanus].	tudor domain-containing protein 1 [Carlito syrichta].	hypothetical protein HMPREF1541_08582 [Cyphellophora europaea CBS 101466].	hypothetical protein BJ508DRAFT_303325 [Ascobolus immersus RN42].	Ubiquitin carboxyl-terminal hydrolase 19 [Apostasia shenzhenica].	zf-MYND, DUF4213
OG0005339	O	Unassigned	g13858.t1, g13859.t1, g14301.t1, g47573.t1, g78294.t1	g47573.t1														zf-MYND
OG0005339	O	Unassigned	g13858.t1, g13859.t1, g14301.t1, g47573.t1, g78294.t1	g78294.t1														DUF4213, Sorting_nexin
OG0005341	O	Unassigned	g19272.t1, g25754.t1, g38716.t1, g38717.t1, g38759.t1, g73337.t1	g19272.t1									unnamed protein product [Vitrella brassicaformis CCMP3155].	hypothetical protein AN485_21475 [Anabaena sp. MDT14b].	hypothetical protein AK812_SmicGene5868, partial [Symbiodinium microadriaticum].	Vegetative incompatibility protein HET-E-1 [Symbiodinium microadriaticum].	hypothetical protein AK812_SmicGene34315 [Symbiodinium microadriaticum].	Phage_integrase
OG0005341	O	Unassigned	g19272.t1, g25754.t1, g38716.t1, g38717.t1, g38759.t1, g73337.t1	g25754.t1									unnamed protein product [Vitrella brassicaformis CCMP3155].	Vegetative incompatibility protein HET-E-1 [Symbiodinium microadriaticum].	Gag-Pro-Pol polyprotein [Symbiodinium microadriaticum].	hypothetical protein AN485_21475 [Anabaena sp. MDT14b].		DNA_pol_viral_C, Phage_integrase, Il2rg
OG0005341	O	Unassigned	g19272.t1, g25754.t1, g38716.t1, g38717.t1, g38759.t1, g73337.t1	g38716.t1									Gag-Pro-Pol polyprotein [Symbiodinium microadriaticum].	hypothetical protein BWQ96_07868 [Gracilariopsis chorda].	hypothetical protein AK812_SmicGene928 [Symbiodinium microadriaticum].	hypothetical protein AK812_SmicGene42632 [Symbiodinium microadriaticum].		Phage_integrase, Il2rg
OG0005341	O	Unassigned	g19272.t1, g25754.t1, g38716.t1, g38717.t1, g38759.t1, g73337.t1	g38717.t1
OG0005341	O	Unassigned	g19272.t1, g25754.t1, g38716.t1, g38717.t1, g38759.t1, g73337.t1	g38759.t1								m17	Gag-Pro-Pol polyprotein [Symbiodinium microadriaticum].	hypothetical protein BWQ96_07868 [Gracilariopsis chorda].	Alpha-amylase AMY3 [Symbiodinium microadriaticum].	hypothetical protein BWQ96_09826 [Gracilariopsis chorda].		Phage_integrase, DNA_pol_viral_C, Il2rg
OG0005341	O	Unassigned	g19272.t1, g25754.t1, g38716.t1, g38717.t1, g38759.t1, g73337.t1	g73337.t1									unnamed protein product [Vitrella brassicaformis CCMP3155].
OG0005342	O	Unassigned	g2588.t1, g26873.t1, g56692.t1, g65235.t1	g2588.t1		G	Glyco_18					m0	hypothetical protein THAOC_05128 [Thalassiosira oceanica].	hypothetical protein FisN_15Hh225 [Fistulifera solaris].	hypothetical protein FisN_15Lh225 [Fistulifera solaris].	predicted protein [Thalassiosira pseudonana CCMP1335].		Pex14_N, SPX
OG0005342	O	Unassigned	g2588.t1, g26873.t1, g56692.t1, g65235.t1	g26873.t1					diurnal			m9	predicted protein [Thalassiosira pseudonana CCMP1335].	hypothetical protein THAOC_34845, partial [Thalassiosira oceanica].	hypothetical protein THAOC_25123 [Thalassiosira oceanica].
OG0005342	O	Unassigned	g2588.t1, g26873.t1, g56692.t1, g65235.t1	g56692.t1								m11	predicted protein [Thalassiosira pseudonana CCMP1335].	hypothetical protein [Sandaracinus amylolyticus].	Chitinase [Sandaracinus amylolyticus].			SPX
OG0005342	O	Unassigned	g2588.t1, g26873.t1, g56692.t1, g65235.t1	g65235.t1								m42	hypothetical protein THAOC_34845, partial [Thalassiosira oceanica].	predicted protein [Thalassiosira pseudonana CCMP1335].	hypothetical protein Edafosvirus16_9 [Edafosvirus sp.].	hypothetical protein THAOC_05128 [Thalassiosira oceanica].		Chitin_synth_1, Chitin_synth_2, Polysacc_deac_1, Glyco_hydro_8, Glyco_trans_2_3, DUF3810
OG0005343	O	Unassigned	g27173.t1, g2955.t1	g2955.t1		O	molting cycle, collagen and cuticulin-based cuticle					m28	uncharacterized protein Dvir_GJ24686 [Drosophila virilis].	PREDICTED: low choriolytic enzyme [Drosophila biarmipes].	zinc metalloproteinase nas-38 [Drosophila navojoa].	low choriolytic enzyme [Drosophila obscura].	PREDICTED: protein SpAN [Strongylocentrotus purpuratus].	Astacin, PAN_4, PAN_3
OG0005343	O	Unassigned	g27173.t1, g2955.t1	g27173.t1								m29						DUF3439, zf-B_box, FSA_C, Dicty_REP
OG0005344	O	Unassigned	g62864.t1, g72799.t1	g62864.t1								m9						NSP2-B_epitope
OG0005344	O	Unassigned	g62864.t1, g72799.t1	g72799.t1								m9						zf-CCHC_3, zf-CCHC_2, LPD22
OG0005350	O	Unassigned	g80523.t1	g80523.t1		O	protein K27-linked deubiquitination					m41	hypothetical protein EMIHUDRAFT_119132 [Emiliania huxleyi CCMP1516].	OTU-like cysteine [Mycena chlorophos].	hypothetical protein C1645_814589 [Glomus cerebriforme].			MMR_HSR1, Dynamin_N, OTU, GBP, AAA_33, RsgA_GTPase, FeoB_N, FAM167
OG0005351	O	Unassigned	g74244.t1, g79787.t1, g80525.t1	g74244.t1		O	calcium ion binding					m1	sushi, von Willebrand factor type A, EGF and pentraxin domain-containing protein 1-like, partial [Orbicella faveolata].	complement receptor type 1-like isoform X4 [Orbicella faveolata].	PREDICTED: complement factor H-like [Branchiostoma belcheri].	sushi, von Willebrand factor type A, EGF and pentraxin domain-containing protein 1-like [Pocillopora damicornis].	sushi, von Willebrand factor type A, EGF and pentraxin domain-containing protein 1-like, partial [Stylophora pistillata].
OG0005351	O	Unassigned	g74244.t1, g79787.t1, g80525.t1	g79787.t1								m1	P-selectin [Parasteatoda tepidariorum].	sushi, von Willebrand factor type A, EGF and pentraxin domain-containing protein 1-like [Pocillopora damicornis].	Sushi, von Willebrand factor type A, EGF and pentraxin domain-containing protein 1 [Stylophora pistillata].	sushi, von Willebrand factor type A, EGF and pentraxin domain-containing protein 1-like, partial [Stylophora pistillata].		Sushi
OG0005351	O	Unassigned	g74244.t1, g79787.t1, g80525.t1	g80525.t1								m2	PREDICTED: sushi, von Willebrand factor type A, EGF and pentraxin domain-containing protein 1-like isoform X2 [Acropora digitifera].	PREDICTED: sushi, von Willebrand factor type A, EGF and pentraxin domain-containing protein 1-like isoform X5 [Acropora digitifera].	PREDICTED: sushi, von Willebrand factor type A, EGF and pentraxin domain-containing protein 1-like isoform X4 [Acropora digitifera].	PREDICTED: sushi, von Willebrand factor type A, EGF and pentraxin domain-containing protein 1-like isoform X3 [Acropora digitifera].	PREDICTED: sushi, von Willebrand factor type A, EGF and pentraxin domain-containing protein 1-like isoform X1 [Acropora digitifera].	Sushi
OG0005353	O	Unassigned	g48869.t1, g49640.t1, g52122.t1, g54095.t1, g58929.t1, g65683.t1	g48869.t1								m40
OG0005353	O	Unassigned	g48869.t1, g49640.t1, g52122.t1, g54095.t1, g58929.t1, g65683.t1	g49640.t1
OG0005353	O	Unassigned	g48869.t1, g49640.t1, g52122.t1, g54095.t1, g58929.t1, g65683.t1	g52122.t1								m4
OG0005353	O	Unassigned	g48869.t1, g49640.t1, g52122.t1, g54095.t1, g58929.t1, g65683.t1	g54095.t1								m3
OG0005353	O	Unassigned	g48869.t1, g49640.t1, g52122.t1, g54095.t1, g58929.t1, g65683.t1	g58929.t1								m8						SR-25, DUF755, DHHW, PAP1, AF-4, Corona_nucleoca
OG0005353	O	Unassigned	g48869.t1, g49640.t1, g52122.t1, g54095.t1, g58929.t1, g65683.t1	g65683.t1
OG0005354	O	Unassigned	g1103.t1, g30892.t1, g47718.t1, g76222.t1, g81659.t1	g1103.t1
OG0005354	O	Unassigned	g1103.t1, g30892.t1, g47718.t1, g76222.t1, g81659.t1	g30892.t1
OG0005354	O	Unassigned	g1103.t1, g30892.t1, g47718.t1, g76222.t1, g81659.t1	g47718.t1								m12
OG0005354	O	Unassigned	g1103.t1, g30892.t1, g47718.t1, g76222.t1, g81659.t1	g76222.t1
OG0005354	O	Unassigned	g1103.t1, g30892.t1, g47718.t1, g76222.t1, g81659.t1	g81659.t1					diurnal			m17
OG0005356	O	Unassigned	g10263.t1, g20921.t1, g29732.t1, g77611.t1	g10263.t1
OG0005356	O	Unassigned	g10263.t1, g20921.t1, g29732.t1, g77611.t1	g20921.t1
OG0005356	O	Unassigned	g10263.t1, g20921.t1, g29732.t1, g77611.t1	g29732.t1								m9						RGS
OG0005356	O	Unassigned	g10263.t1, g20921.t1, g29732.t1, g77611.t1	g77611.t1
OG0005360	O	Unassigned	g16267.t1	g16267.t1					diurnal			m3	MDS1 and EVI1 complex locus EVI1 isoform X10 [Brachionus plicatilis].	uncharacterized protein LOC111838323 isoform X1 [Paramormyrops kingsleyae].	tetratricopeptide repeat protein [Actinoplanes subtropicus].	hypothetical protein Phum_PHUM127400 [Pediculus humanus corporis].	tetratricopeptide repeat protein [Sinosporangium album].	TPR_12, TPR_2, zf-C2H2, zf-C2H2_4, TPR_10, TPR_8, TPR_1, TPR_7, TPR_11, zf-C2H2_jaz, zf-H2C2_5, zf-met, zf-C2H2_11, TPR_16, TPR_14, TPR_MalT, zf-H2C2_2, zf-Di19, TPR_4, TPR_5, ANAPC5, DUF3856, RNF220, zf-C2H2_6, GAGA, TPR_19, zf-C2H2_9, TPR_17, CTU2, zf-C2HC_2
OG0005363	O	Unassigned	g12360.t1, g14402.t1, g18921.t1, g34957.t1, g75935.t1	g12360.t1														Utp14
OG0005363	O	Unassigned	g12360.t1, g14402.t1, g18921.t1, g34957.t1, g75935.t1	g14402.t1								m15						DUF4844, DUF1586, TraG_N
OG0005363	O	Unassigned	g12360.t1, g14402.t1, g18921.t1, g34957.t1, g75935.t1	g18921.t1								m2
OG0005363	O	Unassigned	g12360.t1, g14402.t1, g18921.t1, g34957.t1, g75935.t1	g34957.t1								m2
OG0005363	O	Unassigned	g12360.t1, g14402.t1, g18921.t1, g34957.t1, g75935.t1	g75935.t1								m2
OG0005371	O	Unassigned	g37504.t1, g44374.t1, g44375.t1	g37504.t1		MW	Fasciclin					m17	Transforming growth factor-beta-induced protein ig-h3 [Smittium mucronatum].	beta-Ig-H3/fasciclin, partial [Basidiobolus meristosporus CBS 931.73].	Fasciclin-domain-containing protein [Basidiobolus meristosporus CBS 931.73].	beta-Ig-H3/fasciclin [Basidiobolus meristosporus CBS 931.73].		Fasciclin
OG0005371	O	Unassigned	g37504.t1, g44374.t1, g44375.t1	g44374.t1		M	Four repeated domains in the Fasciclin I family of proteins, present in many other contexts.					m19	hypothetical protein DWC08_08110, partial [Candidatus Poseidoniales archaeon].	fasciclin domain-containing protein [Candidatus Poseidoniales archaeon].	TPA: hypothetical protein D7H96_02935, partial [Candidatus Poseidoniales archaeon].	hypothetical protein CBC63_01235 [Euryarchaeota archaeon TMED103].		Fasciclin, LIFR_D2, DUF1846, RRF, LEM
OG0005371	O	Unassigned	g37504.t1, g44374.t1, g44375.t1	g44375.t1		M	Four repeated domains in the Fasciclin I family of proteins, present in many other contexts.					m19	fasciclin domain-containing protein [Candidatus Poseidoniales archaeon].	fasciclin domain-containing protein [Flammeovirga sp. SJP92].	fasciclin domain-containing protein, partial [Euryarchaeota archaeon TMED248].			Fasciclin, Orn_Arg_deC_N, RRF, LIFR_D2, LEM
OG0005372	O	Unassigned	g47697.t1, g61156.t1, g68453.t1, g700.t1, g77311.t1	g47697.t1								m7						zf_Hakai, Palm_thioest, PRKG1_interact
OG0005372	O	Unassigned	g47697.t1, g61156.t1, g68453.t1, g700.t1, g77311.t1	g61156.t1								m20						zf_Hakai, Palm_thioest
OG0005372	O	Unassigned	g47697.t1, g61156.t1, g68453.t1, g700.t1, g77311.t1	g68453.t1														DUF3037
OG0005372	O	Unassigned	g47697.t1, g61156.t1, g68453.t1, g700.t1, g77311.t1	g700.t1								m6						VBS, DUF1664
OG0005372	O	Unassigned	g47697.t1, g61156.t1, g68453.t1, g700.t1, g77311.t1	g77311.t1								m6						DUF3037, DUF1664
OG0005373	O	Unassigned	g46323.t1	g46323.t1		O	activation of NF-kappaB-inducing kinase activity					m3	Sperm-associated antigen 1 [Symbiodinium microadriaticum].	TNF receptor-associated factor 6-B [Symbiodinium microadriaticum].	hypothetical protein CAPTEDRAFT_167590 [Capitella teleta].	tumor necrosis factor receptor-associated factor 6 [Crassostrea gigas].	TNF receptor-associated factor 6 [Tegillarca granosa].	zf-RING_2, zf-C3HC4_3, zf-TRAF, zf-C3HC4_2, Prok-RING_4, PRP21_like_P
OG0005381	O	Unassigned	g18.t1, g7649.t1	g7649.t1	SVEP1	T	Domain abundant in complement control proteins; SUSHI repeat; short complement-like repeat (SCR)					m2	P-selectin [Ciona intestinalis].	PREDICTED: sushi, von Willebrand factor type A, EGF and pentraxin domain-containing protein 1, partial [Cariama cristata].	PREDICTED: sushi, von Willebrand factor type A, EGF and pentraxin domain-containing protein 1, partial [Balearica regulorum gibbericeps].	CUB and sushi domain-containing protein 3-like [Crassostrea virginica].	PREDICTED: LOW QUALITY PROTEIN: sushi, von Willebrand factor type A, EGF and pentraxin domain-containing protein 1 [Taeniopygia guttata].	PAN_4
OG0005381	O	Unassigned	g18.t1, g7649.t1	g18.t1								m7
OG0005389	O	Unassigned	g23312.t1, g23313.t1, g59156.t1	g59156.t1		D	FOG TPR repeat					m5	hypothetical protein BRAFLDRAFT_94455 [Branchiostoma floridae].	hypothetical protein APPUASWS_032255, partial [Arthrospira platensis str. Paraca].	tetratricopeptide repeat protein [Nodosilinea nodulosa].	tetratricopeptide repeat protein, partial [Nostoc cycadae].	tetratricopeptide TPR_1 repeat-containing protein, partial [Hassallia byssoidea VB512170].	TPR_12, TPR_10, TPR_7, TPR_2, TPR_1, TPR_8, TPR_6, TPR_16, TPR_9, TPR_17, TPR_14, HEPN_Swt1, YlbE, NB-ARC, TetR_C_34, Peroxin-3, RXLR
OG0005389	O	Unassigned	g23312.t1, g23313.t1, g59156.t1	g23312.t1								m3	hypothetical protein [Knoellia sinensis].					HEPN_Swt1, AAA_16, Sigma54_activat, AAA_11, CASP_C
OG0005389	O	Unassigned	g23312.t1, g23313.t1, g59156.t1	g23313.t1
OG0005392	O	Unassigned	g12871.t1, g32915.t1, g36038.t1, g60494.t1	g12871.t1														DUF3172, HTH_1, Fibrinogen_BP
OG0005392	O	Unassigned	g12871.t1, g32915.t1, g36038.t1, g60494.t1	g32915.t1
OG0005392	O	Unassigned	g12871.t1, g32915.t1, g36038.t1, g60494.t1	g36038.t1														SCAB-ABD
OG0005392	O	Unassigned	g12871.t1, g32915.t1, g36038.t1, g60494.t1	g60494.t1
OG0005401	O	Unassigned	g40935.t1, g43272.t1, g56170.t1, g68929.t1, g68930.t1	g40935.t1				TP18_DOWN				m12
OG0005401	O	Unassigned	g40935.t1, g43272.t1, g56170.t1, g68929.t1, g68930.t1	g43272.t1								m39						SWIM
OG0005401	O	Unassigned	g40935.t1, g43272.t1, g56170.t1, g68929.t1, g68930.t1	g56170.t1								m12
OG0005401	O	Unassigned	g40935.t1, g43272.t1, g56170.t1, g68929.t1, g68930.t1	g68929.t1								m12
OG0005401	O	Unassigned	g40935.t1, g43272.t1, g56170.t1, g68929.t1, g68930.t1	g68930.t1								m12
OG0005406	O	Unassigned	g55875.t1, g67530.t1	g55875.t1								m2
OG0005406	O	Unassigned	g55875.t1, g67530.t1	g67530.t1								m2						DUF5462
OG0005413	O	Unassigned	g42095.t1, g80154.t1	g80154.t1	CNN3	Z	negative regulation of ATPase activity	TP06_UP, TP30_UP, TP18_UP, TP12_UP				m1	hypothetical protein M427DRAFT_56613 [Gonapodya prolifera JEL478].	hypothetical protein PTSG_05404 [Salpingoeca rosetta].	hypothetical protein M427DRAFT_137190 [Gonapodya prolifera JEL478].	myophilin-like [Acanthaster planci].	hypothetical protein EMIHUDRAFT_438902 [Emiliania huxleyi CCMP1516].	CH
OG0005413	O	Unassigned	g42095.t1, g80154.t1	g42095.t1	CNN1	Z	Thin filament-associated protein that is implicated in the regulation and modulation of smooth muscle contraction. It is capable of binding to actin, calmodulin, troponin C and tropomyosin. The interaction of calponin with actin inhibits the actomyosin Mg-ATPase activity	TP06_UP, TP30_UP, TP18_UP, TP12_UP, TP42_UP				m1	PREDICTED: calponin-3-like isoform X2 [Xenopus laevis].	PREDICTED: calponin-3-like isoform X1 [Xenopus laevis].	Calponin [Scophthalmus maximus].	myophilin-like [Ciona intestinalis].	PREDICTED: calponin-2-like [Notothenia coriiceps].	CH
OG0005420	O	Unassigned	g40491.t1	g40491.t1								m70
OG0005426	O	Unassigned	g19734.t1, g59030.t1, g6037.t1, g76602.t1, g78657.t1	g19734.t1		S	protein homooligomerization					m3	hypothetical protein FL82_19736, partial [Caenorhabditis remanei].	hypothetical protein FL81_19805 [Caenorhabditis remanei].	hypothetical protein CRE_22163 [Caenorhabditis remanei].	ATH431 HTCDL1 Homo sapiens cDNA 5'/3' similar to interferon-inducible mRNA, mRNA sequence.	BTB domain-containing protein [Caenorhabditis elegans].	BTB_2, BTB
OG0005426	O	Unassigned	g19734.t1, g59030.t1, g6037.t1, g76602.t1, g78657.t1	g59030.t1								m36	hypothetical protein FL82_23234, partial [Caenorhabditis remanei].	hypothetical protein FL81_07670, partial [Caenorhabditis remanei].	hypothetical protein CRE_21297 [Caenorhabditis remanei].	BTB domain-containing protein [Caenorhabditis elegans].	hypothetical protein FL81_19805 [Caenorhabditis remanei].	BTB_2, BTB
OG0005426	O	Unassigned	g19734.t1, g59030.t1, g6037.t1, g76602.t1, g78657.t1	g6037.t1								m15
OG0005426	O	Unassigned	g19734.t1, g59030.t1, g6037.t1, g76602.t1, g78657.t1	g76602.t1								m15						BTB_2
OG0005426	O	Unassigned	g19734.t1, g59030.t1, g6037.t1, g76602.t1, g78657.t1	g78657.t1														E6
OG0005456	O	Unassigned	g55816.t1	g55816.t1									hypothetical protein A9Q84_03005 [Halobacteriovorax marinus].	PREDICTED: histone-lysine N-methyltransferase EHMT1-like [Sinocyclocheilus grahami].	histone-lysine N-methyltransferase EHMT1-like isoform X1 [Carassius auratus].	histone-lysine N-methyltransferase EHMT1-like isoform X2 [Carassius auratus].	PREDICTED: histone-lysine N-methyltransferase EHMT1-like [Sinocyclocheilus rhinocerous].	Ank_2, Ank_3, Ank_4, Ank_5, Ank, LRR_6, AAA_16
OG0005486	O	Unassigned	g41724.t1, g41725.t1	g41724.t1								m6						zf-C2H2, zf-C2H2_11, zf-C2H2_4, zf-met, zf-H2C2_2, zf-Di19, zf-C2H2_jaz, zf-BED, zf-C2H2_2, zf-C2H2_6
OG0005486	O	Unassigned	g41724.t1, g41725.t1	g41725.t1								m18	hypothetical protein C0J52_18471 [Blattella germanica].					zf-C2H2_4, zf-C2H2, zf-C2H2_11, zf-met, zf-C2H2_jaz, zf-H2C2_2, zf-BED, zf-C2H2_6, zf-C2H2_2
OG0005730	O	Unassigned	g48367.t1, g61866.t1	g48367.t1	iolTA	G	ABC transporter substrate-binding protein					m9	LacI family transcriptional regulator [Litorilinea aerophila].	sugar ABC transporter substrate-binding protein [Rhizobium favelukesii].	sugar ABC transporter substrate-binding protein [Caldilinea aerophila].	sugar ABC transporter substrate-binding protein [Chloroflexi bacterium].	sugar ABC transporter substrate-binding protein [Proteobacteria bacterium 228].	Peripla_BP_4, ANF_receptor, Peripla_BP_6, Ephrin_rec_like, Peripla_BP_1, TNFR_c6, NCD3G, Sp38
OG0005730	O	Unassigned	g48367.t1, g61866.t1	g61866.t1		G	ABC transporter substrate-binding protein					m65	sugar ABC transporter substrate-binding protein [Streptomyces sp. HmicA12].	sugar ABC transporter substrate-binding protein [Mesorhizobium sp. F7].	sugar ABC transporter substrate-binding protein [Marinomonas sp. TW1].	sugar ABC transporter substrate-binding protein [Marinomonas mediterranea].	sugar ABC transporter substrate-binding protein [Marinomonas aquiplantarum].	Peripla_BP_4, Ephrin_rec_like, Atrophin-1, NCD3G, TNFR_c6, DUF3915
OG0005734	O	Unassigned	g14776.t1, g4261.t1, g78890.t1	g14776.t1				TP06_UP				m1
OG0005734	O	Unassigned	g14776.t1, g4261.t1, g78890.t1	g4261.t1								m4						Chorion_2, DUF508, DUF755, Peptidase_S64, CCDC24
OG0005734	O	Unassigned	g14776.t1, g4261.t1, g78890.t1	g78890.t1								m45						YWFCY
OG0005742	O	Function unknown	g71518.t1, g81669.t1	g71518.t1		S	Dynamin family						hypothetical protein SEPMUDRAFT_32857 [Sphaerulina musiva SO2202].	hypothetical protein BST61_czeina23g000830 [Cercospora zeina].	PREDICTED: uncharacterized protein LOC102804676 [Saccoglossus kowalevskii].	hypothetical protein CBER1_05186 [Cercospora berteroae].	hypothetical protein CB0940_01806 [Cercospora beticola].	DUF488, ZnuA, DUF4337, FapA, DUF5595
OG0005742	O	Function unknown	g71518.t1, g81669.t1	g81669.t1		S	Dynamin family					m25	hypothetical protein BST61_czeina23g000830 [Cercospora zeina].	hypothetical protein CB0940_01806 [Cercospora beticola].	hypothetical protein CBER1_05186 [Cercospora berteroae].	hypothetical protein SEPMUDRAFT_32857 [Sphaerulina musiva SO2202].	PREDICTED: uncharacterized protein LOC102804676 [Saccoglossus kowalevskii].	Dynamin_N, DUF488, Dicty_REP
OG0005745	O	Unassigned	g18946.t1, g50499.t1, g6391.t1, g65926.t1, g66614.t1, g71880.t1	g18946.t1								m0	PREDICTED: leucine-rich repeat-containing protein 16A [Stomoxys calcitrans].					LRR_6, LRR_1, LRR_4
OG0005745	O	Unassigned	g18946.t1, g50499.t1, g6391.t1, g65926.t1, g66614.t1, g71880.t1	g50499.t1								m32	PREDICTED: leucine-rich repeat-containing protein 71 [Stegastes partitus].	PREDICTED: leucine-rich repeat-containing protein 71 [Poecilia reticulata].				LRR_6
OG0005745	O	Unassigned	g18946.t1, g50499.t1, g6391.t1, g65926.t1, g66614.t1, g71880.t1	g6391.t1								m31
OG0005745	O	Unassigned	g18946.t1, g50499.t1, g6391.t1, g65926.t1, g66614.t1, g71880.t1	g65926.t1								m50
OG0005745	O	Unassigned	g18946.t1, g50499.t1, g6391.t1, g65926.t1, g66614.t1, g71880.t1	g66614.t1								m9	hypothetical protein [Neochlamydia sp. TUME1].	hypothetical protein EMIHUDRAFT_117048 [Emiliania huxleyi CCMP1516].	protein kinase [Capsaspora owczarzaki ATCC 30864].	F-actin-uncapping protein LRRC16A-like isoform X2 [Acanthochromis polyacanthus].	F-actin-uncapping protein LRRC16A-like isoform X1 [Acanthochromis polyacanthus].	LRR_6
OG0005745	O	Unassigned	g18946.t1, g50499.t1, g6391.t1, g65926.t1, g66614.t1, g71880.t1	g71880.t1								m51
OG0005746	O	Unassigned	g15031.t1	g15031.t1								m6						Baculo_11_kDa
OG0005749	O	Unassigned	g39309.t1, g78023.t1, g80761.t1, g80763.t1	g39309.t1				TP06_UP	diurnal			m4						ABC2_membrane_2
OG0005749	O	Unassigned	g39309.t1, g78023.t1, g80761.t1, g80763.t1	g78023.t1														ABC2_membrane_2
OG0005749	O	Unassigned	g39309.t1, g78023.t1, g80761.t1, g80763.t1	g80761.t1				TP06_DOWN	diurnal			m17
OG0005749	O	Unassigned	g39309.t1, g78023.t1, g80761.t1, g80763.t1	g80763.t1								m17
OG0005760	O	Unassigned	g13158.t1, g53510.t1, g71461.t1, g71463.t1, g8665.t1	g53510.t1		OT	Cysteine proteinase					m3	hypothetical protein M422DRAFT_219353 [Sphaerobolus stellatus SS14].	ZZ-type zinc finger-containing protein [Tieghemostelium lacteum].	hypothetical protein SteCoe_32295 [Stentor coeruleus].	hypothetical protein RFI_04147, partial [Reticulomyxa filosa].	hypothetical protein SteCoe_408 [Stentor coeruleus].	ZZ
OG0005760	O	Unassigned	g13158.t1, g53510.t1, g71461.t1, g71463.t1, g8665.t1	g71463.t1		OT	Cysteine proteinase						uncharacterized protein Dpse_GA10271 [Drosophila pseudoobscura pseudoobscura].	protein ref(2)P [Drosophila persimilis].	PREDICTED: protein ref(2)P [Drosophila miranda].	protein ref(2)P [Bactrocera dorsalis].	protein ref(2)P [Ceratitis capitata].	ZZ, C1_2
OG0005760	O	Unassigned	g13158.t1, g53510.t1, g71461.t1, g71463.t1, g8665.t1	g13158.t1		DZ	Ig-like domain from next to BRCA1 gene	TP06_DOWN, TP30_DOWN				m8	hypothetical protein M422DRAFT_219353 [Sphaerobolus stellatus SS14].	hypothetical protein M422DRAFT_186752 [Sphaerobolus stellatus SS14].	ZZ-type zinc finger-containing protein [Tieghemostelium lacteum].	hypothetical protein RFI_04147, partial [Reticulomyxa filosa].	hypothetical protein RFI_37090 [Reticulomyxa filosa].	ZZ, Peptidase_S64, Presenilin, Apt1, Menin, CDC45, HscB_4_cys
OG0005760	O	Unassigned	g13158.t1, g53510.t1, g71461.t1, g71463.t1, g8665.t1	g8665.t1		S	ZZ type zinc finger domain-containing protein	TP06_DOWN				m7	hypothetical protein M422DRAFT_219353 [Sphaerobolus stellatus SS14].	hypothetical protein RFI_00914, partial [Reticulomyxa filosa].	putative ef hand domain-containing protein [Golovinomyces cichoracearum].			ZZ, DUF4314
OG0005760	O	Unassigned	g13158.t1, g53510.t1, g71461.t1, g71463.t1, g8665.t1	g71461.t1								m8						zf-RING_UBOX
OG0005771	O	Unassigned	g11104.t1, g24318.t1, g40018.t1, g839.t1, g8561.t1	g11104.t1	TTPA	I	negative regulation of establishment of blood-brain barrier					m9	hypothetical protein PTSG_04913 [Salpingoeca rosetta].	hypothetical protein PTSG_02387 [Salpingoeca rosetta].	hypothetical protein [Monosiga brevicollis MX1].	Tyrosine-protein phosphatase non-receptor type 9 [Hondaea fermentalgiana].		CRAL_TRIO, CRAL_TRIO_2, FAD_binding_8, Integrin_b_cyt, HSP70
OG0005771	O	Unassigned	g11104.t1, g24318.t1, g40018.t1, g839.t1, g8561.t1	g24318.t1	TTPA	I	negative regulation of establishment of blood-brain barrier					m3	hypothetical protein [Monosiga brevicollis MX1].	hypothetical protein PTSG_02387 [Salpingoeca rosetta].	CRAL/TRIO domain-containing protein [Culex quinquefasciatus].	AGAP002559-PA [Anopheles gambiae str. PEST].	AGAP002559-PB [Anopheles gambiae str. PEST].	CRAL_TRIO, CRAL_TRIO_2, DUF2209, Smg4_UPF3
OG0005771	O	Unassigned	g11104.t1, g24318.t1, g40018.t1, g839.t1, g8561.t1	g40018.t1	TTPA	I	negative regulation of establishment of blood-brain barrier					m7	PREDICTED: alpha-tocopherol transfer protein-like [Saccoglossus kowalevskii].	CRAL-TRIO domain-containing protein C3H8.02-like [Penaeus vannamei].	alpha-tocopherol transfer protein-like isoform X1 [Acanthaster planci].	alpha-tocopherol transfer protein-like isoform X2 [Acanthaster planci].		CRAL_TRIO, CRAL_TRIO_2
OG0005771	O	Unassigned	g11104.t1, g24318.t1, g40018.t1, g839.t1, g8561.t1	g839.t1		I	Protein-tyrosine phosphatase					m30	hypothetical protein PTSG_02387 [Salpingoeca rosetta].	tyrosine-protein phosphatase non-receptor type 9-like [Eurytemora affinis].	hypothetical protein HELRODRAFT_115835 [Helobdella robusta].	hypothetical protein BRAFLDRAFT_289251, partial [Branchiostoma floridae].	clavesin-2-like [Tropilaelaps mercedesae].	CRAL_TRIO, CRAL_TRIO_2
OG0005771	O	Unassigned	g11104.t1, g24318.t1, g40018.t1, g839.t1, g8561.t1	g8561.t1								m8	hypothetical protein PTSG_02387 [Salpingoeca rosetta].	Tyrosine-protein phosphatase non-receptor type 9 [Hondaea fermentalgiana].	hypothetical protein PTSG_04913 [Salpingoeca rosetta].	hypothetical protein [Monosiga brevicollis MX1].	Alpha-tocopherol transfer protein [Gracilariopsis chorda].	CRAL_TRIO, CRAL_TRIO_2, DUF5523, HSP70, Macoilin
OG0005792	O	Unassigned	g1208.t1, g4070.t1, g44740.t1, g47351.t1, g64436.t1	g1208.t1				TP06_DOWN, TP30_DOWN, TP12_DOWN				m11						BPS1
OG0005792	O	Unassigned	g1208.t1, g4070.t1, g44740.t1, g47351.t1, g64436.t1	g4070.t1								m15						DUF43
OG0005792	O	Unassigned	g1208.t1, g4070.t1, g44740.t1, g47351.t1, g64436.t1	g44740.t1								m17						Arteri_Gl, PrgI
OG0005792	O	Unassigned	g1208.t1, g4070.t1, g44740.t1, g47351.t1, g64436.t1	g47351.t1								m15
OG0005792	O	Unassigned	g1208.t1, g4070.t1, g44740.t1, g47351.t1, g64436.t1	g64436.t1								m17						DUF43
OG0005802	O	Unassigned	g50613.t1, g50614.t1, g67957.t1, g77803.t1	g50613.t1					diurnal									Dicty_CAR, Meckelin, 7tm_1
OG0005802	O	Unassigned	g50613.t1, g50614.t1, g67957.t1, g77803.t1	g50614.t1				TP18_UP, TP12_UP				m5						Dicty_CAR, 7tm_1
OG0005802	O	Unassigned	g50613.t1, g50614.t1, g67957.t1, g77803.t1	g67957.t1				TP12_UP				m1	PREDICTED: cyclic AMP receptor-like protein A isoform X2 [Strongylocentrotus purpuratus].					Dicty_CAR, 7tm_1, Git3
OG0005802	O	Unassigned	g50613.t1, g50614.t1, g67957.t1, g77803.t1	g77803.t1					diurnal			m11						Dicty_CAR, 7tm_1, Microvir_J, PDR_assoc, Claudin_3, DUF2723
OG0005808	O	Unassigned	g56126.t1, g65295.t1	g56126.t1								m23						Apt1
OG0005808	O	Unassigned	g56126.t1, g65295.t1	g65295.t1								m5						CDC45, Paf1, Nop14, LUC7, RNA_polI_A34, DUF913, Init_tRNA_PT, TRAP_alpha, SLX9, Mpp10, SpoIIIAH, Raftlin, Pes-10, MDM1, DUF5523, Spt20, Nop53, Neur_chan_memb, Myc_N, RR_TM4-6, Presenilin, TLP-20, Sporozoite_P67, SLC12, DUF4710, SMYLE_N, XRN_M, NOA36, ALMT, AAA_11, CobT, PPP4R2, Zip, TFIIF_alpha
OG0005809	O	Replication, recombination and repair	g54025.t1, g9284.t1	g54025.t1	SCD1	L	Rab guanyl-nucleotide exchange factor activity					m29	unnamed protein product (mitochondrion) [Plasmodiophora brassicae].	hypothetical protein PBRA_002237 [Plasmodiophora brassicae].	DENN domain-containing protein 3 isoform X1 [Desmodus rotundus].	DENN domain-containing protein 3 isoform X2 [Desmodus rotundus].	DENN (AEX3) domain containing protein [Acanthamoeba castellanii str. Neff].	DENN, uDENN
OG0005809	O	Replication, recombination and repair	g54025.t1, g9284.t1	g9284.t1	SCD1	L	Rab guanyl-nucleotide exchange factor activity					m2	uDENN and DENN and dDENN and RUN and Lipoxygenase domain containing protein, partial [Haemonchus contortus].	unnamed protein product [Haemonchus placei].	DENN domain-containing protein 5A isoform X1 [Oryzias latipes].	DENN domain-containing protein 5A isoform X2 [Oryzias latipes].	DENN domain-containing protein 5A isoform X3 [Oryzias latipes].	DENN, uDENN, SBF2
OG0005811	O	Unassigned	g79913.t1	g79913.t1		S	FG-GAP repeat					m14	predicted protein [Micromonas commoda].	predicted protein [Bathycoccus prasinos].	hypothetical protein BE221DRAFT_59204, partial [Ostreococcus tauri].			PKD
OG0005824	O	Unassigned	g76732.t1	g76732.t1				TP06_UP, TP18_DOWN	diurnal			m34
OG0005827	O	Unassigned	g24381.t1, g39610.t1, g4531.t1, g51634.t1	g39610.t1		L	O-acyltransferase activity					m24	BTB/POZ domain-containing protein 2 [Folsomia candida].	BTB/POZ and MATH domain-containing protein 2-like [Aegilops tauschii subsp. tauschii].	unnamed protein product [Nippostrongylus brasiliensis].	hypothetical protein OsI_33726 [Oryza sativa Indica Group].	hypothetical protein AV274_5119 [Blastocystis sp. ATCC 50177/Nand II].	BTB, BACK, Peptidase_M3_N
OG0005827	O	Unassigned	g24381.t1, g39610.t1, g4531.t1, g51634.t1	g51634.t1		S	PHR domain					m23	BTB/POZ domain-containing protein 6 [Folsomia candida].	BTB/POZ domain-containing protein 6-like isoform X2 [Folsomia candida].	BTB/POZ domain-containing protein 6-like isoform X1 [Folsomia candida].	BTB/POZ domain-containing protein 2 [Orchesella cincta].	BTB/POZ domain-containing protein 2 [Exaiptasia pallida].	BTB, BACK, C1_2, zf-B_box, zf-Sec23_Sec24, Vps36-NZF-N, IBR, C1_4, CoiA, FYVE_2, zf-RRN7, zf-piccolo
OG0005827	O	Unassigned	g24381.t1, g39610.t1, g4531.t1, g51634.t1	g24381.t1								m15						RA
OG0005827	O	Unassigned	g24381.t1, g39610.t1, g4531.t1, g51634.t1	g4531.t1									hypothetical protein AV274_5119 [Blastocystis sp. ATCC 50177/Nand II].
OG0005839	O	Unassigned	g34400.t1, g66523.t1	g34400.t1								m1						YlqD, Phage_Mu_Gam
OG0005839	O	Unassigned	g34400.t1, g66523.t1	g66523.t1				TP12_UP				m19
OG0005841	O	Unassigned	g2337.t1, g67895.t1	g2337.t1								m3						AAA_19, AAA_16, DUF87, TrwB_AAD_bind, DUF815, AAA_11, AAA_22, RNA_helicase, UvrD-helicase
OG0005841	O	Unassigned	g2337.t1, g67895.t1	g67895.t1								m37						AAA_11, UvrD-helicase, DUF812, Alanine_zipper, DUF745, GAS, DUF87, AAA_19, ATG16, DLP_helical, EzrA, AAA_16, Lebercilin, Laminin_II, TrwB_AAD_bind, Atg14, LMBR1, HrpB7, TMPIT, APG6_N, YkyA, DUF262, AAA_23, BRE1, UPF0242, Spc7, Phage_HK97_TLTM, TPR_MLP1_2, Flagellin_C, VSG_B, Filament, FlaC_arch, Exonuc_VII_L, HIP1_clath_bdg, DUF4201, FtsK_SpoIIIE, BST2, DHR10, Fez1, SNARE, FliJ, Fib_alpha, V_ATPa…
OG0005847	O	Function unknown	g59567.t1	g59567.t1		S	Uncharacterized protein conserved in bacteria (DUF2263)					m5	DUF2263 domain-containing protein [Enhygromyxa salina].	DUF2263 domain-containing protein [Legionella brunensis].	hypothetical protein DB30_06513 [Enhygromyxa salina].	DUF2263 domain-containing protein [Ideonella sp. A 288].		DUF2263, TPR_12, TPR_10
OG0005849	O	Unassigned	g11619.t1, g36344.t1, g36346.t1	g11619.t1								m70	Ras GTPase-activating protein [Planoprotostelium fungivorum].	translation initiation factor IF-2 [Planoprotostelium fungivorum].	hypothetical protein PROFUN_00732 [Planoprotostelium fungivorum].	hypothetical protein PROFUN_12001 [Planoprotostelium fungivorum].	hypothetical protein PROFUN_17011, partial [Planoprotostelium fungivorum].	HNH_2, zf-BED, s48_45, SEFIR, zf_C2H2_13, DUF4092, Diedel, zf-ribbon_3, RAI1, ACCA, PyrI_C, DUF1843, Nop10p, DUF5352, PHD_4, DUF5320, DZR, zf-CHCC, DUF4174, DUF2452
OG0005849	O	Unassigned	g11619.t1, g36344.t1, g36346.t1	g36344.t1								m24	Ras GTPase-activating protein [Planoprotostelium fungivorum].	translation initiation factor IF-2 [Planoprotostelium fungivorum].	hypothetical protein PROFUN_09456 [Planoprotostelium fungivorum].	hypothetical protein PROFUN_00700 [Planoprotostelium fungivorum].	hypothetical protein PROFUN_12001 [Planoprotostelium fungivorum].	HNH_2, s48_45
OG0005849	O	Unassigned	g11619.t1, g36344.t1, g36346.t1	g36346.t1														zf-BED, DUF2452, RAI1, DUF1499, Activator_LAG-3
OG0005854	O	Unassigned	g58951.t1, g58953.t1, g58954.t1, g856.t1	g58951.t1								m2
OG0005854	O	Unassigned	g58951.t1, g58953.t1, g58954.t1, g856.t1	g58953.t1
OG0005854	O	Unassigned	g58951.t1, g58953.t1, g58954.t1, g856.t1	g58954.t1								m2
OG0005854	O	Unassigned	g58951.t1, g58953.t1, g58954.t1, g856.t1	g856.t1								m2
OG0005864	O	Unassigned	g64203.t1	g64203.t1				TP30_DOWN				m26
OG0005866	O	Unassigned	g17142.t1, g67997.t1	g17142.t1								m2	EEIG1/EHBP1 protein amine-terminal domain protein [Tetrahymena thermophila SB210].					NT-C2
OG0005866	O	Unassigned	g17142.t1, g67997.t1	g67997.t1								m10	unnamed protein product (mitochondrion) [Plasmodiophora brassicae].	hypothetical protein PBRA_005793 [Plasmodiophora brassicae].				NT-C2, PH, m04gp34like, FAM193_C, Colicin-DNase
OG0005884	O	Unassigned	g48425.t1, g6262.t1	g48425.t1								m5						SAM_2, SAM_1, EGF_3
OG0005884	O	Unassigned	g48425.t1, g6262.t1	g6262.t1								m4						EGF_CA, DUF4232, EGF_3
OG0005887	O	Unassigned	g73540.t1	g73540.t1		D	spectrin binding	TP06_UP				m71	hypothetical protein PTSG_05269 [Salpingoeca rosetta].	hypothetical protein [Monosiga brevicollis MX1].	hypothetical protein A2Y69_05625 [Candidatus Aminicenantes bacterium RBG_13_59_9].	hypothetical protein A2Z45_05195 [Chloroflexi bacterium RBG_19FT_COMBO_55_16].	hypothetical protein DICPUDRAFT_151152 [Dictyostelium purpureum].	DUF4062
OG0005891	O	Unassigned	g47178.t1, g47179.t1, g47180.t1, g47181.t1	g47178.t1								m20						Radial_spoke, Pep1_7, PBP1_TM
OG0005891	O	Unassigned	g47178.t1, g47179.t1, g47180.t1, g47181.t1	g47179.t1														DUF3885, CENP-B_dimeris, Ribosomal_60s
OG0005891	O	Unassigned	g47178.t1, g47179.t1, g47180.t1, g47181.t1	g47180.t1								m20
OG0005891	O	Unassigned	g47178.t1, g47179.t1, g47180.t1, g47181.t1	g47181.t1														CENP-B_dimeris, E7, ANAPC15, FAM176
OG0005893	O	Unassigned	g49544.t1	g49544.t1	ECT2L	S	Rho guanyl-nucleotide exchange factor activity					m2	hypothetical protein CAOG_04008 [Capsaspora owczarzaki ATCC 30864].	hypothetical protein CAOG_004008 [Capsaspora owczarzaki ATCC 30864].	hypothetical protein, variant [Capsaspora owczarzaki ATCC 30864].	hypothetical protein PROFUN_07919 [Planoprotostelium fungivorum].	hypothetical protein DDB_G0285859 [Dictyostelium discoideum AX4].	RhoGEF, FYVE
OG0005894	O	Unassigned	g37711.t1, g68826.t1	g68826.t1		S	Allomyces macrogynus ATCC 38327 chlamydial polymorphic outer membrane protein					m11	polymorphic outer membrane protein [Allomyces macrogynus ATCC 38327].	hypothetical protein BCR44DRAFT_122154, partial [Catenaria anguillulae PL171].	hypothetical protein BCR44DRAFT_127211 [Catenaria anguillulae PL171].	hypothetical protein DICPUDRAFT_33578, partial [Dictyostelium purpureum].		Beta_helix, NosD, AIDA, Ephrin_rec_like
OG0005894	O	Unassigned	g37711.t1, g68826.t1	g37711.t1		S	G-protein coupled GABA receptor activity					m11	hypothetical protein SPRG_14083 [Saprolegnia parasitica CBS 223.65].	hypothetical protein PC110_g380 [Phytophthora cactorum].	outer membrane pmp20 precursor [Raphidocelis subcapitata].	polymorphic outer membrane protein [Allomyces macrogynus ATCC 38327].	hypothetical protein ACHHYP_02732 [Achlya hypogyna].	SAM_1, SAM_2, DUF1565
OG0006185	O	Unassigned	g10970.t1, g13139.t1, g64194.t1, g81262.t1	g10970.t1		S	PA domain					m42	Zn-dependent M28 family amino/carboxypeptidase [Agromyces sp. OV568].	M28 family peptidase [Agromyces sp. OV568].	M28 family peptidase [Agromyces sp. Root1464].	M20/M25/M40 family metallo-hydrolase [Agromyces sp. Root81].	M20/M25/M40 family metallo-hydrolase [Serinicoccus sp. CNJ-927].	PA
OG0006185	O	Unassigned	g10970.t1, g13139.t1, g64194.t1, g81262.t1	g13139.t1		S	PA domain					m42	M20/M25/M40 family metallo-hydrolase [Agromyces sp. Root81].	M20/M25/M40 family metallo-hydrolase [Serinicoccus sp. CNJ-927].	M20/M25/M40 family metallo-hydrolase [Serinicoccus marinus].	M28 family peptidase [Microbacterium sp. Leaf151].	M28 family peptidase [Agromyces sp. OV568].	PA
OG0006185	O	Unassigned	g10970.t1, g13139.t1, g64194.t1, g81262.t1	g64194.t1		S	PA domain					m2	M28 family peptidase [Serinicoccus profundi].	M28 family peptidase [Agromyces flavus].	M28 family peptidase [Microbacterium sp. Leaf151].	aminopeptidase [Arsenicicoccus sp.].	M20/M25/M40 family metallo-hydrolase [Serinicoccus sp. CNJ-927].	PA
OG0006185	O	Unassigned	g10970.t1, g13139.t1, g64194.t1, g81262.t1	g81262.t1		S	PA domain						Zn-dependent M28 family amino/carboxypeptidase [Agromyces sp. OV568].	M28 family peptidase [Agromyces sp. OV568].	M28 family peptidase [Agromyces sp. Root1464].	M20/M25/M40 family metallo-hydrolase [Agromyces sp. Root81].	M20/M25/M40 family metallo-hydrolase [Serinicoccus sp. CNJ-927].	PA
OG0006186	O	Unassigned	g52674.t1, g5325.t1, g66732.t1, g68153.t1	g52674.t1								m25						DZR
OG0006186	O	Unassigned	g52674.t1, g5325.t1, g66732.t1, g68153.t1	g5325.t1								m2						RNA_pol_3_Rpc31, DZR, zf-ribbon_3, zinc_ribbon_2, Macoilin, zinc-ribbon_6, AAA_23
OG0006186	O	Unassigned	g52674.t1, g5325.t1, g66732.t1, g68153.t1	g66732.t1								m2
OG0006186	O	Unassigned	g52674.t1, g5325.t1, g66732.t1, g68153.t1	g68153.t1														zf-ribbon_3, zinc_ribbon_2, RNA_pol_3_Rpc31, DZR, Neur_chan_memb, Inhibitor_I53
OG0006191	O	Unassigned	g16185.t1, g22484.t1, g48122.t1, g65572.t1, g7631.t1	g22484.t1		J	Encoded by					m3	F-box/RNI/FBD-like domain protein [Medicago truncatula].	hypothetical protein BC332_27374 [Capsicum chinense].	hypothetical protein CQW23_17161 [Capsicum baccatum].	PREDICTED: LOW QUALITY PROTEIN: subtilisin-like protease SBT1.8 [Capsicum annuum].	probable serine/threonine-protein kinase At1g54610 [Olea europaea var. sylvestris].	rve
OG0006191	O	Unassigned	g16185.t1, g22484.t1, g48122.t1, g65572.t1, g7631.t1	g16185.t1									hypothetical protein B7463_g11866, partial [Scytalidium lignicola].
OG0006191	O	Unassigned	g16185.t1, g22484.t1, g48122.t1, g65572.t1, g7631.t1	g48122.t1								m9
OG0006191	O	Unassigned	g16185.t1, g22484.t1, g48122.t1, g65572.t1, g7631.t1	g65572.t1								m2	gag-pol polyprotein [Phaeodactylum tricornutum].	PREDICTED: uncharacterized mitochondrial protein AtMg00810-like [Malus domestica].	pol polyprotein [Citrus x paradisi].	retrotransposon unclassified [Lasius niger].	PREDICTED: LOW QUALITY PROTEIN: copia protein [Brassica oleracea var. oleracea].	DUF4235
OG0006191	O	Unassigned	g16185.t1, g22484.t1, g48122.t1, g65572.t1, g7631.t1	g7631.t1														Tubulin-binding
OG0006192	O	Unassigned	g19794.t1, g60662.t1	g19794.t1								m44						NTPase_1
OG0006192	O	Unassigned	g19794.t1, g60662.t1	g60662.t1								m8
OG0006198	O	Unassigned	g26121.t1, g75371.t1	g75371.t1		T	Arf-GAP with coiled-coil, ANK repeat and PH domain-containing protein					m14	arf-GAP with coiled-coil, ANK repeat and PH domain-containing protein 2-like, partial [Scleropages formosus].	arf-GAP with coiled-coil, ANK repeat and PH domain-containing protein 3-like isoform X1 [Scleropages formosus].	arf-GAP with coiled-coil, ANK repeat and PH domain-containing protein 2-like isoform X2 [Scleropages formosus].	arf-GAP with coiled-coil, ANK repeat and PH domain-containing protein 3-like isoform X3 [Scleropages formosus].	arf-GAP with coiled-coil, ANK repeat and PH domain-containing protein 3-like isoform X4 [Scleropages formosus].	Ank_2, Ank_5, Ank_4, Ank, Ank_3, Smg8_Smg9, Menin, Presenilin, Tmemb_cc2, Miga, Peroxin-3, Macoilin
OG0006198	O	Unassigned	g26121.t1, g75371.t1	g26121.t1				TP05_DOWN	diurnal			m14	ankyrin repeat-containing protein, partial [Chrysochromulina tobinii].	ankyrin repeat domain-containing protein [Rhodoferax antarcticus].	ankyrin repeat family protein [Rhodoferax antarcticus ANT.BR].	hypothetical protein [Brachyspira hyodysenteriae].		Ank_4, Ank_2, Ank, Ank_5, Ank_3
OG0006199	O	Unassigned	g36063.t1, g57425.t1, g57426.t1, g57427.t1	g36063.t1								m1						PH, PH_11, PH_6, RGS, PH_8, PH_3, PH_16, RhoGAP
OG0006199	O	Unassigned	g36063.t1, g57425.t1, g57426.t1, g57427.t1	g57425.t1														PH, PH_3, PH_16, PH_11
OG0006199	O	Unassigned	g36063.t1, g57425.t1, g57426.t1, g57427.t1	g57426.t1														RhoGAP
OG0006199	O	Unassigned	g36063.t1, g57425.t1, g57426.t1, g57427.t1	g57427.t1				TP18_UP				m1						PH, PH_11, PH_6, PH_16, PH_3, RhoGAP
OG0006200	O	Unassigned	g46604.t1, g70937.t1	g46604.t1								m43						RGS
OG0006200	O	Unassigned	g46604.t1, g70937.t1	g70937.t1								m1						RGS, SLATT_1, RAMP4
OG0006205	O	Unassigned	g33672.t1, g33685.t1, g33691.t1, g56058.t1, g79064.t1	g33672.t1								m20
OG0006205	O	Unassigned	g33672.t1, g33685.t1, g33691.t1, g56058.t1, g79064.t1	g33685.t1
OG0006205	O	Unassigned	g33672.t1, g33685.t1, g33691.t1, g56058.t1, g79064.t1	g33691.t1					diurnal			m17
OG0006205	O	Unassigned	g33672.t1, g33685.t1, g33691.t1, g56058.t1, g79064.t1	g56058.t1
OG0006205	O	Unassigned	g33672.t1, g33685.t1, g33691.t1, g56058.t1, g79064.t1	g79064.t1				TP18_UP, TP42_UP				m9
OG0006207	O	Unassigned	g16586.t1, g40984.t1, g41292.t1, g53195.t1, g80740.t1	g16586.t1								m2						Chorion_2, BUD22, Macoilin
OG0006207	O	Unassigned	g16586.t1, g40984.t1, g41292.t1, g53195.t1, g80740.t1	g40984.t1														TMEM190
OG0006207	O	Unassigned	g16586.t1, g40984.t1, g41292.t1, g53195.t1, g80740.t1	g41292.t1
OG0006207	O	Unassigned	g16586.t1, g40984.t1, g41292.t1, g53195.t1, g80740.t1	g53195.t1								m19
OG0006207	O	Unassigned	g16586.t1, g40984.t1, g41292.t1, g53195.t1, g80740.t1	g80740.t1								m2						SET, SAF
OG0006210	O	Multiple function	g3404.t1, g82463.t1	g82463.t1		M	Conserved repeat domain					m42	hypothetical protein BSR61_20445 [Vibrio parahaemolyticus].	tandem-95 repeat protein [Vibrio parahaemolyticus].	hypothetical protein C4B58_02450 [Deltaproteobacteria bacterium].	hypothetical protein [Gloeothece verrucosa].	hypothetical protein COA76_02920 [Moritella sp.].	PAN_1
OG0006210	O	Multiple function	g3404.t1, g82463.t1	g3404.t1								m55	hypothetical protein AK812_SmicGene8325 [Symbiodinium microadriaticum].
OG0006211	O	Unassigned	g38234.t1, g4285.t1	g38234.t1				TP06_UP	diurnal			m41						SP24
OG0006211	O	Unassigned	g38234.t1, g4285.t1	g4285.t1								m56
OG0006212	O	Unassigned	g12583.t1, g23114.t1, g36753.t1, g53491.t1	g12583.t1								m2						Glyco_transf_34, Nucleotid_trans
OG0006212	O	Unassigned	g12583.t1, g23114.t1, g36753.t1, g53491.t1	g23114.t1								m13						Glyco_transf_34, Nucleotid_trans
OG0006212	O	Unassigned	g12583.t1, g23114.t1, g36753.t1, g53491.t1	g36753.t1									hypothetical protein BCR32DRAFT_290182 [Anaeromyces robustus].	hypothetical protein ASPCAL11242 [Aspergillus calidoustus].	hypothetical protein BCR32DRAFT_289774 [Anaeromyces robustus].	hypothetical protein ASPVEDRAFT_82092 [Aspergillus versicolor CBS 583.65].	hypothetical protein AOCH_006782 [Aspergillus ochraceoroseus].	Glyco_transf_34
OG0006212	O	Unassigned	g12583.t1, g23114.t1, g36753.t1, g53491.t1	g53491.t1								m10	hypothetical protein ZOSMA_1G03330 [Zostera marina].	hypothetical protein CBR_g79 [Chara braunii].	PREDICTED: alpha-1,2-galactosyltransferase gmh3-like [Musa acuminata subsp. malaccensis].	hypothetical protein LY90DRAFT_672657 [Neocallimastix californiae].	hypothetical protein BCR36DRAFT_372236 [Piromyces finnis].	Glyco_transf_34
OG0006217	O	Unassigned	g13075.t1, g13077.t1, g45307.t1, g64057.t1	g13075.t1		KLT	Sushi, nidogen and EGF-like					m12	T9SS type A sorting domain-containing protein [Aquimarina macrocephali].	unnamed protein product [Oikopleura dioica].	hypothetical protein BRAFLDRAFT_79635 [Branchiostoma floridae].	unnamed protein product [Strongylus vulgaris].	neurogenic locus notch homolog protein 2-like, partial [Limulus polyphemus].	EGF_CA, EGF_3, EGF, cEGF
OG0006217	O	Unassigned	g13075.t1, g13077.t1, g45307.t1, g64057.t1	g45307.t1	VSR1	S	Vacuolar-sorting receptor. Source PGD					m6	wall-associated receptor kinase-like 1 [Olea europaea var. sylvestris].	wall-associated receptor kinase 3-like [Dorcoceras hygrometricum].	latent-transforming growth factor beta-binding protein 4-like, partial [Cynoglossus semilaevis].	wall-associated receptor kinase 2-like isoform X1 [Olea europaea var. sylvestris].	putative wall-associated receptor kinase-like 16 isoform X2 [Olea europaea var. sylvestris].	PA, EGF_CA, EGF_3, EGF, cEGF, Apt1
OG0006217	O	Unassigned	g13075.t1, g13077.t1, g45307.t1, g64057.t1	g64057.t1		T	Wall-associated receptor					m17	wall-associated receptor kinase-like 1 [Olea europaea var. sylvestris].	Fibrillin-1, partial [Exaiptasia pallida].	wall-associated receptor kinase 3-like [Dorcoceras hygrometricum].	wall-associated receptor kinase 2-like [Sesamum indicum].		EGF_CA, EGF_3, EGF, cEGF, SPX, Apt1, PRCC
OG0006217	O	Unassigned	g13075.t1, g13077.t1, g45307.t1, g64057.t1	g13077.t1														TMEM223, DUF4366
OG0006220	O	Unassigned	g40905.t1, g41697.t1, g50701.t1, g51644.t1, g67017.t1	g40905.t1								m16	hypothetical protein GUITHDRAFT_134028 [Guillardia theta CCMP2712].					HNH_5, HNH, HNH_4, U6-snRNA_bdg, Abhydrolase_7, TFIIA
OG0006220	O	Unassigned	g40905.t1, g41697.t1, g50701.t1, g51644.t1, g67017.t1	g41697.t1									hypothetical protein GUITHDRAFT_134028 [Guillardia theta CCMP2712].					HNH_5, HNH, TFIIA
OG0006220	O	Unassigned	g40905.t1, g41697.t1, g50701.t1, g51644.t1, g67017.t1	g50701.t1									hypothetical protein GUITHDRAFT_134028 [Guillardia theta CCMP2712].					HNH_5, HNH
OG0006220	O	Unassigned	g40905.t1, g41697.t1, g50701.t1, g51644.t1, g67017.t1	g51644.t1									hypothetical protein GUITHDRAFT_134028 [Guillardia theta CCMP2712].					HNH_5, HNH, TFIIA
OG0006220	O	Unassigned	g40905.t1, g41697.t1, g50701.t1, g51644.t1, g67017.t1	g67017.t1									hypothetical protein GUITHDRAFT_134028 [Guillardia theta CCMP2712].					HNH_5, HNH, HNH_4, GATase_4, Glyco_hydro_108, Abhydrolase_7, U6-snRNA_bdg, TFIIA
OG0006231	O	Unassigned	g25835.t1, g540.t1, g66793.t1	g25835.t1				TP06_DOWN, TP30_DOWN, TP12_DOWN				m15
OG0006231	O	Unassigned	g25835.t1, g540.t1, g66793.t1	g540.t1				TP06_DOWN, TP30_DOWN, TP12_DOWN	diurnal			m15
OG0006231	O	Unassigned	g25835.t1, g540.t1, g66793.t1	g66793.t1				TP06_DOWN, TP30_DOWN, TP12_DOWN	diurnal			m15
OG0006235	O	Unassigned	g76994.t1	g76994.t1														RBM1CTR
OG0006238	O	Unassigned	g11217.t1, g20410.t1, g44990.t1, g5891.t1, g6087.t1	g11217.t1								m36
OG0006238	O	Unassigned	g11217.t1, g20410.t1, g44990.t1, g5891.t1, g6087.t1	g20410.t1
OG0006238	O	Unassigned	g11217.t1, g20410.t1, g44990.t1, g5891.t1, g6087.t1	g44990.t1				TP06_DOWN				m27						AIG2_2
OG0006238	O	Unassigned	g11217.t1, g20410.t1, g44990.t1, g5891.t1, g6087.t1	g5891.t1				TP06_UP				m22
OG0006238	O	Unassigned	g11217.t1, g20410.t1, g44990.t1, g5891.t1, g6087.t1	g6087.t1								m2
OG0006239	O	Unassigned	g11221.t1, g17559.t1, g60419.t1, g60420.t1	g11221.t1								m14	hypothetical protein RhiirB3_454303 [Rhizophagus irregularis].	hypothetical protein RhiirB3_447216, partial [Rhizophagus irregularis].	hypothetical protein RhiirA1_479065 [Rhizophagus irregularis].	hypothetical protein RhiirA5_434831 [Rhizophagus irregularis].	hypothetical protein RhiirA5_437561, partial [Rhizophagus irregularis].
OG0006239	O	Unassigned	g11221.t1, g17559.t1, g60419.t1, g60420.t1	g17559.t1								m35	hypothetical protein AWC38_SpisGene13962 [Stylophora pistillata].	hypothetical protein RhiirB3_445143 [Rhizophagus irregularis].	hypothetical protein RhiirA5_425530 [Rhizophagus irregularis].	uncharacterized protein LOC110460887 isoform X1 [Mizuhopecten yessoensis].	uncharacterized protein LOC110449513 isoform X1 [Mizuhopecten yessoensis].	DUF4187
OG0006239	O	Unassigned	g11221.t1, g17559.t1, g60419.t1, g60420.t1	g60419.t1								m45
OG0006239	O	Unassigned	g11221.t1, g17559.t1, g60419.t1, g60420.t1	g60420.t1								m25
OG0006244	O	Unassigned	g14127.t1, g14128.t1	g14128.t1	rgs-4	S	positive regulation of GTPase activity	TP18_DOWN, TP12_DOWN, TP42_DOWN				m12	hypothetical protein RFI_31437, partial [Reticulomyxa filosa].	enolase protein, partial [Reticulomyxa filosa].	PREDICTED: regulator of G-protein signaling 10 [Elephantulus edwardii].	PREDICTED: regulator of G-protein signaling 10 [Nanorana parkeri].	PREDICTED: regulator of G-protein signaling 4 [Callorhinchus milii].	RGS, WXG100
OG0006244	O	Unassigned	g14127.t1, g14128.t1	g14127.t1
OG0006248	O	Unassigned	g16112.t1, g45058.t1, g62643.t1, g74462.t1	g16112.t1														PT
OG0006248	O	Unassigned	g16112.t1, g45058.t1, g62643.t1, g74462.t1	g45058.t1
OG0006248	O	Unassigned	g16112.t1, g45058.t1, g62643.t1, g74462.t1	g62643.t1								m2	hypothetical protein CQW23_35144 [Capsicum baccatum].	hypothetical protein F511_39579 [Dorcoceras hygrometricum].	hypothetical protein BVRB_015700 [Beta vulgaris subsp. vulgaris].			DUF4106, PT
OG0006248	O	Unassigned	g16112.t1, g45058.t1, g62643.t1, g74462.t1	g74462.t1								m2
OG0006259	O	Unassigned	g18933.t1, g42939.t1, g42940.t1	g18933.t1								m4						BAG, BUD22
OG0006259	O	Unassigned	g18933.t1, g42939.t1, g42940.t1	g42939.t1
OG0006259	O	Unassigned	g18933.t1, g42939.t1, g42940.t1	g42940.t1														SDA1, Lin-8, CDC45, Presenilin, CNDH2_C, BUD22
OG0006269	O	Inorganic ion transport and metabolism	g1445.t1, g69046.t1, g69049.t1	g1445.t1		P	Chromate transporter					m2	hypothetical protein RclHR1_06760003 [Rhizophagus clarus].	chromate transporter [Gonapodya prolifera JEL478].	chromate transporter-domain-containing protein [Rhizophagus diaphanus].	chromate transporter [Rhizophagus irregularis].	hypothetical protein RclHR1_08400002 [Rhizophagus clarus].	Chromate_transp
OG0006269	O	Inorganic ion transport and metabolism	g1445.t1, g69046.t1, g69049.t1	g69046.t1		P	Chromate transporter	TP06_UP, TP30_DOWN, TP18_DOWN				m2	hypothetical protein RclHR1_06760003 [Rhizophagus clarus].	chromate transporter [Gonapodya prolifera JEL478].	chromate transporter-domain-containing protein [Gigaspora rosea].	hypothetical protein RclHR1_08400002 [Rhizophagus clarus].	chromate transporter-domain-containing protein [Glomus cerebriforme].	Chromate_transp
OG0006269	O	Inorganic ion transport and metabolism	g1445.t1, g69046.t1, g69049.t1	g69049.t1		P	Chromate transporter		diurnal			m4	hypothetical protein RclHR1_06760003 [Rhizophagus clarus].	chromate transporter [Gonapodya prolifera JEL478].	chromate transporter-domain-containing protein [Gigaspora rosea].	hypothetical protein RclHR1_08400002 [Rhizophagus clarus].	chromate transporter-domain-containing protein [Glomus cerebriforme].	Chromate_transp
OG0006270	O	Unassigned	g46301.t1, g76023.t1	g46301.t1								m2						Conotoxin_I2, Fuseless
OG0006270	O	Unassigned	g46301.t1, g76023.t1	g76023.t1								m1						MpPF26, Fuseless
OG0006277	O	Unassigned	g45555.t1, g62124.t1, g64815.t1	g45555.t1		O	ubiquitin protein ligase activity					m3	lateral signaling target protein 2 homolog [Mizuhopecten yessoensis].	PREDICTED: pleckstrin homology domain-containing family F member 2 [Strongylocentrotus purpuratus].	hypothetical protein AND_005483 [Anopheles darlingi].	FYVE zinc finger family protein [Loa loa].	unnamed protein product, partial [Acanthocheilonema viteae].	C2, FYVE, FYVE_2, SPX, Apt1, Kei1, NPR3
OG0006277	O	Unassigned	g45555.t1, g62124.t1, g64815.t1	g62124.t1								m21	putative rab GTPase-binding effector protein 1-like isoform X3 [Penaeus vannamei].	rab GTPase-binding effector protein 1-like [Penaeus vannamei].	PREDICTED: zinc finger FYVE domain-containing protein 26-like [Sinocyclocheilus grahami].	hypothetical protein, variant [Spizellomyces punctatus DAOM BR117].	hypothetical protein SPPG_01352 [Spizellomyces punctatus DAOM BR117].	FYVE
OG0006277	O	Unassigned	g45555.t1, g62124.t1, g64815.t1	g64815.t1								m7
OG0006280	O	Unassigned	g1114.t1, g12761.t1, g4142.t1	g1114.t1				TP06_DOWN, TP12_DOWN				m8	hypothetical protein [uncultured Mediterranean phage uvMED].	hypothetical protein [Pelagibacter phage HTVC008M].	hypothetical protein [Prochlorococcus phage P-TIM68].			Ribosomal_S9
OG0006280	O	Unassigned	g1114.t1, g12761.t1, g4142.t1	g12761.t1									hypothetical protein [uncultured Mediterranean phage uvMED].	hypothetical protein CBC18_00500 [Deltaproteobacteria bacterium TMED58].	hypothetical protein PSSM7_115 [Prochlorococcus phage P-SSM7].
OG0006280	O	Unassigned	g1114.t1, g12761.t1, g4142.t1	g4142.t1									hypothetical protein [uncultured Mediterranean phage uvMED].	hypothetical protein CBC18_00500 [Deltaproteobacteria bacterium TMED58].	hypothetical protein PSSM7_115 [Prochlorococcus phage P-SSM7].
OG0006288	O	Unassigned	g80719.t1	g80719.t1								m2						PAZ, TctC
OG0006292	O	Unassigned	g68836.t1, g68840.t1	g68836.t1		OW	Fibronectin type 2 domain					m2	putative metalloproteinase [Lepeophtheirus salmonis].	epididymal sperm-binding protein 1-like [Chrysemys picta bellii].	matrix metalloproteinase 9, partial [Paracyclopina nana].	epididymal sperm-binding protein 1-like, partial [Terrapene carolina triunguis].	PREDICTED: uncharacterized protein LOC108668644 [Hyalella azteca].	fn2
OG0006292	O	Unassigned	g68836.t1, g68840.t1	g68840.t1				TP06_UP				m2
OG0006298	O	Posttranslational modification, protein turnover, chaperones	g23148.t1, g74040.t1, g74041.t1	g74040.t1		O	COGs COG4935 Regulatory P domain of the subtilisin-like proprotein convertase and other protease					m16	SCO-spondin precursor [Gallus gallus].	PREDICTED: low-density lipoprotein receptor-related protein 2-like [Sinocyclocheilus rhinocerous].	very low-density lipoprotein receptor-like isoform X2 [Halyomorpha halys].	low-density lipoprotein receptor isoform X2 [Tetranychus urticae].	very low-density lipoprotein receptor-like isoform X1 [Halyomorpha halys].	P_proprotein, Ldl_recept_a
OG0006298	O	Posttranslational modification, protein turnover, chaperones	g23148.t1, g74040.t1, g74041.t1	g23148.t1	fpp1	O	Proprotein convertase P-domain					m11	low-density lipoprotein receptor-related protein 2 isoform X1 [Aedes aegypti].	low-density lipoprotein receptor-related protein 2 [Onthophagus taurus].	low-density lipoprotein receptor-related protein 2 [Halyomorpha halys].	LOW QUALITY PROTEIN: SCO-spondin [Theropithecus gelada].	PREDICTED: LOW QUALITY PROTEIN: prolow-density lipoprotein receptor-related protein 1, partial [Tinamus guttatus].	P_proprotein, Ldl_recept_a, Reeler, Phage_holin_3_6
OG0006298	O	Posttranslational modification, protein turnover, chaperones	g23148.t1, g74040.t1, g74041.t1	g74041.t1
OG0006303	O	Unassigned	g14173.t1, g19613.t1, g75881.t1	g75881.t1		EPT	gamma-aminobutyric acid type B receptor subunit					m2	PREDICTED: gamma-aminobutyric acid type B receptor subunit 1-like [Saccoglossus kowalevskii].	gamma-aminobutyric acid type B receptor subunit 2-like [Pocillopora damicornis].	hypothetical protein pdam_00014217 [Pocillopora damicornis].	PREDICTED: gamma-aminobutyric acid type B receptor subunit 2-like [Saccoglossus kowalevskii].		ANF_receptor, Pkinase_Tyr, Pkinase, Ank_4, Ank_3, Ank_2, Ank_5, Ank, Peripla_BP_6, 7tm_3, DUF2063, Kdo, FA_desaturase
OG0006303	O	Unassigned	g14173.t1, g19613.t1, g75881.t1	g14173.t1		O	platelet-activating factor acetyltransferase activity					m45	hypothetical protein [Arenimonas donghaensis].	PREDICTED: ankyrin repeat domain-containing protein 29 [Nicotiana tabacum].	hypothetical protein SDRG_04568 [Saprolegnia diclina VS20].	hypothetical protein ACHHYP_08891 [Achlya hypogyna].	ankyrin-1-like [Centruroides sculpturatus].	Ank_4, Ank_2, Ank_3, Ank_5, Ank, EGF_2, CUB, Peptidase_U4
OG0006303	O	Unassigned	g14173.t1, g19613.t1, g75881.t1	g19613.t1		T	Protein kinase. Source PGD					m47	fibroblast growth factor receptor 2, partial [Reticulomyxa filosa].	PREDICTED: serine/threonine-protein kinase STY8 [Daucus carota subsp. sativus].	serine/threonine-protein kinase STY46-like [Manihot esculenta].	PREDICTED: serine/threonine-protein kinase STY46 isoform X1 [Nelumbo nucifera].	PREDICTED: serine/threonine-protein kinase STY46 isoform X2 [Nelumbo nucifera].	Pkinase_Tyr, Pkinase, Ank_2, Ank_4, Ank_5, Ank_3, Ank, 7tm_3, LRR_4, APH, Pkinase_fungal, Kdo, OPT, DUF2678, Fes1
OG0006311	O	Unassigned	g3421.t1, g39732.t1, g67261.t1	g3421.t1														DUF4937
OG0006311	O	Unassigned	g3421.t1, g39732.t1, g67261.t1	g39732.t1														Zip, CPSF100_C, RXT2_N, FYDLN_acid, CDC45, MAM33, DUF4778, Tim54, RR_TM4-6, DUF2052, FAM176, RNA_polI_A34, MRNIP, BUD22, Presenilin, MFAP1, DUF5523, Sec62
OG0006311	O	Unassigned	g3421.t1, g39732.t1, g67261.t1	g67261.t1														SDA1, Tim54, DUF4637, Nop14, DUF2457, CDC45, DNA_pol_phi, GOLD_2, RRN3, FAM176, HSP90, Radial_spoke, CobT
OG0006312	O	Unassigned	g16187.t1, g16188.t1	g16188.t1		TZ	Zinc ion binding					m1	RNA recognition motif and Zinc finger domain containing protein [Haemonchus contortus].	unnamed protein product [Haemonchus placei].	LIM domain protein [Teladorsagia circumcincta].	LIM domain protein [Ancylostoma caninum].		LIM, zf-TFIIB
OG0006312	O	Unassigned	g16187.t1, g16188.t1	g16187.t1		TZ	Zinc-binding domain present in Lin-11, Isl-1, Mec-3.					m1	transforming growth factor beta-1-induced transcript 1 protein, putative [Entamoeba invadens IP1].	PREDICTED: prickle-like protein 3 isoform X1 [Acropora digitifera].	PREDICTED: LIM domain-containing protein pin-2-like isoform X2 [Acropora digitifera].	hypothetical protein WR25_11435 [Diploscapter pachys].	hypothetical protein WR25_21588 [Diploscapter pachys].	LIM, HNH_5, TNFR_c6, DZR, Lar_restr_allev, Cys_rich_CPXG, Fer4_21
OG0006313	O	Defense mechanisms	g79296.t1	g79296.t1		Q	Source PGD	TP30_DOWN, TP42_DOWN				m30	hypothetical protein SPRG_00123 [Saprolegnia parasitica CBS 223.65].	hypothetical protein F443_07565 [Phytophthora parasitica P1569].	hypothetical protein F442_07571 [Phytophthora parasitica P10297].	hypothetical protein F444_07575, partial [Phytophthora parasitica P1976].	hypothetical protein PPTG_22741 [Phytophthora parasitica INRA-310].	ABC_tran, FtsK_SpoIIIE, AAA_29
OG0006317	O	Unassigned	g19986.t1, g80999.t1	g80999.t1	TMEM63C	S	Transmembrane protein 63c					m28	CSC1-like protein 1 [Lucilia cuprina].	CSC1-like protein 1 [Carlito syrichta].	PREDICTED: transmembrane protein 63B-like [Saccoglossus kowalevskii].	CSC1-like protein 1 isoform X2 [Trichechus manatus latirostris].	TMEM63A isoform 1 [Pongo abelii].	RSN1_7TM, PHM7_cyt, RSN1_TM, DUF2781
OG0006317	O	Unassigned	g19986.t1, g80999.t1	g19986.t1														C1_1, DUF3950, PHD
OG0006331	O	Unassigned	g63859.t1	g63859.t1								m54						Ank_2, Ank_4, Ank, Ank_5, Ank_3
OG0006346	O	Unassigned	g36221.t1, g42240.t1, g50431.t1	g42240.t1		B	WD repeat-containing protein					m31	hypothetical protein Celaphus_00006854, partial [Cervus elaphus hippelaphus].	hypothetical protein TSOC_014464, partial [Tetrabaena socialis].	Protein NLRC3, partial [Ananas comosus].	hypothetical protein GPECTOR_98g776 [Gonium pectorale].	hypothetical protein Ctob_010049 [Chrysochromulina tobinii].	LRR_6, TIR_2, LRR_4, LRR_1, TIR, SPX, PRIMA1, z-alpha, Apt1
OG0006346	O	Unassigned	g36221.t1, g42240.t1, g50431.t1	g36221.t1								m3	hypothetical protein CEP54_004070 [Fusarium sp. AF-8].	Ankyrin-1 [candidate division TM6 bacterium GW2011_GWF2_43_87].	hypothetical protein GPECTOR_147g10 [Gonium pectorale].	hypothetical protein [Spongiibacter marinus].	ankyrin 2,3/unc44 [Thraustotheca clavata].	Ank_4, Ank_2, Ank_3, Ank, Ank_5
OG0006346	O	Unassigned	g36221.t1, g42240.t1, g50431.t1	g50431.t1								m23	hypothetical protein Ctob_009876 [Chrysochromulina tobinii].	hypothetical protein AMSG_05211 [Thecamonas trahens ATCC 50062].	ankyrin repeat domain-containing protein 53-like isoform X2 [Pocillopora damicornis].	ankyrin repeat domain-containing protein 53-like isoform X1 [Pocillopora damicornis].	hypothetical protein pdam_00019142, partial [Pocillopora damicornis].	Ank_2, Ank_4, TIR_2, Ank_3, Ank_5, Ank
OG0006348	O	Unassigned	g13016.t1, g43007.t1	g13016.t1								m11	predicted protein [Thalassiosira pseudonana CCMP1335].	hypothetical protein COB02_07595 [Candidatus Cloacimonetes bacterium].	hypothetical protein ACA1_174490 [Acanthamoeba castellanii str. Neff].	hypothetical protein M427DRAFT_42541 [Gonapodya prolifera JEL478].	hypothetical protein Rsub_08469 [Raphidocelis subcapitata].	AstE_AspA, NARP1, DUF809, U1snRNP70_N
OG0006348	O	Unassigned	g13016.t1, g43007.t1	g43007.t1				TP12_DOWN		crTP		m3	predicted protein [Thalassiosira pseudonana CCMP1335].	hypothetical protein COB02_07595 [Candidatus Cloacimonetes bacterium].	hypothetical protein M427DRAFT_42541 [Gonapodya prolifera JEL478].	hypothetical protein ACA1_174490 [Acanthamoeba castellanii str. Neff].	hypothetical protein Rsub_08469 [Raphidocelis subcapitata].	AstE_AspA
OG0006354	O	Unassigned	g65532.t1	g65532.t1								m28						zf-B_box, SPX, Endostatin, Tudor_3, ZZ
OG0006356	O	Unassigned	g38662.t1	g38662.t1							HGT	m4	hypothetical protein [Aeromonas veronii].	hypothetical protein [Aeromonas sp. DNP9].	hypothetical protein [Aeromonas sp. HMWF017].	hypothetical protein [Aeromonas sp. HMWF036].		Presenilin, Hint_2
OG0006369	O	Unassigned	g38880.t1	g38880.t1									uncharacterized protein LOC113227094 [Hyposmocoma kahamanoa].	uncharacterized protein LOC113503928 [Trichoplusia ni].	hypothetical protein DSZ28_00750, partial [Thiothrix sp.].	PREDICTED: RNA-directed DNA polymerase from mobile element jockey-like [Amyelois transitella].	PREDICTED: uncharacterized protein LOC106137482 [Amyelois transitella].	RVT_1, Methyltransf_33
OG0006381	O	Unassigned	g34230.t1, g34240.t1, g47166.t1	g34230.t1
OG0006381	O	Unassigned	g34230.t1, g34240.t1, g47166.t1	g34240.t1								m26
OG0006381	O	Unassigned	g34230.t1, g34240.t1, g47166.t1	g47166.t1								m10
OG0006383	O	Unassigned	g26398.t1	g26398.t1	resA	L	Helicase conserved C-terminal domain						hypothetical protein [Acinetobacter soli].	DEAD/DEAH box helicase [Bacillus cereus].	helicase [Pseudomonas sp. GM21].	helicase [Pseudomonas lini].		ResIII, Helicase_C, DEAD, PHD, Zf_RING, C1_1
OG0006385	O	Unassigned	g61863.t1	g61863.t1								m42						PH, PH_8, PH_11, S10_plectin, Spectrin, Arm
OG0006398	O	Unassigned	g73841.t1	g73841.t1		A	TPR and ankyrin repeat-containing protein					m3	tRNA-splicing endonuclease positive effector [Klebsormidium nitens].	uncharacterized protein LOC105172113 [Sesamum indicum].	uvrD-like Helicase, ATP-binding domain, P-loop containing nucleoside triphosphate hydrolase [Artemisia annua].	P-loop containing nucleoside triphosphate hydrolases superfamily protein [Populus tomentosa].	PREDICTED: uncharacterized protein LOC105126127 [Populus euphratica].	AAA_12, AAA_11, AAA_19, HHH_3, UvrD-helicase, PsbU, UvrD_C_2, NTP_transf_2, PAP_assoc, HHH, AAA_22, AAA_5, zf-RanBP, Polbeta, TPR_7, HHH_5, PhoH, Mg_chelatase, TPR_2, TPR_1
OG0006400	O	Unassigned	g15112.t1, g15114.t1	g15112.t1							HGT	m5	hypothetical protein [Flavobacterium saliperosum].	hypothetical protein [Flavobacterium limnosediminis].	hypothetical protein JH06_4576 [Blastocystis sp. subtype 4].	hypothetical protein SAMN05444377_11240 [Flavobacterium fontis].	hypothetical protein [Flavobacterium fontis].
OG0006400	O	Unassigned	g15112.t1, g15114.t1	g15114.t1							HGT		hypothetical protein [Flavobacterium saliperosum].	hypothetical protein [Flavobacterium limnosediminis].	hypothetical protein JH06_4576 [Blastocystis sp. subtype 4].	hypothetical protein SAMN05444377_11240 [Flavobacterium fontis].	hypothetical protein [Flavobacterium fontis].
OG0006401	O	Unassigned	g56091.t1	g56091.t1								m16						Methyltransf_25, Methyltransf_11
OG0006403	O	Carbohydrate transport and metabolism	g28327.t1	g28327.t1		G	protein serine/threonine kinase activity					m4	Pkinase-domain-containing protein [Hyaloscypha variabilis F].	CAMK RAD53 kinase protein [Rutstroemia sp. NJR-2017a WRK4].	Pkinase-domain-containing protein [Pezoloma ericae].	Pkinase-domain-containing protein [Hyaloscypha bicolor E].	hypothetical protein MBM_06218 [Marssonina brunnea f. sp. 'multigermtubi' MB_m1].	Pkinase, Pkinase_Tyr, Kdo, Mito_fiss_reg, CAP_N, Lectin_N, PRIMA1
OG0006407	O	Unassigned	g81497.t1	g81497.t1					diurnal			m30						RGS
OG0006768	O	Unassigned	g53035.t1, g68170.t1, g68743.t1, g77473.t1	g53035.t1
OG0006768	O	Unassigned	g53035.t1, g68170.t1, g68743.t1, g77473.t1	g68170.t1								m11
OG0006768	O	Unassigned	g53035.t1, g68170.t1, g68743.t1, g77473.t1	g68743.t1														NUDE_C
OG0006768	O	Unassigned	g53035.t1, g68170.t1, g68743.t1, g77473.t1	g77473.t1
OG0006770	O	Unassigned	g13035.t1, g34346.t1, g58606.t1	g13035.t1														SopD
OG0006770	O	Unassigned	g13035.t1, g34346.t1, g58606.t1	g34346.t1								m4						DUF1870, SopD, SesA
OG0006770	O	Unassigned	g13035.t1, g34346.t1, g58606.t1	g58606.t1														4PPT_N
OG0006772	O	Unassigned	g33159.t1, g61992.t1, g61993.t1	g33159.t1				TP06_UP				m2
OG0006772	O	Unassigned	g33159.t1, g61992.t1, g61993.t1	g61992.t1														DUF3540
OG0006772	O	Unassigned	g33159.t1, g61992.t1, g61993.t1	g61993.t1
OG0006773	O	Coenzyme transport and metabolism	g5899.t1, g65520.t1	g5899.t1		H	NAD+ ADP-ribosyltransferase activity					m3	transmembrane protein, putative [Bodo saltans].	putative transmembrane protein [Bodo saltans virus].	poly, ADP-ribose polymerase 3-like [Thraustotheca clavata].	hypothetical protein SDRG_05006 [Saprolegnia diclina VS20].	poly ADP-ribose polymerase 3-like [Achlya hypogyna].	WGR, PARP_reg, SAP, ART, BRCT, PTCB-BRCT, ADPrib_exo_Tox
OG0006773	O	Coenzyme transport and metabolism	g5899.t1, g65520.t1	g65520.t1		H	NAD+ ADP-ribosyltransferase activity						transmembrane protein, putative [Bodo saltans].	putative transmembrane protein [Bodo saltans virus].	Poly [ADP-ribose] polymerase 2 [Symbiodinium microadriaticum].	poly, ADP-ribose polymerase 3-like [Thraustotheca clavata].	poly ADP-ribose polymerase 3-like [Achlya hypogyna].	ART, ADPrib_exo_Tox
OG0006774	O	Unassigned	g10312.t1, g3093.t1, g83384.t1	g10312.t1														PAN_4, TFIIA
OG0006774	O	Unassigned	g10312.t1, g3093.t1, g83384.t1	g3093.t1								m6						TRI12
OG0006774	O	Unassigned	g10312.t1, g3093.t1, g83384.t1	g83384.t1								m16						PAN_4, PAN_1
OG0006775	O	Unassigned	g42921.t1, g52518.t1, g52524.t1	g42921.t1								m14						JIP_LZII, ZapB, DUF5512, Phage_GP20, Sec34, TMCO5
OG0006775	O	Unassigned	g42921.t1, g52518.t1, g52524.t1	g52518.t1
OG0006775	O	Unassigned	g42921.t1, g52518.t1, g52524.t1	g52524.t1								m7
OG0006777	O	Unassigned	g22493.t1, g22496.t1, g35370.t1, g60852.t1	g22493.t1								m26						Mito_fiss_reg, SR-25, PRIMA1, CAP_N
OG0006777	O	Unassigned	g22493.t1, g22496.t1, g35370.t1, g60852.t1	g22496.t1								m9						XPG_N, DUF2615, DUF4667
OG0006777	O	Unassigned	g22493.t1, g22496.t1, g35370.t1, g60852.t1	g35370.t1								m2						XPG_I
OG0006777	O	Unassigned	g22493.t1, g22496.t1, g35370.t1, g60852.t1	g60852.t1								m7						XPG_N
OG0006779	O	Unassigned	g1960.t1, g3213.t1, g47581.t1	g1960.t1								m9						GN3L_Grn1, LUC7, ANAPC_CDC26, DUF2894
OG0006779	O	Unassigned	g1960.t1, g3213.t1, g47581.t1	g3213.t1								m4	hypothetical protein KFL_001390170 [Klebsormidium nitens].	uncharacterized protein LOC110048798 isoform X1 [Orbicella faveolata].	hypothetical protein AWC38_SpisGene5294 [Stylophora pistillata].	uncharacterized protein LOC111324187 [Stylophora pistillata].	hypothetical protein pdam_00011885 [Pocillopora damicornis].	DUF3591, Tau95_N, DUF1283
OG0006779	O	Unassigned	g1960.t1, g3213.t1, g47581.t1	g47581.t1								m25	hypothetical protein KFL_001390170 [Klebsormidium nitens].	uncharacterized protein LOC110048798 isoform X1 [Orbicella faveolata].	hypothetical protein pdam_00011885 [Pocillopora damicornis].	uncharacterized protein LOC113678749 [Pocillopora damicornis].	hypothetical protein AWC38_SpisGene5294 [Stylophora pistillata].	DUF4667, DDHD, Pkinase_fungal, Herpes_capsid, TRAPPC9-Trs120
OG0006788	O	Unassigned	g3313.t1, g47168.t1, g52736.t1, g53486.t1	g3313.t1		U	C-terminal domain of CHU protein family	TP06_UP, TP30_UP	diurnal			m20	hypothetical protein A3850_006155 [Lewinella sp. 4G2].	HYR domain-containing protein [Lewinella sp. 4G2].	hyalin-like [Acanthaster planci].	uncharacterized protein LOC110989561 isoform X4 [Acanthaster planci].	uncharacterized protein LOC110989561 isoform X3 [Acanthaster planci].
OG0006788	O	Unassigned	g3313.t1, g47168.t1, g52736.t1, g53486.t1	g53486.t1		U	C-terminal domain of CHU protein family					m65	hypothetical protein N838_04235 [uncultured Thiohalocapsa sp. PB-PSB1].	DUF11 domain-containing protein [Haloferula sp. BvORR071].	hypothetical protein A2514_03235 [Gammaproteobacteria bacterium RIFOXYD12_FULL_61_37].	hypothetical protein OTV1_113 [Ostreococcus tauri virus 1].	tandem-95 repeat protein [Arsenicibacter rosenii].	F5_F8_type_C, HYR, Cadherin_5, Big_9
OG0006788	O	Unassigned	g3313.t1, g47168.t1, g52736.t1, g53486.t1	g52736.t1		MU	Domain of unknown function DUF11	TP42_DOWN	diurnal			m7	hypothetical protein A2514_03235 [Gammaproteobacteria bacterium RIFOXYD12_FULL_61_37].	hypothetical protein N838_04235 [uncultured Thiohalocapsa sp. PB-PSB1].	DUF11 domain-containing protein [Pedosphaera parvula].	DUF11 domain-containing protein [Haloferula sp. BvORR071].	hypothetical protein B6D45_07445 [Ignavibacteriales bacterium UTCHB3].	HYR
OG0006788	O	Unassigned	g3313.t1, g47168.t1, g52736.t1, g53486.t1	g47168.t1		M	oxidoreductase activity	TP06_UP				m2	retention module-containing protein [Achromobacter arsenitoxydans].	DUF11 domain-containing protein [Stanieria cyanosphaera].	tandem-95 repeat protein [Arsenicibacter rosenii].	DUF11 domain-containing protein [Pedosphaera parvula].	hypothetical protein GLO73106DRAFT_00040400, partial [Gloeocapsa sp. PCC 73106].	HYR, DUF1391, Cadherin_4
OG0006790	O	Posttranslational modification, protein turnover, chaperones	g39086.t1, g80715.t1	g39086.t1	COMP	O	heparin binding					m5	PREDICTED: teneurin-3-like isoform X1 [Salmo salar].	PREDICTED: teneurin-3-like isoform X2 [Salmo salar].	PREDICTED: teneurin-3-like isoform X3 [Salmo salar].	PREDICTED: teneurin-3-like isoform X6 [Salmo salar].	PREDICTED: teneurin-3-like isoform X7 [Salmo salar].	EGF_2, Mito_fiss_reg, CAP_N
OG0006790	O	Posttranslational modification, protein turnover, chaperones	g39086.t1, g80715.t1	g80715.t1	COMP	O	heparin binding					m1	PREDICTED: teneurin-3-like isoform X3 [Hippocampus comes].	PREDICTED: teneurin-3-like isoform X1 [Hippocampus comes].	teneurin-a [Cryptotermes secundus].	predicted protein [Naegleria gruberi strain NEG-M].	PREDICTED: teneurin-3-like isoform X7 [Salmo salar].	EGF_2, Laminin_EGF, DSL, Mito_fiss_reg, CAP_N, VIR_N
OG0006791	O	Unassigned	g12430.t1, g13247.t1, g5064.t1, g81860.t1	g12430.t1								m40
OG0006791	O	Unassigned	g12430.t1, g13247.t1, g5064.t1, g81860.t1	g13247.t1								m26
OG0006791	O	Unassigned	g12430.t1, g13247.t1, g5064.t1, g81860.t1	g5064.t1														DUF5511
OG0006791	O	Unassigned	g12430.t1, g13247.t1, g5064.t1, g81860.t1	g81860.t1								m52
OG0006793	O	Unassigned	g44533.t1, g7301.t1	g44533.t1		Q	Phosphopantetheine attachment site	TP06_DOWN				m60	putative Hybrid NRPS/PKS enzyme [Taphrina deformans PYCC 5710].	related to alpha-aminoadipate reductase large subunit [Claviceps purpurea 20.1].	tyrocidine synthetase 1 [Periconia macrospinosa].	linear gramicidin synthetase subunit C [Paraphaeosphaeria sporulosa].	hypothetical protein B0A48_10429 [Rachicladosporium antarcticum].	NAD_binding_4, Epimerase, RmlD_sub_bind, SPX, Polysacc_synt_2, ANAPC1, Pex14_N, 3Beta_HSD, Peroxin-3, GDP_Man_Dehyd, Apt1, DUF4614, DUF515, GREB1, Macoilin
OG0006793	O	Unassigned	g44533.t1, g7301.t1	g7301.t1								m3	RhoGEF domain containing protein [Acanthamoeba castellanii str. Neff].					RhoGEF, DUF2750
OG0006795	O	Unassigned	g16917.t1, g75325.t1	g16917.t1
OG0006795	O	Unassigned	g16917.t1, g75325.t1	g75325.t1
OG0006796	O	Unassigned	g37107.t1, g78954.t1	g37107.t1								m7	heparan-sulfate 6-O-sulfotransferase 2 [Xenopus tropicalis].					Sulfotransfer_2, Sulfotransfer_1
OG0006796	O	Unassigned	g37107.t1, g78954.t1	g78954.t1								m13
OG0006799	O	Unassigned	g10658.t1, g23657.t1, g77325.t1	g23657.t1	amt	P	Ammonium transporter					m33	ammonium transporter [Acutalibacter muris].	ammonium transporter [Bacillus coahuilensis p1.1.43].	ammonium transporter [Bacillus coahuilensis].	ammonium transporter [Bacillus coahuilensis m2-6].	ammonium transporter [Omnitrophica WOR_2 bacterium RIFCSPLOWO2_01_FULL_41_12].	Ammonium_transp
OG0006799	O	Unassigned	g10658.t1, g23657.t1, g77325.t1	g77325.t1	amt	P	Ammonium transporter	TP30_DOWN	diurnal			m30	ammonium transporter [Omnitrophica WOR_2 bacterium RIFCSPLOWO2_01_FULL_41_12].	ammonium transporter [Firmicutes bacterium HGW-Firmicutes-7].	ammonium transporter [Candidatus Omnitrophica bacterium CG1_02_44_16].	Putative ammonium transporter 1 [Crassostrea gigas].	PREDICTED: putative ammonium transporter 1 isoform X1 [Crassostrea gigas].	Ammonium_transp, Adaptin_binding, RGS
OG0006799	O	Unassigned	g10658.t1, g23657.t1, g77325.t1	g10658.t1								m21	LOW QUALITY PROTEIN: putative ammonium transporter 1 [Crassostrea virginica].	ammonium transporter [Peptococcaceae bacterium SCADC1_2_3].	ammonium transporter [Candidatus Omnitrophica bacterium CG1_02_44_16].	Putative ammonium transporter 1 [Crassostrea gigas].	PREDICTED: putative ammonium transporter 1 isoform X1 [Crassostrea gigas].	Ammonium_transp, Chordopox_A13L, DUF418
OG0006800	O	Unassigned	g19277.t1	g19277.t1								m3						Spectrin, FPP, Fez1, Gp58, FH2, DUF4407, NPV_P10, FlxA, Prominin, Tropomyosin_1, Baculo_PEP_C, Rx_N, OmpH, FUSC, FapA, CCDC-167, GrpE, DivIC, Seryl_tRNA_N
OG0006801	O	Unassigned	g18355.t1, g5092.t1, g58837.t1, g69886.t1	g18355.t1								m26
OG0006801	O	Unassigned	g18355.t1, g5092.t1, g58837.t1, g69886.t1	g5092.t1								m26
OG0006801	O	Unassigned	g18355.t1, g5092.t1, g58837.t1, g69886.t1	g58837.t1
OG0006801	O	Unassigned	g18355.t1, g5092.t1, g58837.t1, g69886.t1	g69886.t1
OG0006803	O	Unassigned	g40937.t1, g63518.t1	g40937.t1				TP06_UP, TP12_UP				m1						PH, DUF3683, DUF2194
OG0006803	O	Unassigned	g40937.t1, g63518.t1	g63518.t1								m11						PH
OG0006804	O	Unassigned	g1211.t1, g50356.t1, g50358.t1	g1211.t1				TP12_DOWN				m10						V_ATPase_prox, Neuropep_like, DUF2443, zinc_ribbon_4, zinc_ribbon_5, DUF2325, UvrD_C_2
OG0006804	O	Unassigned	g1211.t1, g50356.t1, g50358.t1	g50356.t1								m10						RWP-RK, DUF3742, PPP1R32
OG0006804	O	Unassigned	g1211.t1, g50356.t1, g50358.t1	g50358.t1				TP12_DOWN				m10						DUF812, RPA_interact_C
OG0006809	O	Unassigned	g75432.t1	g75432.t1								m14	NACHT, LRR and PYD domains-containing protein 3 [Anabarilius grahami].	hypothetical protein K457DRAFT_141344 [Mortierella elongata AG-77].	PREDICTED: LOW QUALITY PROTEIN: uncharacterized protein LOC108273545 [Ictalurus punctatus].	hypothetical protein PPL_03575 [Heterostelium album PN500].	NACHT, LRR and PYD domains-containing protein 3-like isoform X1 [Phascolarctos cinereus].	LRR_6, LRR_1, LRR_4, Utp14
OG0006813	O	Unassigned	g14397.t1	g14397.t1		S	Protein kinase C conserved region 2 (CalB)					m2	hypothetical protein VOLCADRAFT_119476 [Volvox carteri f. nagariensis].	hypothetical protein GPECTOR_25g382 [Gonium pectorale].	hypothetical protein CHLRE_02g110350v5 [Chlamydomonas reinhardtii].	hypothetical protein VOLCADRAFT_87207 [Volvox carteri f. nagariensis].	hypothetical protein CHLRE_06g305750v5 [Chlamydomonas reinhardtii].	CBS, C2, Macoilin, Apt1
OG0006815	O	Unassigned	g20376.t1, g54740.t1, g8950.t1	g20376.t1														RGS
OG0006815	O	Unassigned	g20376.t1, g54740.t1, g8950.t1	g54740.t1								m21						AKNA, Macoilin
OG0006815	O	Unassigned	g20376.t1, g54740.t1, g8950.t1	g8950.t1								m8						RGS, DUF4441
OG0006824	O	Unassigned	g12554.t1, g46260.t1, g59351.t1	g46260.t1		S	Exostosin family	TP06_UP, TP12_UP	diurnal			m13	hypothetical protein FRACYDRAFT_255923 [Fragilariopsis cylindrus CCMP1102].	hypothetical protein FRACYDRAFT_240462 [Fragilariopsis cylindrus CCMP1102].	hypothetical protein THAOC_02501 [Thalassiosira oceanica].	hypothetical protein THAOC_13281 [Thalassiosira oceanica].	predicted protein [Thalassiosira pseudonana CCMP1335].	Exostosin
OG0006824	O	Unassigned	g12554.t1, g46260.t1, g59351.t1	g59351.t1		S	Exostosin family					m2	hypothetical protein THAOC_02501 [Thalassiosira oceanica].	hypothetical protein FRACYDRAFT_237744 [Fragilariopsis cylindrus CCMP1102].	hypothetical protein FRACYDRAFT_255923 [Fragilariopsis cylindrus CCMP1102].	hypothetical protein FRACYDRAFT_240462 [Fragilariopsis cylindrus CCMP1102].	hypothetical protein THAOC_13281 [Thalassiosira oceanica].	Exostosin
OG0006824	O	Unassigned	g12554.t1, g46260.t1, g59351.t1	g12554.t1								m10
OG0006827	O	Unassigned	g2614.t1, g30068.t1, g50432.t1	g30068.t1		KLT	non-membrane spanning protein tyrosine kinase activity					m15	unnamed protein product [Toxocara canis].	Tyrosine-protein kinase Fps85D [Toxocara canis].	hypothetical protein PC110_g9830 [Phytophthora cactorum].	PREDICTED: tyrosine-protein kinase hopscotch [Stomoxys calcitrans].	Cdc15p [Rhizophagus irregularis DAOM 197198w].	Pkinase_Tyr, Pkinase, Ank_2, Ank_5, Ank_4, Ank_3, Ank, zf-C3HC4_2, zf-C3HC4_4, FlxA
OG0006827	O	Unassigned	g2614.t1, g30068.t1, g50432.t1	g50432.t1		T	TKL DICTY4 protein kinase					m12	ankyrin repeat domain-containing protein [Wolbachia pipientis].	hypothetical protein PENFLA_c134G03543 [Penicillium flavigenum].	hypothetical protein A3F10_02455 [Coxiella sp. RIFCSPHIGHO2_12_FULL_42_15].	uncharacterized protein LOC112454357 isoform X1 [Temnothorax curvispinosus].	serine/threonine-protein phosphatase 6 regulatory ankyrin repeat subunit B-like isoform X2 [Temnothorax curvispinosus].	Ank_2, Pkinase_Tyr, Pkinase, Ank_5, Ank_4, Ank_3, Ank, FTA2, Pkinase_fungal, DUF4208, zf-C3HC4_2, PSK_trans_fac, UPF0242, FlxA, zf-C3HC4_4, Mod_r, TPD52, DUF4407, FapA
OG0006827	O	Unassigned	g2614.t1, g30068.t1, g50432.t1	g2614.t1								m12	uncharacterized protein LOC112454357 isoform X1 [Temnothorax curvispinosus].	serine/threonine-protein phosphatase 6 regulatory ankyrin repeat subunit B-like isoform X2 [Temnothorax curvispinosus].	uncharacterized protein LOC112454357 isoform X3 [Temnothorax curvispinosus].	hypothetical protein A3F10_02455 [Coxiella sp. RIFCSPHIGHO2_12_FULL_42_15].	hypothetical protein PENFLA_c134G03543 [Penicillium flavigenum].	Ank_2, Ank_4, Ank_5, Ank_3, Ank, MutS_III, DUF4208, zf-C3HC4_2, zf-C3HC4_4, TPD52, UPF0242, RGS-like, Mod_r, 5_nucleotid, PSK_trans_fac
OG0006828	O	Unassigned	g37566.t1, g6705.t1, g792.t1	g6705.t1		U	extracellular ligand-gated ion channel activity					m7	PREDICTED: LOW QUALITY PROTEIN: serine/threonine-protein phosphatase 6 regulatory ankyrin repeat subunit B-like [Biomphalaria glabrata].	serine/threonine-protein phosphatase 6 regulatory ankyrin repeat subunit C isoform X1 [Halyomorpha halys].	serine/threonine-protein phosphatase 6 regulatory ankyrin repeat subunit C isoform X2 [Halyomorpha halys].	hypothetical protein C0J52_04760 [Blattella germanica].	hypothetical protein [Leptonema illini].	Ank_4, Ank_2, Ank_5, Ank_3, Ank, Mucin, FSA_C, Dicty_REP, TMEM154
OG0006828	O	Unassigned	g37566.t1, g6705.t1, g792.t1	g37566.t1														RecC_C
OG0006828	O	Unassigned	g37566.t1, g6705.t1, g792.t1	g792.t1									hypothetical protein CJ672_12345, partial [Arcobacter sp. LMG 29976].	hypothetical protein CJ672_12365, partial [Arcobacter sp. LMG 29976].	hypothetical protein CJ672_12355, partial [Arcobacter sp. LMG 29976].	hypothetical protein CJ672_12350, partial [Arcobacter sp. LMG 29976].	hypothetical protein DMG11_31170, partial [Acidobacteria bacterium].	Ank_4, Ank_5, Ank_2, Ank_3, Ank
OG0006832	O	Unassigned	g2620.t1, g43588.t1	g2620.t1								m25	TIR protein [Strigomonas culicis].	hypothetical protein A3E25_20230 [Burkholderiales bacterium RIFCSPHIGHO2_12_FULL_69_20].	MORN repeat-containing protein [Geitlerinema sp. PCC 7407].	conserved unknown protein [Ectocarpus siliculosus].	hypothetical protein [Parasporobacterium paucivorans].	MORN, ChlI
OG0006832	O	Unassigned	g2620.t1, g43588.t1	g43588.t1								m3						Tetraspanin
OG0006835	O	Unassigned	g19331.t1, g19807.t1, g32448.t1, g61175.t1	g19331.t1								m14						DUF4692, Pil1, IMUP
OG0006835	O	Unassigned	g19331.t1, g19807.t1, g32448.t1, g61175.t1	g19807.t1								m4						DUF4692, DUF1635
OG0006835	O	Unassigned	g19331.t1, g19807.t1, g32448.t1, g61175.t1	g32448.t1								m24						DUF4692, IMUP, Macoilin, FlxA, SR-25, Marek_SORF3, DUF755
OG0006835	O	Unassigned	g19331.t1, g19807.t1, g32448.t1, g61175.t1	g61175.t1								m1
OG0006843	O	Unassigned	g14285.t1	g14285.t1								m8						TAF4, Pap_E4, DGF-1_C
OG0006849	O	Carbohydrate transport and metabolism	g48884.t1, g65639.t1	g48884.t1		G	Major facilitator Superfamily	TP06_DOWN	diurnal		HGT	m23	hypothetical protein B7Z73_03140 [Planctomycetia bacterium 21-64-5].	biopterin transport-like protein BT1 [Pirellula staleyi].	hypothetical protein A3D33_13495 [Candidatus Rokubacteria bacterium RIFCSPHIGHO2_02_FULL_73_26].	hypothetical protein A2050_13395 [Candidatus Rokubacteria bacterium GWA2_73_35].	hypothetical protein A3E31_18060 [Candidatus Rokubacteria bacterium RIFCSPHIGHO2_12_FULL_73_22].	BT1, MFS_1, MFS_1_like
OG0006849	O	Carbohydrate transport and metabolism	g48884.t1, g65639.t1	g65639.t1		G	Major facilitator Superfamily	TP06_DOWN			HGT	m7	hypothetical protein B7Z73_03140 [Planctomycetia bacterium 21-64-5].	hypothetical protein A2X53_09135 [Candidatus Rokubacteria bacterium GWA2_70_23].	hypothetical protein A2X52_22575 [Candidatus Rokubacteria bacterium GWC2_70_16].	biopterin transport-like protein BT1 [Pirellula staleyi].	hypothetical protein A2X51_14675 [Candidatus Rokubacteria bacterium GWC2_70_24].	BT1, MFS_1, Acatn
OG0006850	O	Unassigned	g1626.t1, g21418.t1, g42717.t1, g68939.t1	g1626.t1								m27						PTPRCAP
OG0006850	O	Unassigned	g1626.t1, g21418.t1, g42717.t1, g68939.t1	g21418.t1									hypothetical protein CU097_002279 [Rhizopus azygosporus].	LOW QUALITY PROTEIN: protocadherin Fat 1-like [Orbicella faveolata].				Roughex
OG0006850	O	Unassigned	g1626.t1, g21418.t1, g42717.t1, g68939.t1	g42717.t1								m39
OG0006850	O	Unassigned	g1626.t1, g21418.t1, g42717.t1, g68939.t1	g68939.t1														Neur_chan_memb, RR_TM4-6, Connexin
OG0006859	O	Unassigned	g13117.t1, g63008.t1	g13117.t1	bpr	O	Belongs to the peptidase S8 family	TP06_UP				m16	Serine protease, subtilisin family [Alloactinosynnema album].	S8 family serine peptidase [Alloactinosynnema album].	S8 family serine peptidase [Streptomyces virginiae].	S8 family serine peptidase [Streptomyces sp. ICC1].	S8 family serine peptidase [Streptomyces sp. CG 926].	Peptidase_S8, GRA6, Notch
OG0006859	O	Unassigned	g13117.t1, g63008.t1	g63008.t1	bpr	O	Belongs to the peptidase S8 family					m65	S8 family serine peptidase [Streptomyces sp. ICC1].	MULTISPECIES: S8 family serine peptidase [unclassified Streptomyces].	S8 family serine peptidase [Streptomyces virginiae].	S8 family serine peptidase [Streptomyces sp. WM6373].	S8 family serine peptidase [Streptomyces sp. XY37].	Peptidase_S8, Notch, RskA
OG0006860	O	Unassigned	g4657.t1, g63579.t1, g70373.t1	g4657.t1														BRF1
OG0006860	O	Unassigned	g4657.t1, g63579.t1, g70373.t1	g63579.t1								m3						DUF913
OG0006860	O	Unassigned	g4657.t1, g63579.t1, g70373.t1	g70373.t1														Methyltransf_23, DUF3262, Methyltransf_25, Methyltransf_31, DOT1
OG0006866	O	Unassigned	g32398.t1, g32399.t1, g32400.t1	g32398.t1								m6						C2, PH_12
OG0006866	O	Unassigned	g32398.t1, g32399.t1, g32400.t1	g32399.t1
OG0006866	O	Unassigned	g32398.t1, g32399.t1, g32400.t1	g32400.t1
OG0006867	O	Unassigned	g21689.t1, g42658.t1	g21689.t1		Z	actin filament severing					m7	actin binding protein [Dictyostelium purpureum].	hypothetical protein [Monosiga brevicollis MX1].	hypothetical protein DDB_G0287505 [Dictyostelium discoideum AX4].	talin homologue [Dictyostelium discoideum AX2].	HP domain-containing protein [Caenorhabditis elegans].	VHP, CxC6
OG0006867	O	Unassigned	g21689.t1, g42658.t1	g42658.t1				TP12_UP				m1						RGM_C
OG0006869	O	Unassigned	g81563.t1	g81563.t1								m9
OG0006874	O	Unassigned	g58454.t1	g58454.t1								m1						EGF_2, CcmF_C, DSL
OG0006878	O	Unassigned	g325.t1, g8557.t1	g325.t1								m23						DALR_1
OG0006878	O	Unassigned	g325.t1, g8557.t1	g8557.t1								m1	predicted protein [Naegleria gruberi strain NEG-M].					Cofilin_ADF, Imm30, Wzy_C_2, YwhD, DUF4264, IBR, zf-B_box, PIG-Y, zf-PARP
OG0006879	O	Unassigned	g20652.t1, g60652.t1, g82958.t1	g20652.t1								m25
OG0006879	O	Unassigned	g20652.t1, g60652.t1, g82958.t1	g60652.t1								m12
OG0006879	O	Unassigned	g20652.t1, g60652.t1, g82958.t1	g82958.t1								m8
OG0006882	O	Unassigned	g31322.t1, g59143.t1	g31322.t1								m51						SPX, DUF2267, Utp14, Presenilin, DUF572
OG0006882	O	Unassigned	g31322.t1, g59143.t1	g59143.t1				TP30_UP, TP18_UP, TP42_UP				m5	PREDICTED: protein asteroid homolog 1-like [Poecilia latipinna].	hypothetical protein NEMVEDRAFT_v1g223271 [Nematostella vectensis].	PREDICTED: protein asteroid homolog 1-like [Sinocyclocheilus grahami].	protein asteroid homolog 1 [Cynoglossus semilaevis].	hypothetical protein NEMVEDRAFT_v1g221921 [Nematostella vectensis].	PNISR, MCM_bind
OG0006883	O	Unassigned	g79464.t1	g79464.t1		C	Belongs to the cytochrome b5 family		diurnal			m1	cytochrome b-domain protein [Stylonychia lemnae].	hypothetical protein PENDEC_c042G01794 [Penicillium decumbens].	LAQU0S09e00650g1_1 [Lachancea quebecensis].	KLTH0A04026p [Lachancea thermotolerans CBS 6340].	hypothetical protein PENSOL_c001G06901 [Penicillium solitum].	Cyt-b5
OG0006887	O	Unassigned	g13814.t1, g23691.t1, g73951.t1, g73952.t1	g13814.t1								m1
OG0006887	O	Unassigned	g13814.t1, g23691.t1, g73951.t1, g73952.t1	g23691.t1								m1
OG0006887	O	Unassigned	g13814.t1, g23691.t1, g73951.t1, g73952.t1	g73951.t1
OG0006887	O	Unassigned	g13814.t1, g23691.t1, g73951.t1, g73952.t1	g73952.t1
OG0006888	O	Unassigned	g12735.t1, g671.t1, g70303.t1	g12735.t1								m2	Protein SDA1-like [Symbiodinium microadriaticum].
OG0006888	O	Unassigned	g12735.t1, g671.t1, g70303.t1	g671.t1								m2	Protein SDA1-like [Symbiodinium microadriaticum].	hypothetical protein AK812_SmicGene17575 [Symbiodinium microadriaticum].	low-density lipoprotein receptor-related protein 8 [Cyanistes caeruleus].			3-alpha
OG0006888	O	Unassigned	g12735.t1, g671.t1, g70303.t1	g70303.t1								m2
OG0006889	O	Unassigned	g47348.t1, g72108.t1, g83203.t1	g47348.t1														PPL4
OG0006889	O	Unassigned	g47348.t1, g72108.t1, g83203.t1	g72108.t1
OG0006889	O	Unassigned	g47348.t1, g72108.t1, g83203.t1	g83203.t1
OG0006890	O	Unassigned	g11798.t1, g17550.t1, g47349.t1, g72109.t1	g11798.t1
OG0006890	O	Unassigned	g11798.t1, g17550.t1, g47349.t1, g72109.t1	g17550.t1								m28						Apt1, SOG2, PNISR, Presenilin, SPX, DUF4551, NPR3, Sec10, Macoilin, Striatin
OG0006890	O	Unassigned	g11798.t1, g17550.t1, g47349.t1, g72109.t1	g47349.t1														RNA_pol_N, DUF755, TFIIF_alpha, SR-25, Apt1, CDC45, Menin, Macoilin, Sporozoite_P67, Lin-8, Presenilin
OG0006890	O	Unassigned	g11798.t1, g17550.t1, g47349.t1, g72109.t1	g72109.t1
OG0006894	O	Unassigned	g77183.t1	g77183.t1					diurnal		HGT	m17	glutaredoxin 3 [Candidatus Melainabacteria bacterium GWA2_34_9].	glutaredoxin 3 [Candidatus Melainabacteria bacterium GWF2_32_7].	glutaredoxin 3 [Polyangiaceae bacterium UTPRO1].	glutaredoxin 3 [Halanaerobium sp. ST460_2HS_T2].	glutaredoxin 3 [Phreatobacter oligotrophus].	Glutaredoxin, Inositol_P
OG0006914	O	Unassigned	g73437.t1, g78077.t1	g78077.t1	FGD4	T	FYVE, RhoGEF and PH					m7	pleckstrin domain-containing protein [Heterostelium album PN500].	hypothetical protein SAMD00019534_066270 [Acytostelium subglobosum LB1].	hypothetical protein SAMD00019534_092760 [Acytostelium subglobosum LB1].	hypothetical protein SAMD00019534_114890 [Acytostelium subglobosum LB1].	hypothetical protein DICPUDRAFT_99199 [Dictyostelium purpureum].	RhoGEF, Mad3_BUB1_I, PH, Dynactin_p62, Fes1
OG0006914	O	Unassigned	g73437.t1, g78077.t1	g73437.t1		T	Protein present in Fab1, YOTB, Vac1, and EEA1					m36	hypothetical protein PBRA_002276 [Plasmodiophora brassicae].	unnamed protein product (mitochondrion) [Plasmodiophora brassicae].	Rho/RAC guanine nucleotide exchange factor, putative [Entamoeba invadens IP1].	FYVE, RhoGEF and PH domain-containing protein 1-like isoform X1 [Athalia rosae].	FYVE, RhoGEF and PH domain-containing protein 1-like isoform X2 [Athalia rosae].	RhoGEF, PH, PH_2, PH_6, PH_13, Penicillinase_R
OG0006915	O	Unassigned	g42005.t1, g69186.t1	g42005.t1														Lin-8, Presenilin
OG0006915	O	Unassigned	g42005.t1, g69186.t1	g69186.t1									Retrovirus-related Pol polyprotein from transposon 297 [Exaiptasia pallida].	PREDICTED: uncharacterized protein LOC107348605 isoform X1 [Acropora digitifera].	PREDICTED: uncharacterized protein LOC107348605 isoform X2 [Acropora digitifera].	uncharacterized protein LOC582122 isoform X2 [Strongylocentrotus purpuratus].	uncharacterized protein LOC582122 isoform X1 [Strongylocentrotus purpuratus].	Presenilin
OG0006916	O	Unassigned	g15633.t1, g22052.t1, g33278.t1	g22052.t1		Q	Dopa 4,5-dioxygenase family				HGT	m2	hypothetical protein BBJ28_00001710 [Nothophytophthora sp. Chile5].	DOPA 4,5-dioxygenase [Phytophthora megakarya].	hypothetical protein BBJ28_00002629 [Nothophytophthora sp. Chile5].	DOPA 4,5-dioxygenase [Hondaea fermentalgiana].	hypothetical protein PPTG_13454 [Phytophthora parasitica INRA-310].	DOPA_dioxygen, Opy2
OG0006916	O	Unassigned	g15633.t1, g22052.t1, g33278.t1	g15633.t1				TP18_DOWN, TP42_DOWN				m12	hypothetical protein D6815_05690 [Candidatus Dadabacteria bacterium].	hypothetical protein DRI34_12805, partial [Deltaproteobacteria bacterium].	serine protease inhibitor dipetalogastin-like isoform X1 [Mizuhopecten yessoensis].	hypothetical protein SAMN02745121_02877 [Nannocystis exedens].	hypothetical protein [Nannocystis exedens].	RNA_helicase
OG0006916	O	Unassigned	g15633.t1, g22052.t1, g33278.t1	g33278.t1				TP18_DOWN				m12	hypothetical protein D6815_05690 [Candidatus Dadabacteria bacterium].	hypothetical protein DRI34_12805, partial [Deltaproteobacteria bacterium].	serine protease inhibitor dipetalogastin-like isoform X1 [Mizuhopecten yessoensis].	hypothetical protein SAMN02745121_02877 [Nannocystis exedens].	hypothetical protein [Nannocystis exedens].	RNA_helicase
OG0006918	O	Unassigned	g28579.t1, g36676.t1	g36676.t1		J	Methyltransferase FkbM domain					m16	hypothetical protein ABT20_06665 [Rubrivivax sp. SCN 70-15].	hypothetical protein MNEG_1829 [Monoraphidium neglectum].	hypothetical protein NEDG_02223 [Nematocida displodere].	FkbM family methyltransferase [Methylobacterium gossipiicola].	hypothetical protein CBB62_14270 [Micavibrio sp. TMED2].	Methyltransf_21
OG0006918	O	Unassigned	g28579.t1, g36676.t1	g28579.t1								m18	hypothetical protein ABT20_06665 [Rubrivivax sp. SCN 70-15].	hypothetical protein NEDG_02223 [Nematocida displodere].	FkbM family methyltransferase [Phenylobacterium hankyongense].	FkbM family methyltransferase [Parachlamydia acanthamoebae].	hypothetical protein DB43_HJ00050 [Parachlamydia acanthamoebae].	Methyltransf_21
OG0006924	O	Unassigned	g5743.t1, g74940.t1, g8498.t1	g5743.t1	Bruce	O	protein modification by small protein conjugation		diurnal			m4	hypothetical protein EMIHUDRAFT_464758 [Emiliania huxleyi CCMP1516].	hypothetical protein Ctob_006643, partial [Chrysochromulina tobinii].	hypothetical protein Ctob_009477 [Chrysochromulina tobinii].	Cysteine--tRNA ligase [Symbiodinium microadriaticum].	hypothetical protein EMIHUDRAFT_119762, partial [Emiliania huxleyi CCMP1516].	UVR, DUF2849, MciZ, ADPRTs_Tse2, LEM, Keratin_2_head, KRTAP, TraT
OG0006924	O	Unassigned	g5743.t1, g74940.t1, g8498.t1	g74940.t1	Bruce	O	protein modification by small protein conjugation						hypothetical protein EMIHUDRAFT_464758 [Emiliania huxleyi CCMP1516].	hypothetical protein Ctob_006643, partial [Chrysochromulina tobinii].	hypothetical protein Ctob_009477 [Chrysochromulina tobinii].	Cysteine--tRNA ligase [Symbiodinium microadriaticum].	hypothetical protein EMIHUDRAFT_119762, partial [Emiliania huxleyi CCMP1516].	UVR, DUF2849, MciZ, ADPRTs_Tse2, Keratin_2_head, KRTAP, TraT
OG0006924	O	Unassigned	g5743.t1, g74940.t1, g8498.t1	g8498.t1								m10	Cysteine--tRNA ligase [Symbiodinium microadriaticum].	hypothetical protein Ctob_009477 [Chrysochromulina tobinii].	cysteine--tRNA ligase [Candidatus Lambdaproteobacteria bacterium RIFOXYD2_FULL_56_26].	cysteinyl-tRNA synthetase [Gammaproteobacteria bacterium SG8_31].	cysteine--tRNA ligase [Sulfuricaulis limicola].	PepSY_2, DUF5345, Taxilin, DUF2639, DUF1283
OG0006925	O	Unassigned	g75538.t1	g75538.t1								m1	PREDICTED: ankyrin-1-like [Bemisia tabaci].	hypothetical protein CPB86DRAFT_676531, partial [Serendipita vermifera 'subsp. bescii'].	hypothetical protein CEP51_011146 [Fusarium sp. AF-3].	PREDICTED: GA-binding protein subunit beta-2-like isoform X2 [Aplysia californica].	hypothetical protein PIIN_01156 [Serendipita indica DSM 11827].	zf-CCCH_4, Ank_5, Ank_4, Ank_2, zf_CCCH_4, zf-CCCH, Ank, Torus, DUF1645, zf-CCCH_3, Ank_3, zf-CCCH_2, CCDC24, DUF3123
OG0006928	O	Unassigned	g61777.t1	g61777.t1								m43						PIG-X
OG0006939	O	Unassigned	g15511.t1, g83453.t1	g15511.t1								m7	Hypothetical Protein FCC1311_106492 [Hondaea fermentalgiana].
OG0006939	O	Unassigned	g15511.t1, g83453.t1	g83453.t1								m7						Med25_NR-box
OG0006940	O	Unassigned	g29935.t1, g41299.t1, g68847.t1	g29935.t1								m31						Lipoprotein_17
OG0006940	O	Unassigned	g29935.t1, g41299.t1, g68847.t1	g41299.t1				TP06_DOWN, TP12_DOWN				m36
OG0006940	O	Unassigned	g29935.t1, g41299.t1, g68847.t1	g68847.t1				TP06_DOWN, TP12_DOWN				m15						Apt1, PRIMA1, MAP65_ASE1, DUF4131, Ctr
OG0006949	O	Replication, recombination and repair	g42696.t1	g42696.t1	exoX	L	COG0847 DNA polymerase III epsilon subunit and related 3'-5'				HGT	m3	3'-5' exonuclease [Sulfuricurvum kujiense].	DNA polymerase III subunit epsilon [Ochrobactrum sp. MYb68].	hypothetical protein [Corynebacterium doosanense].	3'-5' exonuclease [Paracoccus saliphilus].	MULTISPECIES: DNA polymerase III subunit epsilon [Ochrobactrum].	RNase_T, DUF5051
OG0006960	O	Unassigned	g10195.t1, g41796.t1	g10195.t1		Z	cytoskeleton organization						actin [Dileptus margaritifer].	hypothetical protein LOTGIDRAFT_229705 [Lottia gigantea].	SAP DNA-binding domain-containing protein [Heterostelium album PN500].	actin, partial [Procryptobia sorokini].	PREDICTED: LOW QUALITY PROTEIN: actin-like protein 10 [Serinus canaria].	Actin
OG0006960	O	Unassigned	g10195.t1, g41796.t1	g41796.t1								m21						SPX
OG0006963	O	Unassigned	g28523.t1, g48473.t1	g28523.t1								m2
OG0006963	O	Unassigned	g28523.t1, g48473.t1	g48473.t1								m2	acid protease [Rhizoclosmatium globosum].	hypothetical protein BCR33DRAFT_857288, partial [Rhizoclosmatium globosum].	hypothetical protein BCR33DRAFT_716350 [Rhizoclosmatium globosum].
OG0006972	O	Unassigned	g47292.t1	g47292.t1								m41	hypothetical protein EMIHUDRAFT_209395 [Emiliania huxleyi CCMP1516].	Pyrrolidone-carboxylate peptidase, putative [Perkinsus marinus ATCC 50983].	hypothetical protein CAOG_04325 [Capsaspora owczarzaki ATCC 30864].	Pyrrolidone-carboxylate peptidase [Symbiodinium microadriaticum].
OG0006981	O	Function unknown	g55986.t1	g55986.t1					diurnal			m17						Orf78, SID-1_RNA_chan, Renin_r
OG0006985	O	Unassigned	g11576.t1	g11576.t1								m17
OG0006986	O	Unassigned	g833.t1	g833.t1								m12						DUF4834, RIFIN, DUF4667, DUF2207, DUF2615, DHHC, DUF975, Sigma_reg_N, MpPF26
OG0006990	O	Amino acid transport and metabolism	g4552.t1, g4554.t1	g4552.t1		E	Belongs to the peroxidase family	TP05_UP, TP18_DOWN, TP12_DOWN, TP42_DOWN				m12	class II peroxidase [Mucor circinelloides f. lusitanicus CBS 277.49].	peroxiredoxin [Mucor circinelloides f. circinelloides 1006PhL].	ascorbate-dependent peroxidase [Trypanosoma cruzi strain CL Brener].	ascorbate-dependent peroxidase [Trypanosoma cruzi Dm28c].	PREDICTED: L-ascorbate peroxidase 1, cytosolic-like [Erythranthe guttata].	peroxidase, Mating_N
OG0006990	O	Amino acid transport and metabolism	g4552.t1, g4554.t1	g4554.t1		E	Belongs to the peroxidase family	TP00_UP, TP05_UP, TP18_DOWN, TP12_DOWN, TP42_DOWN				m12	mitochondrial putative cytochrome c peroxidase [Conidiobolus coronatus NRRL 28638].	hypothetical protein PBRA_001297 [Plasmodiophora brassicae].	class II peroxidase [Mucor circinelloides f. lusitanicus CBS 277.49].	peroxiredoxin [Mucor circinelloides f. circinelloides 1006PhL].	cytosolic ascorbate peroxidase 1, partial [Lilium regale].	peroxidase, Mating_N
OG0007008	O	Unassigned	g10222.t1, g28310.t1, g54225.t1	g10222.t1								m16
OG0007008	O	Unassigned	g10222.t1, g28310.t1, g54225.t1	g28310.t1								m2
OG0007008	O	Unassigned	g10222.t1, g28310.t1, g54225.t1	g54225.t1
OG0007014	O	Unassigned	g34063.t1, g34066.t1, g82667.t1	g34063.t1								m8						SPX, Apt1
OG0007014	O	Unassigned	g34063.t1, g34066.t1, g82667.t1	g34066.t1								m10
OG0007014	O	Unassigned	g34063.t1, g34066.t1, g82667.t1	g82667.t1								m2						SPX
OG0007016	O	Unassigned	g1334.t1, g1339.t1	g1334.t1		T	ABC transporter, phosphonate, periplasmic substrate-binding protein					m23	hypothetical protein A2X46_00280 [Lentisphaerae bacterium GWF2_57_35].	diguanylate cyclase [Rhodocyclaceae bacterium].				RGS, Phosphonate-bd, TPR_16, TPR_2, Ephrin_rec_like, TPR_11, TPR_8, TPR_19, TPR_6
OG0007016	O	Unassigned	g1334.t1, g1339.t1	g1339.t1								m54						RGS, PH, TPR_16, TPR_2, TPR_11
OG0007017	O	Unassigned	g56674.t1, g72623.t1, g866.t1	g56674.t1								m7						OTU, BUD22, PIN_4, CENP-B_dimeris, Med30, DUF1635, CCDC24, Pheromone, DUF572, PAP1
OG0007017	O	Unassigned	g56674.t1, g72623.t1, g866.t1	g72623.t1								m3						OTU, PIN_4, CCDC24, BUD22, UBN_AB, DUF1635
OG0007017	O	Unassigned	g56674.t1, g72623.t1, g866.t1	g866.t1								m32						OTU, PIN_4, DUF2465, Sec1, Med30, CENP-B_dimeris, DUF4746
OG0007022	O	Amino acid transport and metabolism	g7887.t1	g7887.t1								m8	putative ascorbate peroxidase [Lingula anatina].	putative ascorbate peroxidase [Eurytemora affinis].				peroxidase
OG0007025	O	Unassigned	g54818.t1	g54818.t1				TP18_DOWN, TP42_DOWN				m12	hypothetical protein SARC_11413, partial [Sphaeroforma arctica JP610].					CSRNP_N
OG0007031	O	Multiple function	g32117.t1	g32117.t1		M	Mycoplasma protein of unknown function, DUF285					m21	BspA family leucine-rich repeat surface protein [Reichenbachiella versicolor].	hypothetical protein DSY83_13405 [Flavobacteriia bacterium].	DUF285 domain-containing protein [Spirochaeta africana].	BspA family leucine-rich repeat surface protein [Mesoflavibacter aestuarii].	hypothetical protein C0585_06210 [Candidatus Woesearchaeota archaeon].	DUF285
OG0007032	O	Unassigned	g56738.t1	g56738.t1								m11	predicted protein [Hordeum vulgare subsp. vulgare].					Phage_tube
OG0007034	O	Unassigned	g994.t1	g994.t1								m33						AlbA_2, SPX, zf-CCCH_2, Dynamin_N, MSA-2c, PRCC, NOA36, PAC1
OG0007045	O	Unassigned	g11315.t1	g11315.t1					diurnal			m28						S_2TMBeta
OG0007047	O	Unassigned	g2442.t1, g50267.t1, g62114.t1	g2442.t1								m17	hypothetical protein FRACYDRAFT_218313 [Fragilariopsis cylindrus CCMP1102].	predicted protein [Sparassis crispa].	hypothetical protein KFL_000690160 [Klebsormidium nitens].			zf-MYND, Ion_trans, zf-C2H2_4, BUD22, zf-C2H2, DUF4834
OG0007047	O	Unassigned	g2442.t1, g50267.t1, g62114.t1	g50267.t1								m51	hypothetical protein KFL_000690160 [Klebsormidium nitens].	uncharacterized protein ARMOST_00903 [Armillaria ostoyae].				zf-MYND, NOA36, zf-C2H2
OG0007047	O	Unassigned	g2442.t1, g50267.t1, g62114.t1	g62114.t1								m22	hypothetical protein KFL_000690160 [Klebsormidium nitens].	hypothetical protein FRACYDRAFT_218313 [Fragilariopsis cylindrus CCMP1102].	predicted protein [Mycena chlorophos].			zf-MYND
OG0007050	O	Inorganic ion transport and metabolism	g63768.t1	g63768.t1		S	GTP-binding protein	TP06_DOWN				m7	hypothetical protein APUTEX25_003886 [Auxenochlorella protothecoides].	hypothetical protein F751_6142 [Auxenochlorella protothecoides].	hypothetical protein CHLNCDRAFT_137429 [Chlorella variabilis].	MON2-like protein isoform X1 isoform A [Chlorella sorokiniana].	GTP-binding chloroplastic [Chlorella sorokiniana].
OG0007056	O	Unassigned	g472.t1	g472.t1								m8						SPX, Myticin-prepro, SR-25
OG0007066	O	Signal transduction mechanisms	g51149.t1	g51149.t1	ITK	T	IL2-inducible T-cell kinase		diurnal			m28	hypothetical protein PROFUN_12363 [Planoprotostelium fungivorum].	CLL4A clavata1-like receptor S/T protein kinase protein [Planoprotostelium fungivorum].	Ephrin type-A receptor 3, partial [Schistosoma haematobium].	ephrin receptor, putative [Schistosoma mansoni].	putative leucine-rich repeat receptor-like protein kinase [Planoprotostelium fungivorum].	Pkinase_Tyr, LRR_6, Pkinase, LRR_4, Roc, AAA_16, LRR_1, NB-ARC, AAA_33, APH
OG0007069	O	Function unknown	g8476.t1	g8476.t1	ZFYVE21	S	Protein present in Fab1, YOTB, Vac1, and EEA1					m6	conserved hypothetical protein [Albugo laibachii Nc14].	hypothetical protein BBJ28_00013628 [Nothophytophthora sp. Chile5].	hypothetical protein H310_13127 [Aphanomyces invadans].	hypothetical protein, variant [Aphanomyces invadans].	lateral signaling target protein 2 homolog isoform X2 [Carassius auratus].	FYVE, FYVE_2, zf-CRD
OG0007071	O	Unassigned	g20530.t1	g20530.t1								m24	hypothetical protein DD238_004965 [Peronospora effusa].	conserved hypothetical protein [Phytophthora infestans T30-4].				Choline_transpo, CitMHS
OG0007081	O	Unassigned	g50974.t1	g50974.t1								m21	hypothetical protein A2632_00285 [Candidatus Pacebacteria bacterium RIFCSPHIGHO2_01_FULL_46_16].	hypothetical protein A3A82_03490 [Candidatus Pacebacteria bacterium RIFCSPLOWO2_01_FULL_47_12].	hypothetical protein [Marinicella litoralis].	hypothetical protein [uncultured organism MedDCM-OCT-S08-C1394].	hypothetical protein SPRG_07112 [Saprolegnia parasitica CBS 223.65].
OG0007090	O	Unassigned	g17264.t1	g17264.t1				TP30_UP, TP18_UP, TP12_UP, TP42_UP				m5						HTH_11, zf-met, NTP_transf_2, zf-C2H2_jaz, z-alpha, OAS1_C, MarR_2, Polbeta, TBPIP, HTH_IclR, Rrf2, SIP
OG0007526	O	Unassigned	g25665.t1, g28260.t1, g53673.t1	g25665.t1								m33
OG0007526	O	Unassigned	g25665.t1, g28260.t1, g53673.t1	g28260.t1								m16
OG0007526	O	Unassigned	g25665.t1, g28260.t1, g53673.t1	g53673.t1
OG0007527	O	Unassigned	g64189.t1	g64189.t1								m4	hypothetical protein EG19_02025 [Thermoanaerobaculum aquaticum].	YHS domain-containing protein [Planctomycetes bacterium].				ETRAMP, DUF155, PepSY_TM, DUF2093
OG0007529	O	Signal transduction mechanisms	g10562.t1, g64922.t1	g64922.t1		O	Belongs to the peptidase M28 family					m2	putative Leucine aminopeptidase 2 [Glarea lozoyensis 74030].	Zn-dependent exopeptidase [Glarea lozoyensis ATCC 20868].	T9SS type A sorting domain-containing protein [Pontibacter roseus].	S8 family serine peptidase [Rheinheimera pacifica].	Por secretion system C-terminal sorting domain-containing protein [Pontibacter lucknowensis].	PA, LRR_10
OG0007529	O	Signal transduction mechanisms	g10562.t1, g64922.t1	g10562.t1		S	Leucine rich repeat		diurnal			m18	hypothetical protein T459_03924 [Capsicum annuum].	probable LRR receptor-like serine/threonine-protein kinase At3g47570 isoform X1 [Coffea eugenioides].	probable LRR receptor-like serine/threonine-protein kinase At3g47570 isoform X3 [Coffea eugenioides].	probable LRR receptor-like serine/threonine-protein kinase At3g47570 isoform X2 [Coffea eugenioides].	receptor-like kinase TMK4 [Medicago truncatula].	LRR_4, LRR_8, RGS, LRR_6, PA, LRR_10, FNIP, LRR_1
OG0007531	O	Multiple function	g4124.t1	g4124.t1	DUOX2	PQ	Dual oxidase 2	TP06_DOWN				m8	PREDICTED: dual oxidase 2 [Myotis brandtii].	Dual oxidase 2 [Myotis brandtii].	PREDICTED: LOW QUALITY PROTEIN: dual oxidase 2-like [Manis javanica].	PREDICTED: dual oxidase 1 isoform X2 [Oryctolagus cuniculus].	PREDICTED: dual oxidase 1 isoform X1 [Oryctolagus cuniculus].	NAD_binding_6, FAD_binding_8, Ferric_reduct, NAD_binding_1, DUF4405
OG0007532	O	Unassigned	g27391.t1	g27391.t1	ARHGEF3	T	Domain found in Dishevelled, Egl-10, and Pleckstrin (DEP)					m4	PREDICTED: rho guanine nucleotide exchange factor 3-like isoform X5 [Sinocyclocheilus grahami].	PREDICTED: rho guanine nucleotide exchange factor 3-like isoform X4 [Sinocyclocheilus grahami].	PREDICTED: rho guanine nucleotide exchange factor 3-like isoform X6 [Sinocyclocheilus grahami].	PREDICTED: rho guanine nucleotide exchange factor 3-like isoform X2 [Sinocyclocheilus grahami].	PREDICTED: rho guanine nucleotide exchange factor 3-like isoform X1 [Sinocyclocheilus grahami].	RhoGEF, TPR_2, TPR_11, TPR_17, TPR_16, TPR_1, PH_16, TPR_14, zf-B_box
OG0007536	O	Unassigned	g44821.t1, g45014.t1, g67432.t1	g44821.t1					diurnal			m17
OG0007536	O	Unassigned	g44821.t1, g45014.t1, g67432.t1	g45014.t1														HTH_33
OG0007536	O	Unassigned	g44821.t1, g45014.t1, g67432.t1	g67432.t1								m15	hypothetical protein ACA1_285670, partial [Acanthamoeba castellanii str. Neff].	hypothetical protein SAMD00019534_013720, partial [Acytostelium subglobosum LB1].
OG0007537	O	Unassigned	g46526.t1, g66878.t1	g46526.t1		S	Clathrin assembly protein					m1	hypothetical protein PBRA_000829, partial [Plasmodiophora brassicae].	unnamed protein product (mitochondrion) [Plasmodiophora brassicae].	hypothetical protein CAOG_04369 [Capsaspora owczarzaki ATCC 30864].	hypothetical protein PTSG_02883 [Salpingoeca rosetta].	hypothetical protein HELRODRAFT_192181 [Helobdella robusta].	ANTH
OG0007537	O	Unassigned	g46526.t1, g66878.t1	g66878.t1								m1						ANTH, ENTH
OG0007539	O	Unassigned	g11523.t1, g53420.t1	g11523.t1								m4	unnamed protein product (mitochondrion) [Plasmodiophora brassicae].	hypothetical protein PBRA_000079 [Plasmodiophora brassicae].	hypothetical protein PIIN_03899 [Serendipita indica DSM 11827].	hypothetical protein BOTBODRAFT_139690 [Botryobasidium botryosum FD-172 SS1].	hypothetical protein SCLCIDRAFT_1209802 [Scleroderma citrinum Foug A].	DUF4187, DUF3546, zf-C2H2_jaz, PI3K_1B_p101, DUF913
OG0007539	O	Unassigned	g11523.t1, g53420.t1	g53420.t1				TP06_UP				m11
OG0007540	O	Cell wall/membrane/envelope biogenesis	g17649.t1, g21054.t1	g21054.t1		G	Source PGD					m9	hypothetical protein BBJ28_00008556 [Nothophytophthora sp. Chile5].	putative fucosyltransferase [Symbiodinium microadriaticum].	hypothetical protein EMIHUDRAFT_116426 [Emiliania huxleyi CCMP1516].	hypothetical protein BBJ28_00001242 [Nothophytophthora sp. Chile5].	hypothetical protein BBJ28_00021110 [Nothophytophthora sp. Chile5].	Glyco_transf_10
OG0007540	O	Cell wall/membrane/envelope biogenesis	g17649.t1, g21054.t1	g17649.t1								m26						RIX1
OG0007541	O	Unassigned	g14362.t1	g14362.t1								m1	uncharacterized protein LOC111129277 isoform X1 [Crassostrea virginica].	hypothetical protein GUITHDRAFT_149224 [Guillardia theta CCMP2712].	hypothetical protein [Rhizobium sp. AAP43].	sushi, von Willebrand factor type A, EGF and pentraxin domain-containing protein 1 [Exaiptasia pallida].	hypothetical protein AURANDRAFT_72187 [Aureococcus anophagefferens].	Ephrin_rec_like
OG0007542	O	Unassigned	g25733.t1	g25733.t1								m0
OG0007543	O	Unassigned	g21632.t1, g62779.t1, g82466.t1	g21632.t1														DUF3038
OG0007543	O	Unassigned	g21632.t1, g62779.t1, g82466.t1	g62779.t1								m8
OG0007543	O	Unassigned	g21632.t1, g62779.t1, g82466.t1	g82466.t1														DUF3038, DUF4455
OG0007545	O	Unassigned	g79701.t1, g79707.t1	g79701.t1
OG0007545	O	Unassigned	g79701.t1, g79707.t1	g79707.t1								m27
OG0007549	O	Inorganic ion transport and metabolism	g58804.t1	g58804.t1		P	Chloride channel protein		diurnal			m4	hypothetical protein [Monosiga brevicollis MX1].	PREDICTED: LOW QUALITY PROTEIN: chloride channel protein CLC-c-like [Oryza brachyantha].	chloride channel protein CLC-c-like isoform X2 [Quercus suber].	CBS domain-containing protein/Voltage_CLC domain-containing protein [Cephalotus follicularis].	chloride channel protein CLC-c [Brachypodium distachyon].	Voltage_CLC, CBS
OG0007550	O	Unassigned	g75018.t1	g75018.t1								m1	predicted protein [Mycena chlorophos].	hypothetical protein KFL_003470060 [Klebsormidium nitens].	hypothetical protein [Anaerotruncus sp. 22A2-44].	hypothetical protein K443DRAFT_10797 [Laccaria amethystina LaAM-08-1].	hypothetical protein [Methyloglobulus morosus].	Syntaxin-6_N, DUF4164
OG0007553	O	Unassigned	g11991.t1, g4365.t1, g4366.t1	g11991.t1								m10	hypothetical protein TanjilG_02635 [Lupinus angustifolius].	Peroxisome biogenesis protein 2 [Phytophthora nicotianae].	hypothetical protein THAOC_15573, partial [Thalassiosira oceanica].	hypothetical protein THAOC_12886 [Thalassiosira oceanica].	predicted protein, partial [Hordeum vulgare subsp. vulgare].
OG0007553	O	Unassigned	g11991.t1, g4365.t1, g4366.t1	g4365.t1								m1	hypothetical protein THAOC_15573, partial [Thalassiosira oceanica].	Peroxisome biogenesis protein 2 [Phytophthora nicotianae].	hypothetical protein THAOC_12886 [Thalassiosira oceanica].	hypothetical protein TanjilG_02635 [Lupinus angustifolius].	Os06g0131001 [Oryza sativa Japonica Group].
OG0007553	O	Unassigned	g11991.t1, g4365.t1, g4366.t1	g4366.t1								m1	hypothetical protein THAOC_15573, partial [Thalassiosira oceanica].	Peroxisome biogenesis protein 2 [Phytophthora nicotianae].	hypothetical protein THAOC_12886 [Thalassiosira oceanica].	hypothetical protein TanjilG_02635 [Lupinus angustifolius].	Os06g0131001 [Oryza sativa Japonica Group].
OG0007555	O	Unassigned	g31360.t1, g49147.t1	g49147.t1		M	Four repeated domains in the Fasciclin I family of proteins, present in many other contexts.					m5	fasciclin domain-containing protein [Hymenobacter coccineus].	hypothetical protein BEN49_13250 [Hymenobacter coccineus].	fasciclin domain-containing protein [Algoriphagus aquimarinus].	Uncaracterized surface protein containing fasciclin (FAS1) repeats [Algoriphagus locisalis].	fasciclin domain-containing protein [Algoriphagus locisalis].	Fasciclin, Met_10
OG0007555	O	Unassigned	g31360.t1, g49147.t1	g31360.t1		M	PFAM Fasciclin domain					m33	hypothetical protein CBC89_01085 [Euryarchaeota archaeon TMED129].	fasciclin domain-containing protein [Persicobacter sp. JZB09].	hypothetical protein DWC08_00680 [Candidatus Poseidoniales archaeon].	por secretion system C-terminal sorting domain [Bacteroidales bacterium 6E].	hypothetical protein CBE08_005125 [Euryarchaeota archaeon TMED248].	Fasciclin, Met_10
OG0007556	O	Unassigned	g64917.t1	g64917.t1	RGS10	T	G-protein coupled acetylcholine receptor signaling pathway					m16	regulator of G-protein signaling 11 isoform X2 [Ursus arctos horribilis].	regulator of G-protein signaling 11 isoform X3 [Ursus arctos horribilis].	regulator of G-protein signaling 11 isoform X5 [Ursus arctos horribilis].	regulator of G-protein signaling 11 isoform X1 [Ursus arctos horribilis].	regulator of G-protein signaling 11 isoform X4 [Ursus arctos horribilis].	RGS
OG0007560	O	Unassigned	g12175.t1, g37518.t1	g12175.t1								m31
OG0007560	O	Unassigned	g12175.t1, g37518.t1	g37518.t1					diurnal			m9
OG0007562	O	Unassigned	g41845.t1, g45889.t1, g59041.t1	g41845.t1		B	Histone H2A					m2	PREDICTED: uncharacterized protein LOC104861624 [Fukomys damarensis].	PREDICTED: uncharacterized protein LOC108287078 [Cebus capucinus imitator].	uncharacterized protein LOC110340207 [Mesocricetus auratus].	uncharacterized protein LOC100773314 [Cricetulus griseus].	PREDICTED: LOW QUALITY PROTEIN: uncharacterized protein LOC101048624 [Saimiri boliviensis boliviensis].
OG0007562	O	Unassigned	g41845.t1, g45889.t1, g59041.t1	g45889.t1		B	Histone H2A					m2	hypothetical protein TRIUR3_19478 [Triticum urartu].	histone H2B, partial [Nannochloropsis gaditana CCMP526].	hypothetical protein SETIT_6G172600v2 [Setaria italica].	uncharacterized protein LOC110340207 [Mesocricetus auratus].	PREDICTED: uncharacterized protein LOC104861624 [Fukomys damarensis].
OG0007562	O	Unassigned	g41845.t1, g45889.t1, g59041.t1	g59041.t1		B	Histone H2A						uncharacterized protein LOC110340207 [Mesocricetus auratus].	hypothetical protein SETIT_6G172600v2 [Setaria italica].	PREDICTED: uncharacterized protein LOC104861624 [Fukomys damarensis].	histone H2B, partial [Nannochloropsis gaditana CCMP526].	PREDICTED: LOW QUALITY PROTEIN: uncharacterized protein LOC101048624 [Saimiri boliviensis boliviensis].
OG0007563	O	Unassigned	g56696.t1	g56696.t1								m2
OG0007564	O	Unassigned	g61941.t1, g72671.t1, g80744.t1	g61941.t1														CobT, BUD22, Spore_coat_CotO, DUF4484, SAPS, EOS1, SID-1_RNA_chan, DDHD, DUF2151, PA26, DUF913, Raftlin, Peroxin-13_N, AAA_11, ALMT, Zip, Nop14, CDC27, RNA_pol_Rpc4, Mpp10, DUF3807, Serinc, Presenilin, Folliculin, V_ATPase_I
OG0007564	O	Unassigned	g61941.t1, g72671.t1, g80744.t1	g72671.t1								m2						DUF2201_N
OG0007564	O	Unassigned	g61941.t1, g72671.t1, g80744.t1	g80744.t1								m34
OG0007565	O	Carbohydrate transport and metabolism	g25689.t1	g25689.t1								m2
OG0007571	O	Unassigned	g11543.t1	g11543.t1	HOOK3	S	cytoskeleton-dependent intracellular transport					m2	PREDICTED: protein Hook homolog 2 isoform X2 [Anolis carolinensis].	PREDICTED: protein Hook homolog 2 isoform X1 [Anolis carolinensis].	PREDICTED: protein Hook homolog 3 isoform X5 [Capra hircus].	PREDICTED: protein Hook homolog 3 isoform X2 [Capra hircus].	protein Hook homolog 3 isoform X3 [Apteryx rowi].	HOOK, CH, ubiquitin
OG0007572	O	Unassigned	g47794.t1	g47794.t1		T	Domain in cystathionine beta-synthase and other proteins.	TP06_DOWN, TP30_DOWN			HGT	m15	histidine kinase [Verrucomicrobia bacterium].	histidine kinase [Sphingobacteriales bacterium 16-39-50].	histidine kinase [Deltaproteobacteria bacterium HGW-Deltaproteobacteria-6].			CBS, Gln_deamidase_2
OG0007576	O	Secondary metabolites biosynthesis, transport and catabolism	g78969.t1	g78969.t1		IQ	oxidation-reduction process					m4	hypothetical protein PBRA_009260 [Plasmodiophora brassicae].	SDR family NAD(P)-dependent oxidoreductase [Nocardioides daejeonensis].	retinol dehydrogenase 11 [Solenopsis invicta].	SDR family oxidoreductase [Sinobacteraceae bacterium GT1R17].	SDR family NAD(P)-dependent oxidoreductase [Streptomyces tsukubensis].	adh_short, adh_short_C2, KR, Polysacc_synt_2, GDP_Man_Dehyd, Epimerase, Pyr_redox_3
OG0007577	O	Unassigned	g65833.t1, g78110.t1	g78110.t1		E	carboxypeptidase					m7	glutathione chloroplastic [Chlorella sorokiniana].	PREDICTED: carboxypeptidase A6-like [Gossypium raimondii].	Carboxypeptidase A6 [Gossypium arboreum].	PREDICTED: carboxypeptidase A2-like [Gossypium arboreum].	hypothetical protein AXG93_1660s1040 [Marchantia polymorpha subsp. ruderalis].	Peptidase_M14
OG0007577	O	Unassigned	g65833.t1, g78110.t1	g65833.t1		E	Zinc carboxypeptidase					m21	hypothetical protein GQ55_1G012900 [Panicum hallii var. hallii].	carboxypeptidase A6 isoform X1 [Panicum hallii].	carboxypeptidase A6 isoform X2 [Panicum hallii].	hypothetical protein C2845_PM12G01130 [Panicum miliaceum].
OG0007578	O	Unassigned	g76181.t1	g76181.t1
OG0007581	O	Unassigned	g16271.t1, g26832.t1, g26837.t1	g26832.t1		A	FtsJ-like methyltransferase						hypothetical protein MUCCIDRAFT_32660 [Mucor circinelloides f. lusitanicus CBS 277.49].	hypothetical protein HMPREF1544_03171 [Mucor circinelloides f. circinelloides 1006PhL].	hypothetical protein MAM1_0321c09642 [Mucor ambiguus].	Cap-specific mRNA (nucleoside-2'-O-)-methyltransferase 1 [Symbiodinium microadriaticum].	hypothetical protein [Parasitella parasitica].	FtsJ
OG0007581	O	Unassigned	g16271.t1, g26832.t1, g26837.t1	g26837.t1		A	FtsJ-like methyltransferase						hypothetical protein MUCCIDRAFT_32660 [Mucor circinelloides f. lusitanicus CBS 277.49].	hypothetical protein HMPREF1544_03171 [Mucor circinelloides f. circinelloides 1006PhL].	hypothetical protein MAM1_0321c09642 [Mucor ambiguus].	Cap-specific mRNA (nucleoside-2'-O-)-methyltransferase 1 [Symbiodinium microadriaticum].	hypothetical protein [Parasitella parasitica].	FtsJ
OG0007581	O	Unassigned	g16271.t1, g26832.t1, g26837.t1	g16271.t1														FtsJ, CC
OG0007583	O	Unassigned	g47554.t1	g47554.t1								m8
OG0007585	O	Function unknown	g5923.t1, g7165.t1	g5923.t1		S	GTPase activity					m24	hypothetical protein SDRG_06477 [Saprolegnia diclina VS20].	hypothetical protein SPRG_21222 [Saprolegnia parasitica CBS 223.65].	hypothetical protein ACHHYP_07924 [Achlya hypogyna].	hypothetical protein THRCLA_01520, partial [Thraustotheca clavata].	hypothetical protein DYB35_004955 [Aphanomyces astaci].	GBP, ATPase_2, AAA_16, Dynamin_N
OG0007585	O	Function unknown	g5923.t1, g7165.t1	g7165.t1								m24						UPF0515, RRP36, Exonuc_VII_L
[truncated: 31,077 more rows]

## Sheet: Table S7
Supplementary Table S7. Putative functions of EGT-derived genes.
[truncated: 51 more rows]

[truncated: 15 more sheets: Table S8, Table S9, Table S10, Table S11, Table S12, Table S13, Table S14, Table S15, Table S16, Table S17, Table S18, Table S19, Table S20, Table S21, Table S22]
